# Supplementary material for: Plasma Cell-Free DNA Methylomics of Bipolar Disorder With and Without Rapid Cycling
Source: Front Neurosci. 2021 Nov 30;15:774037. doi: 10.3389/fnins.2021.774037 (PMC8669968; doi:10.3389/fnins.2021.774037)
Supplement: Supplementary file 2 [file Table_1.XLSX]

## Sheet: Content
Content
Supplementary Table 1	CpG sites with the largest factor loading in PC2.
Supplementary Table 2	Percentage of overlapping cell/tissue-type specific probes between the current study and Moss et al. (2018) cell/tissue type methylomic atlas and comparison in cell type/tissue compositions between this study and Moss et al. (2018).
Supplementary Table 3	Top 2000 CpG sites differed between rapid cyclers and non-rapid cyclers.
Supplementary Table 4	Differentially methylated regions (DMRs) between rapid cyclers and non-rapid cyclers.
Supplementary Table 5	Gene set analysis on genes contained CpG sites with between-group methylomic difference at p < 0.05. Gene sets significantly enriched at FDR < 0.05 are listed.
Supplementary Table 6	Leave-one-out cross-validation analysis results.

## Sheet: Suppl Table 1
Supplementary Table 1. CpG sites with the factor loading >=0.02 in PC2.
PC2 Loadings	PC2 Loading (Absolute)	Name	chr	pos	strand	AddressA	AddressB	ProbeSeqA	ProbeSeqB	Type	NextBase	Color	Probe_rs	Probe_maf	CpG_rs	CpG_maf	SBE_rs	SBE_maf	Islands_Name	Relation_to_Island	Forward_Sequence	SourceSeq	UCSC_RefGene_Name	UCSC_RefGene_Accession	UCSC_RefGene_Group	Phantom4_Enhancers	Phantom5_Enhancers	DMR	X450k_Enhancer	HMM_Island	Regulatory_Feature_Name	Regulatory_Feature_Group	GencodeBasicV12_NAME	GencodeBasicV12_Accession	GencodeBasicV12_Group	GencodeCompV12_NAME	GencodeCompV12_Accession	GencodeCompV12_Group	DNase_Hypersensitivity_NAME	DNase_Hypersensitivity_Evidence_Count	OpenChromatin_NAME	OpenChromatin_Evidence_Count	TFBS_NAME	TFBS_Evidence_Count	Methyl27_Loci	Methyl450_Loci	Random_Loci	logFC	AveExpr
-0.0983833	0.0983833	cg14632485	chr11	113216820	-	74684293	4751988	ACAAAACAAAACTACTACACATAACCCCTTAACCATCACAACAACACACA	ACAAAACAAAACTACTACACATAACCCCTTAACCGTCACGACAACACACG	I	T	Red	NA	NA	NA	NA	NA	NA		OpenSea	AGGCAGTTTGAAGCAAGACAGGGCTGCTGCACATAGCCCCTTGACCGTCACGGCAGCACA[CG]TATCACATTCCTCCCACAATGTTTATCCTCAGAGAAGAGGTTGAAGGCATGAATGTGTGC	CGTGTGCTGCCGTGACGGTCAAGGGGCTATGTGCAGCAGCCCTGTCTTGC	TTC12	NM_017868	Body				TRUE				TTC12	ENST00000478125.1	5'UTR	TTC12;TTC12	ENST00000464224.1;ENST00000478125.1	3'UTR;5'UTR	chr11:113216760-113217135	3		NA		NA	NA	TRUE	NA	0.920402	0.70324
-0.0977802	0.0977802	cg00141260	chr12	77767602	-	94737412	80810947	TTTTAATAAAACTTCATCAATTAATACAACAATCAATAACACCACCACCA	TTTTAATAAAACTTCATCGATTAATACGACAATCAATAACGCCACCACCG	I	A	Red	NA	NA	NA	NA	NA	NA		OpenSea	AAATAAAACCGATTTTGATGAGACTTCATCGATTAATACGGCAATCAGTGACGCCACCAC[CG]GAGACGAGGGAAACACTGAAATGGAAAGCACCACAGGAAGTTCCGGAGATGTGAAACCGG	CGGTGGTGGCGTCACTGATTGCCGTATTAATCGATGAAGTCTCATCAAAA	ZFHX4	NM_024721	Body				NA	8:77930148-77930567										NA		NA	chr8:77764967-77769160	6	NA	TRUE	NA	0.645531	1.1342
-0.0974653	0.0974653	cg21580220	chr13	49435106	-	4669482	24728291	AAATAAAAACTTAAAAAAAAACTCACCAAACAAATCAAAACCAAACACCA	AAATAAAAACTTAAAAAAAAACTCACCAAACGAATCAAAACCAAACACCG	I	A	Red	NA	NA	NA	NA	NA	NA		OpenSea	GGCGGGCACCTGGGGTGGGAGCTTGAGGAAGAGCTCACCAGGCGAGTCAGGGCCAGGCAC[CG]AGCCCGCCGGCGGCTTCAGGAACCCGTCCGCAGAGGTAGACAAGCCGGCGGGGGTAGTGG	CGGTGCCTGGCCCTGACTCGCCTGGTGAGCTCTTCCTCAAGCTCCCACCC	MLL2	NM_003482	Body				NA	12:47721355-47721424									chr12:49434905-49435275	3		NA		NA	NA	TRUE	NA	0.834988	0.88423
-0.0961161	0.0961161	cg19139727	chr14	35230860	+	84607164	37753919	AAAAATTTACCAAATAACTCCAATAATACACCACATCAAAACAATCACCA	AAAAATTTACCAAATAACTCCAATAATACGCCACGTCAAAACGATCACCG	I	A	Red	NA	NA	NA	NA	NA	NA		OpenSea	CCTTGTGGGGCCGGCTCCCACCCCTGCCTAGCTGGTGGGAGGAGGTGTGTCAGCCTGCCC[CG]GTGACCGCTCTGACGTGGCGCATCACTGGAGTCACCTGGCAAACTCTTACCCTGACTCTG	AAGAGTTTGCCAGGTGACTCCAGTGATGCGCCACGTCAGAGCGGTCACCG							TRUE				U6	ENST00000410977.1	TSS1500	U6	ENST00000410977.1	TSS1500	chr10:35230340-35231035	3		NA		NA	NA	TRUE	NA	0.778982	0.604621
-0.0952272	0.0952272	cg06295987	chr15	80819383	+	47766111	77618365	AAAACAAAAAAACACAACAACAAACACTAATATCAACCAACAAAACAACA	AAAACGAAAAAACACAACGACAAACACTAATATCGACCAACGAAACGACG	I	T	Red	NA	NA	NA	NA	NA	NA	chr3:80819487-80819788	N_Shore	CCCCTATAGTGGGGCTGCCCAGCAGCCAAATTCTTCTCTGACCTCCCAGGCCAAACTCCA[CG]TCGTTCCGCTGGTCGACACCAGTGCCTGTCGCTGTGCTCTTCCGCTCCTCTCGACATCCA	GGAGCGGAAGAGCACAGCGACAGGCACTGGTGTCGACCAGCGGAACGACG							NA	3:80902073-80902478			RP11-47P18.1;RP11-47P18.2	ENST00000482003.1;ENST00000473938.1	3'UTR;5'UTR	RP11-47P18.1;RP11-47P18.2	ENST00000482003.1;ENST00000473938.1	3'UTR;5'UTR	chr3:80819240-80819550	3		NA		NA	NA	TRUE	NA	0.449177	0.827016
0.0922695	0.0922695	cg20018225	chr16	85555517	+	30716925	NA	AAATAATCRAATAAATTTATTCCCACATAAAAAAAACCAAAACACAACAC		II			NA	NA	NA	NA	NA	NA	chr2:85554134-85555414	S_Shore	TCGTGTGCTTGCGTTTCTATCCTCTGCTTTTTTCGTGGTTCCCTCCTGGCCGTACACAAA[CG]TGCTGTGCTCTGGTCTCTCCCATGTGGGAATAAATCCATCCGATCACCTGCAAAGCGTTG	CGTGCTGTGCTCTGGTCTCTCCCATGTGGGAATAAATCCATCCGATCACC	TGOLN2	NM_006464	TSS200				NA	2:85407646-85409132	2:85554567-85555566	Promoter_Associated	TGOLN2;TGOLN2;TGOLN2;TGOLN2;TGOLN2	ENST00000377386.3;ENST00000377386.3;ENST00000444342.2;ENST00000409015.1;ENST00000282120.2	1stExon;5'UTR;TSS1500;TSS1500;TSS200	TGOLN2;TGOLN2;TGOLN2;TGOLN2;TGOLN2	ENST00000377386.3;ENST00000377386.3;ENST00000444342.2;ENST00000409015.1;ENST00000282120.2	1stExon;5'UTR;TSS1500;TSS1500;TSS200	chr2:85555300-85555715	3		NA		NA	NA	TRUE	NA	-0.927801	-0.589774
-0.0920006	0.0920006	cg20073320	chr17	33677621	+	32799960	20706130	AAAAAAACATATTACCACCTAAAAAAAACAACAACCACAAAACCAATCCA	AAAAAAACGTATTACCGCCTAAAAAAAACGACAACCACAAAACCAATCCG	I	A	Red	NA	NA	NA	NA	NA	NA	chr11:33680219-33680428	N_Shelf	TACAGGTTTTCCCAGCTTCCTGAGATGGTCATGGGCTCACCGCCTCCACCCGTACCTCCC[CG]GACTGGTCCTGTGGCTGTCGCTTCTCTCAGGCGGTAACACGTTCCTTTCTTTGTTTTGTT	AAAGGAACGTGTTACCGCCTGAGAGAAGCGACAGCCACAGGACCAGTCCG	C11orf41	NM_012194	Body				NA										chr11:33677480-33678335	3		NA		NA	NA	TRUE	NA	0.381551	0.384038
-0.0917844	0.0917844	cg23494338	chr18	3373770	-	89743847	69639837	AAAACACAAATAAAAATAATAACAACACACAACACAACCATCAAAAACCA	AAAACACAAATAAAAATAATAACAACACACAACACGACCGTCAAAAACCG	I	A	Red	NA	NA	NA	NA	NA	NA	chr10:3374119-3374383	N_Shore	AGAGGGCACTGAAGGGCACAGATGAGAATAATGACAGCACACAGCACGACCGTCAGGAAC[CG]ACGCAGCACCACTGGGTCAGAAGTTGTGGAAGAAGCCATGGGTAACAGAAGCCCCCCATG	CGGTTCCTGACGGTCGTGCTGTGTGCTGTCATTATTCTCATCTGTGCCCT							NA	10:3363618-3363774										NA		NA		NA	NA	TRUE	NA	0.851751	-0.394539
-0.0915286	0.0915286	cg21165501	chr19	183721778	+	75747851	20803153	TAATTAAATACAATACCTAAAAAAAACAAACAACCCAACACAACAAATCA	TAATTAAATACAATACCTAAAAAAAACAAACGACCCAACGCAACAAATCG	I	A	Red	NA	NA	NA	NA	NA	NA	chr4:183720658-183721739	S_Shore	CTGCACTCAGTCGGACTGAACGTAGCCAGAGGAAAAAAAAATCATCAAGGACAAAGGCCT[CG]ACCTGTTGCGCTGGGCCGTCTGTTCCTTCTAGGCACTGTATTTAACTAACTTTAAAAAAG	TAGTTAAATACAGTGCCTAGAAGGAACAGACGGCCCAGCGCAACAGGTCG	ODZ3	NM_001080477	3'UTR				NA	4:183958710-183958783			ODZ3;ODZ3	ENST00000406950.2;ENST00000511685.1	3'UTR;3'UTR	ODZ3;ODZ3	ENST00000406950.2;ENST00000511685.1	3'UTR;3'UTR		NA		NA		NA	NA	TRUE	NA	0.643483	0.321217
-0.0894838	0.0894838	cg06296169	chr20	132230612	-	71750576	NA	ATTTAACTAACTAACTAACACCATCCACCACAAAATCATCAAACACCTAC		II			NA	NA	NA	NA	NA	NA		OpenSea	AGTAGGGAGAGGTTTGACTGACTGACTGACACCATCCACCACAAAGTCATCAGGCACCTG[CG]GGCCTGGACCCTGCAGGAGGTGGCTGGGTGTATTCCTGCTGACTGATAGGATAACTATGC	TTTGACTGACTGACTGACACCATCCACCACAAAGTCATCAGGCACCTGCG	PLXNA4;PLXNA4;PLXNA4	NM_020911;NM_181775;NM_001105543	5'UTR;5'UTR;5'UTR				TRUE				PLXNA4;PLXNA4;PLXNA4;PLXNA4	ENST00000423507.2;ENST00000321063.4;ENST00000359827.3;ENST00000378539.5	5'UTR;5'UTR;5'UTR;5'UTR	PLXNA4;PLXNA4;PLXNA4;PLXNA4	ENST00000423507.2;ENST00000321063.4;ENST00000359827.3;ENST00000378539.5	5'UTR;5'UTR;5'UTR;5'UTR	chr7:132230565-132230870	3		NA		NA	NA	TRUE	NA	0.741678	0.387078
-0.088647	0.088647	cg15883181	chr21	78336395	-	86795250	52721238	AAAAACAACAACCACCAACCAATACTACAAAAAAATAACCAAACCACACA	AAAAACAACAACCGCCGACCAATACTACAAAAAAATAACCAAACCACGCG	I	A	Red	NA	NA	NA	NA	NA	NA		OpenSea	AAGCTGATTTTTAAAAACAACAGCCGCCGGCCAGTGCTGCAAAGAAATAGCCAGGCCACG[CG]GCTGACAGTGTAGCGTGCACAGTGGGCGCCCTGCAGGGCTGCGTGGCAGAACAGTTGAGC	CGCGTGGCCTGGCTATTTCTTTGCAGCACTGGCCGGCGGCTGTTGTTTTT	RNF213;LOC100294362	NM_020914;NR_029376	Body;Body				TRUE	17:75950988-75951034			CTD-2047H16.4;CTD-2047H16.4	ENST00000575034.1;ENST00000572151.1	3'UTR;3'UTR	RNF213;RNF213;RNF213;CTD-2047H16.4;CTD-2047H16.4	ENST00000558488.1;ENST00000559603.1;ENST00000558116.1;ENST00000575034.1;ENST00000572151.1	TSS1500;TSS1500;5'UTR;3'UTR;3'UTR		NA		NA		NA	NA	TRUE	NA	0.73475	0.0509798
-0.0871453	0.0871453	cg27474149	chr22	29572333	+	95600385	41659161	ATCAAAAACACAAAACACCATAAAAACAAAATCATCAACCAACAACAACA	ATCGAAAACGCAAAACACCATAAAAACAAAATCATCGACCAACAACAACG	I	A	Red	NA	NA	NA	NA	NA	NA		OpenSea	CAGCAATGATCTTTTCCAGTTCACGGTTCTCCTTCTCCAACAGCCGGGACTTCTCCTCCT[CG]TTGTTGTTGGTCGATGACCCTGTCTTCATGGTGTCCTGCGCCTCCGACTGCCATTCCCCT	GTCGGAGGCGCAGGACACCATGAAGACAGGGTCATCGACCAACAACAACG	GABBR1;GABBR1;GABBR1	NM_021904;NM_021903;NM_001470	Body;Body;Body				NA				GABBR1	ENST00000376977.3	3'UTR	GABBR1;GABBR1;GABBR1;GABBR1	ENST00000478931.1;ENST00000472823.1;ENST00000376977.3;ENST00000491829.1	3'UTR;3'UTR;3'UTR;3'UTR		NA		NA	chr6:29571707-29577321	3	NA	TRUE	NA	0.304817	0.0496361
-0.085265	0.085265	cg05243700	chr23	20710251	+	94644326	75770978	AAAAATCCCAAATAAATAAAAAAAACCAACATCAACTATACCCAACACCA	AAAAATCCCAAATAAATAAAAAAAACCAACATCGACTATACCCAACACCG	I	T	Red	NA	NA	NA	NA	NA	NA		OpenSea	TTGCTTCTTCATTTGTTTGTTAGAACTAGATGAAATAATTTATAAAAAGCATGTAGCACA[CG]GTGCTGGGCATAGTCGATGTTGGCTCTTTTTATTCACTTGGGATTCTCAGAGGAACAATT	CGGTGCTGGGCATAGTCGATGTTGGCTCTTTTTATTCACTTGGGATTCTC							NA				ACSM1	ENST00000520010.1	TSS1500	ACSM1;ACSM3;ACSM3;ACSM3;ACSM1	ENST00000523065.1;ENST00000568235.1;ENST00000501740.2;ENST00000561584.1;ENST00000520010.1	TSS200;5'UTR;5'UTR;5'UTR;TSS1500		NA		NA		NA	NA	TRUE	NA	0.603296	0.720629
-0.0850493	0.0850493	cg01651311	chr24	117704570	+	77690424	75629956	AAAAAACAATATAAAAAAAATACCAAACAAAACACACTCCAAAATCACCA	AAAAAACGATATAAAAAAAATACCAAACGAAACACACTCCAAAATCACCG	I	A	Red	NA	NA	NA	NA	NA	NA		OpenSea	GCCAAGCCCATGATTCCAAGCAAGGTAAGGCCCTCCTCCCAGAGGAAGGGGCCAACAGCC[CG]GTGACCTTGGAGTGTGCTTCGCCTGGCACTCCCCTCACACCGCTCCCTACAGCTTGTACT	AGGGAGCGGTGTGAGGGGAGTGCCAGGCGAAGCACACTCCAAGGTCACCG	FXYD6-FXYD2;FXYD6-FXYD2	NM_001204268;NM_001243598	Body;Body				NA				RP11-728F11.4;RP11-728F11.6	ENST00000525260.1;ENST00000532984.1	TSS200;3'UTR	RP11-728F11.4;RP11-728F11.6	ENST00000525260.1;ENST00000532984.1	TSS200;3'UTR		NA	chr11:117704008-117704665	4	chr11:117703325-117705118	5	NA	NA	NA	0.578654	0.519638
-0.0839889	0.0839889	cg05499054	chr25	75148806	-	92694458	71637854	TAAAATAAAAATAAATATTAAAACCACATCCACAACAACACAATCCTCCA	TAAAATAAAAATAAATATTAAAACCACGTCCACAACAACACAATCCTCCG	I	A	Red	NA	NA	NA	NA	NA	NA		OpenSea	TATTTCTTCTAATGAGATAGGAGTGAATGTTGGAACCACGTCCACAGCAACACAATCCTC[CG]ACCGCATTCCTCGGGCAGTCGTTTCCCCAGCTCCCTACTAAAAACGTCAGATGGTAAAAT	CGGAGGATTGTGTTGCTGTGGACGTGGTTCCAACATTCACTCCTATCTCA	JPH1	NM_020647	3'UTR				TRUE	8:75311338-75311374			JPH1	ENST00000342232.4	3'UTR	JPH1	ENST00000342232.4	3'UTR	chr8:75148645-75148975	3		NA		NA	NA	TRUE	NA	0.253139	0.225154
-0.0837702	0.0837702	cg21496580	chr26	31852263	-	43707582	76637162	ATCAAAACTTACAATTAAATTAAAACACAAACCACACATCAAAACACTCA	ATCGAAACTTACGATTAAATTAAAACGCAAACCACACGTCGAAACGCTCG	I	A	Red	NA	NA	NA	NA	NA	NA		OpenSea	TTCCCACCCCAAGTCGGAGCTTGCGGTTGAGTTGAAGCGCAAACCACACGTCGGAGCGCT[CG]GGAGTCAGGTCCCATGCTGTGTCCCCCTCTTTGTTCCGCAGCTCAGGGTTGGCCCCACGT	GTCGGAGCTTGCGGTTGAGTTGAAGCGCAAACCACACGTCGGAGCGCTCG	EHMT2;EHMT2	NM_006709;NM_025256	Body;Body				NA	6:31960219-31960521			EHMT2	ENST00000480912.1	3'UTR	EHMT2;EHMT2;EHMT2;EHMT2	ENST00000478491.1;ENST00000461880.1;ENST00000494816.1;ENST00000480912.1	3'UTR;3'UTR;3'UTR;3'UTR		NA	chr6:31852214-31853067	6		NA	NA	TRUE	NA	0.376146	0.658693
-0.0834102	0.0834102	cg26389255	chr27	170374555	-	38709272	26808215	TCTTCAACAACCATAAAAAACACTAAATAATACAAACACAACCACAACCA	TCTTCAACAACCGTAAAAAACGCTAAATAATACGAACACGACCACAACCG	I	T	Red	NA	NA	NA	NA	NA	NA		OpenSea	ATTCTTACAAAGTCTTCAACAGCCGTGGGGAGCGCTGGGTGATGCGGGCACGGCCACAGC[CG]TGGGGGGCGCTGGGTGATGCGGGCACAGCTCATGTAATTGAGCTTCACTTTATGGCACTT	CGGCTGTGGCCGTGCCCGCATCACCCAGCGCTCCCCACGGCTGTTGAAGA							NA	6:170216308-170216590										NA		NA		NA	NA	TRUE	NA	0.325915	0.672109
-0.0831689	0.0831689	cg16219283	chr28	31540002	+	51781990	16751199	ACTCAAATCCCTTTATAAAAAAAACAACAATAACAACATAACAAACAACA	GCTCAAATCCCTTTATAAAAAAAACGACAATAACAACGTAACAAACAACG	I	A	Red	NA	NA	NA	NA	NA	NA		OpenSea	AGCAGTATCTTCTAAGCCCTGGGGGCTTCCCCGGGCCCCAGCCCCGACCTAGAACCCGCC[CG]CTGCCTGCCACGCTGCCACTGCCGCTTCCTCTATAAAGGGACCTGAGCGTCCGGGCCCAG	GCTCAGGTCCCTTTATAGAGGAAGCGGCAGTGGCAGCGTGGCAGGCAGCG	LTA;LTA;LTA	NM_000595;NM_001159740;NM_001159740	TSS200;1stExon;5'UTR				NA		6:31539764-31540869	Promoter_Associated	LTA;LTA;LTA;LTA	ENST00000454783.1;ENST00000454783.1;ENST00000418386.2;ENST00000436827.2	1stExon;5'UTR;TSS200;TSS200	LTA;LTA;LTA;LTA;LTA;LTA	ENST00000454783.1;ENST00000454783.1;ENST00000489638.1;ENST00000418386.2;ENST00000471842.1;ENST00000436827.2	1stExon;5'UTR;TSS200;TSS200;TSS200;TSS200	chr6:31539865-31540370	3		NA		NA	NA	TRUE	NA	0.431382	0.401724
-0.0828923	0.0828923	cg15627628	chr29	992652	-	85685510	42650974	TAAAAAAATATAATACCAAATCATTCAAATCATCATCAACCAAAACAACA	TAAAAAAATATAATACCGAATCATTCAAATCGTCATCAACCGAAACGACG	I	T	Red	NA	NA	NA	NA	NA	NA	chr11:993208-994006	N_Shore	TGATTACGTGAGTGAAGAGGTGTGGTACCGAGTCATTCAGATCGTCATCAACCGGGACGA[CG]TGCAGGGCTACGCGGCCAAGACTGTGTTCGAGGTATGGCCCGCAGGATGGCAGGAAGGAT	CGTCGTCCCGGTTGATGACGATCTGAATGACTCGGTACCACACCTCTTCA	AP2A2	NM_012305	Body				NA	11:982476-982667	11:992477-992859	Unclassified_Cell_type_specific				AP2A2	ENST00000528195.1	5'UTR	chr11:992445-992875	3		NA		NA	NA	TRUE	NA	0.834184	1.29077
-0.0826702	0.0826702	cg05656679	chr30	25909916	+	91682494	23789554	ACAAAATAATAAAACTATACAAAACACAAAAAATCAACCAACCACTAACA	ACGAAATAATAAAACTATACAAAACACGAAAAATCAACCGACCGCTAACG	I	T	Red	NA	NA	NA	NA	NA	NA		OpenSea	CTCAGACTCCCCCACCCCCAGCTTCAGTGAGGGCCTCTCAGACACCTGTATTCCCCTGCA[CG]CCAGCGGCCGGCTGACCCCCCGTGCCCTGCACAGCTTCATCACCCCGCCCACCACACCCC	CGCCAGCGGCCGGCTGACCCCCCGTGCCCTGCACAGCTTCATCACCCCGC	KSR1	NM_014238	Body				NA							KSR1	ENST00000398988.2	TSS200	chr17:25909900-25910115	3		NA		NA	NA	NA	NA	0.388058	1.2571
-0.0825193	0.0825193	cg19325331	chr31	132849424	+	34673267	9632494	AACACAAAACCACAAAAAAAACACACAAAATCCAAAAACAACAACCTACA	AACGCAAAACCACGAAAAAAACACACGAAATCCAAAAACGACAACCTACG	I	A	Red	NA	NA	NA	NA	NA	NA	chr12:132847640-132847955	S_Shore	TGCCCAACGCTCAGTCTAGGAAAGTGGGTGATCACCCCGGCGTCCACCCTCCCTCCACTT[CG]CAGGCTGCCGTCTCTGGACCTCGTGTGCCTTCCCCGTGGCTCTGCGCCACGCCTTCCCAT	CGCAGGCTGCCGTCTCTGGACCTCGTGTGCCTTCCCCGTGGCTCTGCGCC	GALNT9	NM_001122636	Body				NA	12:131359444-131359549	12:132849344-132849549	Unclassified_Cell_type_specific	GALNT9	ENST00000535208.1	3'UTR	GALNT9;GALNT9	ENST00000424720.2;ENST00000535208.1	3'UTR;3'UTR	chr12:132848725-132849495	3		NA		NA	NA	TRUE	NA	0.514021	-0.0191445
-0.0824972	0.0824972	cg05908691	chr32	78870221	+	39758887	29631194	AAACTCTACATCCTAACTCACAAAACTCAACCCAAAAACCACACATCTCA	AAACTCTACATCCTAACTCACAAAACTCAACCCGAAAACCACACATCTCG	I	T	Red	NA	NA	NA	NA	NA	NA		OpenSea	AATAAACGCGGAAGCTCGGCACTCTCGAAGGCCACTTGCTACTGCACACCACTCTCCACA[CG]AGATGTGTGGTTCCCGGGCTGAGTTCTGTGAGTCAGGATGCAGAGCTCCTGAGCAGGACA	GAGCTCTGCATCCTGACTCACAGAACTCAGCCCGGGAACCACACATCTCG	KCNMA1;KCNMA1;KCNMA1;KCNMA1	NM_001161353;NM_001161352;NM_002247;NM_001014797	Body;Body;Body;Body				NA							KCNMA1	ENST00000434208.1	TSS200	chr10:78870180-78870375	3		NA		NA	NA	TRUE	NA	0.398209	1.62724
-0.0823225	0.0823225	cg12395689	chr33	133777125	+	23764110	79643429	ATTAAAAAAACAAAACCTCAACACACAACCCTATAACATCAAAAACCACA	ATTAAAAAAACAAAACCTCAACGCACAACCCTATAACGTCAAAAACCGCG	I	T	Red	NA	NA	NA	NA	NA	NA		OpenSea	TGTCCACACCGTCCGTGGAGCCTCACTGGCTGCTGCACGGTGGCATTGCCACACGTCGGA[CG]CGGCTTCTGACGCCACAGGGCTGTGCGCTGAGGCTCTGCCTTTCTAACAAGCCCCCAGGC	CGCGGCTTCTGACGCCACAGGGCTGTGCGCTGAGGCTCTGCCTTTCTAAC							NA	10:133627012-133627182									chr10:133776805-133777230	3		NA		NA	NA	TRUE	NA	0.299639	-0.362852
-0.0813072	0.0813072	cg09416860	chr34	110340901	-	73655217	25603949	TCCTACTAATACAACCAACAACACCTAAATCAACAACTAACACAACAACA	TCCTACTAATACAACCAACAACGCCTAAATCAACAACTAACACGACAACG	I	A	Red	rs11539159	0.116782	NA	NA	NA	NA	chr12:110337980-110338591	S_Shelf	CCGACGCTGCCGTCCTACTGGTGCAGCCAGCAGCGCCTGAATCAGCAGCTAGCACGACAG[CG]AGAGCAGGAGGCCCGGCTTCGGCAGCAGTGGGAGCAGAACAGCCGTTACTTCAGGATGTC	CGCTGTCGTGCTAGCTGCTGATTCAGGCGCTGCTGGCTGCACCAGTAGGA	TCHP;TCHP	NM_032300;NM_001143852	Body;Body				NA							TCHP	ENST00000537218.1	5'UTR	chr12:110340625-110341015	3		NA		NA	NA	TRUE	NA	0.613367	1.55446
-0.0806774	0.0806774	cg20393860	chr35	33263885	-	53803875	65796861	AATCAACAAAAAACACCAAAACATCCATAAAATCAACAAAAAAATCACCA	AATCAACGAAAAACACCAAAACATCCGTAAAATCAACAAAAAAATCGCCG	I	A	Red	NA	NA	NA	NA	NA	NA	chr6:33266302-33267582	N_Shelf	GTTCGGCCAAGTGGTCAGCGAGGAACACCAGGACATCCGTGGGGTCAGCAGGGGGATCGC[CG]GGGAGGGCCAGGGGCTTAGGAAGGTCGGGGGCCTGGGGGTCCACCCGGGACCGGAGATTG	GGTCAGCGAGGAACACCAGGACATCCGTGGGGTCAGCAGGGGGATCGCCG	RGL2;RGL2	NR_028387;NM_004761	Body;Body				NA				RGL2	ENST00000466866.1	3'UTR	RGL2;RGL2;RGL2;RGL2;RGL2;RGL2;RGL2;RGL2	ENST00000478610.1;ENST00000494550.1;ENST00000476616.1;ENST00000485077.1;ENST00000491168.1;ENST00000483151.1;ENST00000437840.2;ENST00000466866.1	3'UTR;3'UTR;TSS1500;3'UTR;3'UTR;3'UTR;3'UTR;3'UTR		NA		NA		NA	NA	TRUE	NA	0.61924	0.795898
-0.0803318	0.0803318	cg15212354	chr36	422330	+	28751963	67616542	CAAAAAAACAACATTATACAAATACTTCAACACCAACACAAAAAACATCA	CAAAAAAACAACGTTATACAAATACTTCGACGCCAACACAAAAAACGTCG	I	T	Red	NA	NA	NA	NA	NA	NA	chr10:422180-422411	Island	CACCTCGGCCCCCGACGGAGCCGGCACAGAGCAAGAATGAGGTGGTGCTCATCCCACACA[CG]ACGTTCCCTGTGCTGGCGTCGAAGCACCTGCACAACGTTGCTTCTTTGGGAACACGCATT	CGACGTTCCCTGTGCTGGCGTCGAAGCACCTGCACAACGTTGCTTCTTTG	DIP2C	NM_014974	Body				NA	10:412019-412411										NA	chr10:422154-422455	4		NA	NA	TRUE	NA	0.733767	1.46738
-0.0801362	0.0801362	cg11132295	chr37	12077965	-	77737530	96681846	AACCCTTACCTCCTATATATCAACAAACAAAACAAAACAACAAACTCACA	AACCCTTACCTCCTATATATCAACGAACAAAACAAAACAACGAACTCACG	I	A	Red	NA	NA	NA	NA	NA	NA		OpenSea	GAAACAAAAACAAGCCCTTGCCTCCTATATGTCAACGGACAAAACAGAACAGCGGACTCA[CG]AATCTCACTTCATTGCTCTAACCTTATCATCAAACTTTCAGATACAAAAACTGTTAACTA	CGTGAGTCCGCTGTTCTGTTTTGTCCGTTGACATATAGGAGGCAAGGGCT	UPF2;UPF2	NM_015542;NM_080599	5'UTR;5'UTR				NA				UPF2;UPF2;UPF2;UPF2;UPF2	ENST00000460569.1;ENST00000357604.5;ENST00000397053.2;ENST00000313977.5;ENST00000356352.2	3'UTR;5'UTR;5'UTR;TSS1500;TSS200	UPF2;UPF2;UPF2;UPF2;UPF2	ENST00000460569.1;ENST00000357604.5;ENST00000397053.2;ENST00000313977.5;ENST00000356352.2	3'UTR;5'UTR;5'UTR;TSS1500;TSS200		NA		NA		NA	NA	NA	NA	0.414134	0.143467
-0.0796678	0.0796678	cg05805326	chr38	1588403	+	14755183	87731419	TAAACTTCCCAAAATAAACTCTAAACCTACACACAACATCCATCAACCCA	TAAACTTCCCAAAATAAACTCTAAACCTACACACAACGTCCATCAACCCG	I	A	Red	NA	NA	NA	NA	NA	NA	chr8:1590038-1592282	N_Shore	TTACACAAATCCTTGTCGTAAATCCAGGTTGATCCTGATGAAGAGGAGCCAAATCTGGCT[CG]GGCTGATGGACGCTGTGTGCAGGCTCAGAGTTCACCCTGGGAAGCCCAGGTGTGCTGCCC	CGGGCTGATGGACGCTGTGTGCAGGCTCAGAGTTCACCCTGGGAAGCCCA	DLGAP2	NM_004745	Body				NA		8:1588317-1588418	Unclassified_Cell_type_specific							chr8:1588205-1588575	3		NA		NA	NA	TRUE	NA	0.458335	0.89306
-0.0792149	0.0792149	cg26406131	chr39	67803771	+	23780991	NA	CTCCTAACAAAAACCRCAATAAATACACTTAATCATATCRATATCATAAC		II			NA	NA	NA	NA	NA	NA	chr11:67806251-67806611	N_Shelf	CTCCCGCAGGCCATCACCATCGAGGCTGAGCCAAGAGCTGATGGCAGCCGCCGGACCACC[CG]CTATGACATCGACATGACCAAGTGCATCTACTGCGGCTTCTGCCAGGAGGCCTGTCCCGT	TCCTGGCAGAAGCCGCAGTAGATGCACTTGGTCATGTCGATGTCATAGCG	NDUFS8	NM_002496	Body				NA	11:67560335-67560638			NDUFS8	ENST00000528492.1	5'UTR	NDUFS8;NDUFS8;NDUFS8;NDUFS8;NDUFS8	ENST00000528492.1;ENST00000526446.1;ENST00000524810.1;ENST00000531282.1;ENST00000531282.1	5'UTR;3'UTR;3'UTR;1stExon;5'UTR	chr11:67803625-67804110	3		NA		NA	NA	TRUE	NA	0.530831	0.864934
-0.0787772	0.0787772	cg10355814	chr40	134460330	+	49644547	22805946	AACCCACAAAACATAACAACAACATCAACCCACAAAACATAACAACAACA	GACCCACAAAACATAACAACAACGTCAACCCACAAAACGTAACAACAACG	I	T	Red	NA	NA	NA	NA	NA	NA	chr10:134460274-134460479	Island	TGGGCCGACGCCGCTGCCACGCTCTGTGGGCCGACGCCGCTGCCACACACTGTGGGCCGA[CG]CTGCTGCCACGCTCTGTGGGTTGACGCTGCTGCCATGCTCTGTGGGTCGATGCAGCCACC	CGCTGCTGCCACGCTCTGTGGGTTGACGCTGCTGCCATGCTCTGTGGGTC	INPP5A	NM_005539	Body				NA	10:134310230-134310469			INPP5A	ENST00000432898.3	5'UTR	INPP5A	ENST00000432898.3	5'UTR		NA	chr10:134459180-134460540	6		NA	NA	TRUE	NA	0.648217	0.773971
-0.0776567	0.0776567	cg12603173	chr41	64508421	+	68769250	23684910	AAACCAAAAAAAAAACCAACAACACAACAACCTAATCAACATAAACAACA	AAACCAAAAAAAAAACCGACGACACAACAACCTAATCGACATAAACAACG	I	T	Red	NA	NA	NA	NA	NA	NA	chr11:64509433-64513826	N_Shore	AGCACAGATGGTATAGGATACTGAGTGCCCCCCCAGCCCTCTGTGCTCCCCCCACGCACA[CG]CTGTCTATGTCGATTAGGCTGCTGTGCCGTCGGTTCCCTTCTTGGTCTAGCAGAGCCTTC	CGCTGTCTATGTCGATTAGGCTGCTGTGCCGTCGGTTCCCTTCTTGGTCT	RASGRP2;RASGRP2;RASGRP2	NM_153819;NM_001098671;NM_001098670	Body;Body;Body				TRUE				RASGRP2;RASGRP2;RASGRP2	ENST00000394428.1;ENST00000439594.1;ENST00000377494.1	3'UTR;ExonBnd;ExonBnd	RASGRP2;RASGRP2;RASGRP2;RASGRP2;RASGRP2	ENST00000394428.1;ENST00000464324.1;ENST00000439594.1;ENST00000377494.1;ENST00000421556.1	3'UTR;TSS200;ExonBnd;ExonBnd;3'UTR		NA	chr11:64508078-64515231	6		NA	NA	TRUE	NA	0.54336	0.423517
-0.0771027	0.0771027	cg05506209	chr42	123480969	-	48738561	78726879	CCAAAAAAATAAATATTACATAATAAATACCAAAATCCTCACCCACAACA	CCAAAAAAATAAATATTACGTAATAAATACCGAAATCCTCACCCACGACG	I	T	Red	NA	NA	NA	NA	NA	NA		OpenSea	GTACAAGGCGAGCCAGGAGAGTGAATGTTACGTGATAGATGCCGAAGTCCTCACCCACGA[CG]TGCCCTACCATGACTACTTCTACACAATCAATCGCTACACGCTCACCCGTGTGGCTCGGA	CCAGGAGAGTGAATGTTACGTGATAGATGCCGAAGTCCTCACCCACGACG	GRAMD1B	NM_020716	Body				NA	11:122986161-122986238						GRAMD1B	ENST00000532581.1	5'UTR		NA		NA		NA	NA	TRUE	NA	0.686487	0.50046
-0.0770485	0.0770485	cg13593391	chr43	132582488	+	31742159	25805587	TAAACCTCAAAATTTTATTAACACACAACACAAAACTAACAATACAACCA	TAAACCTCAAAATTTTATTAACACGCGACGCGAAACTAACAATACAACCG	I	A	Red	NA	NA	NA	NA	NA	NA		OpenSea	AACAGAAAGTACTGGGTCAAACTCCCACCCCAAGAACATGGGATTAAGAAGACGCAGTGC[CG]GCTGTATTGCCAGCTCCGCGCCGCGTGTCAATAAAACTCTGAGGTTCATCACGTTTCATT	TGAACCTCAGAGTTTTATTGACACGCGGCGCGGAGCTGGCAATACAGCCG	OPCML;OPCML	NM_002545;NM_001012393	Body;Body				TRUE	11:132087690-132087893			OPCML	ENST00000529038.1	3'UTR	OPCML;OPCML	ENST00000525412.1;ENST00000529038.1	3'UTR;3'UTR		NA		NA		NA	NA	TRUE	NA	0.316633	0.174389
-0.0765371	0.0765371	cg01316745	chr44	46889735	+	84689298	14770933	AAATCTAAAAAACTTCCCATAAACATAAAAAAAATCACACACACCATCCA	AAATCTAAAAAACTTCCCATAAACGTAAAAAAAATCGCACACGCCATCCG	I	A	Red	NA	NA	NA	NA	NA	NA		OpenSea	CATCCCTGAGAGCCGCGCTGCTGTTTTAAAAACAAAAAGTGATTTCCTGGTCCTCTTCCC[CG]GATGGCGTGTGCGATTTCCCTCACGCCCATGGGAAGTCCTTCAGATCCTTCTTATCTGGA	GGATCTGAAGGACTTCCCATGGGCGTGAGGGAAATCGCACACGCCATCCG	ADGRF5;ADGRF5	NM_001098518;NM_015234	TSS200;5'UTR				NA				GPR116;GPR116;GPR116	ENST00000456426.2;ENST00000452370.1;ENST00000265417.6	TSS200;5'UTR;5'UTR	GPR116;GPR116;GPR116	ENST00000362015.4;ENST00000452370.1;ENST00000265417.6	TSS200;5'UTR;5'UTR	chr6:46889600-46889810	3		NA		NA	NA	NA	NA	0.675923	0.249411
-0.0760416	0.0760416	cg02952849	chr45	1669278	-	40702273	96647395	TCCCAATATTACACACACACAAAACAACAACAACCACTAAAAATCTTCCA	TCCCGATATTACACACACACAAAACAACAACAACCGCTAAAAATCTTCCG	I	T	Red	rs118117839	0.040799	NA	NA	NA	NA		OpenSea	AATAGCAAAGGGTCCCGGTGTTGCACACACACAAAGCAGCAGCAGCCGCTGGAGGTCTTC[CG]TGTTTGGTAAAGGTGGCTACGGACTCCCGCATGGAGACGCGGCCTGGAGGGTGTCACTGC	CGGAAGACCTCCAGCGGCTGCTGCTGCTTTGTGTGTGTGCAACACCGGGA	HCCA2	NM_053005	Body				NA	11:1625840-1625953										NA	chr11:1669211-1670049	4		NA	NA	TRUE	NA	0.447647	1.4982
-0.0756579	0.0756579	cg24692872	chr46	19181150	-	12738240	97682430	CCTCATTAAAAAAATAATACAAAATCAAATCAAACAAAAACACAACCACA	CCTCATTAAAAAAATAATACAAAATCAAATCGAACGAAAACACGACCACG	I	A	Red	NA	NA	NA	NA	NA	NA	chr1:19180945-19181469	Island	TCTGGCGCAGCACCTCATTGAAGAAGTGGTACAGGGTCAGGTCGGGCGAGAACACGACCA[CG]ACGCGCGCTGTGCTCTGCTGCAGCTTGTCCACAATGGTCACCAGGCGCTGGCGCTCCTCT	CCTCATTGAAGAAGTGGTACAGGGTCAGGTCGGGCGAGAACACGACCACG	TAS1R2	NM_152232	Body				NA	1:19053533-19054025			RP13-279N23.2	ENST00000494072.2	3'UTR	RP13-279N23.2	ENST00000494072.2	3'UTR	chr1:19181145-19181375	3		NA		NA	NA	TRUE	NA	0.432333	1.45831
-0.0747628	0.0747628	cg01341572	chr47	121416512	-	26751189	6685847	AAAAAATTTAATTTATATCTACCAACCAACAAACAAACACAACCCACACA	AAAAAATTTAATTTATATCTACCGACCGACAAACAAACGCAACCCACGCG	I	A	Red	NA	NA	NA	NA	NA	NA	chr12:121416485-121416817	Island	GGCAGTGGGTGCAAGGAGTTTGGTTTGTGTCTGCCGGCCGGCAGGCAAACGCAACCCACG[CG]GTGGGGGAGGCGGCTAGCGTGGTGGACCCGGGCCGCGTGGCCCTGTGGCAGCCGAGCCAT	CGCGTGGGTTGCGTTTGCCTGCCGGCCGGCAGACACAAACCAAACTCCTT	HNF1A	NM_000545	TSS200				NA	12:119900884-119901183			HNF1A-AS1;HNF1A-AS1;HNF1A-AS1;HNF1A;HNF1A;HNF1A;HNF1A;HNF1A;HNF1A;HNF1A;HNF1A;HNF1A;HNF1A;HNF1A;HNF1A	ENST00000537361.1;ENST00000433033.2;ENST00000535301.1;ENST00000257555.4;ENST00000257555.4;ENST00000340577.3;ENST00000544413.1;ENST00000543027.1;ENST00000543027.1;ENST00000543427.1;ENST00000538626.1;ENST00000545458.1;ENST00000545458.1;ENST00000543427.1;ENST00000538626.1	3'UTR;3'UTR;3'UTR;5'UTR;1stExon;TSS200;TSS200;5'UTR;1stExon;1stExon;1stExon;5'UTR;1stExon;5'UTR;5'UTR	HNF1A-AS1;HNF1A-AS1;HNF1A-AS1;HNF1A;HNF1A;HNF1A;HNF1A;HNF1A;HNF1A;HNF1A;HNF1A;HNF1A;HNF1A;HNF1A;HNF1A;HNF1A;HNF1A;HNF1A;HNF1A;HNF1A;HNF1A	ENST00000537361.1;ENST00000433033.2;ENST00000535301.1;ENST00000257555.4;ENST00000257555.4;ENST00000340577.3;ENST00000544413.1;ENST00000400024.2;ENST00000543536.1;ENST00000543536.1;ENST00000402929.1;ENST00000543427.1;ENST00000541924.1;ENST00000544574.1;ENST00000541924.1;ENST00000545458.1;ENST00000545458.1;ENST00000400024.2;ENST00000402929.1;ENST00000543427.1;ENST00000535955.1	3'UTR;3'UTR;3'UTR;5'UTR;1stExon;TSS200;TSS200;1stExon;5'UTR;1stExon;1stExon;1stExon;5'UTR;1stExon;1stExon;5'UTR;1stExon;5'UTR;5'UTR;5'UTR;5'UTR	chr12:121416425-121416675	3		NA		NA	NA	TRUE	NA	0.508136	1.77136
-0.0746997	0.0746997	cg09429435	chr48	12914994	-	20783178	25623586	AAAAAAATAACAATATCTCTACAACCTAAACAAACAAAAACACAACCACA	AAAAAAATAACGATATCTCTACGACCTAAACAAACAAAAACGCAACCGCG	I	A	Red	NA	NA	NA	NA	NA	NA	chr19:12914941-12915206	Island	CCTTGGCCCGTGGGGAAAGTGGCGGTGTCTCTGCGACCTGGGCAAGCAGGAGCGCAGCCG[CG]AGGTAGTGGGCACAGCGCCGGGCCCGGTTTTCATGGACCCGGAGAAGCTGATCCAGTTAC	CGCGGCTGCGCTCCTGCTTGCCCAGGTCGCAGAGACACCGCCACTTTCCC							NA	19:12775942-12776206										NA		NA	chr19:12910379-12915472	6	NA	TRUE	NA	0.262982	0.442013
-0.0746977	0.0746977	cg11315021	chr49	168580545	-	18716595	10678175	AAAAAACAACAAAAACAACAAAAACAACAAAACCTAACATAAACAAACCA	AAAAAACGACAAAAACGACAAAAACGACAAAACCTAACGTAAACGAACCG	I	A	Red	rs115358630	0.010426	NA	NA	NA	NA		OpenSea	GCCGATGGGCTGAGGGGGCGGCAGGGGCGGCAGGGGCGGCAGGGCCTAACGTGGACGGGC[CG]AGGGGGCGGCAGGGCGTAACGCGGGTGGGCGGAGGGGGTGGCAGGGCCCATCTGTCCAGG	CGGCCCGTCCACGTTAGGCCCTGCCGCCCCTGCCGCCCCTGCCGCCCCCT							NA	6:168323325-168323426										NA		NA		NA	NA	TRUE	NA	0.454525	0.47558
-0.0737578	0.0737578	cg17518343	chr50	93751518	-	70743871	NA	ATATTAAAAAAATCTAAACACCAATCCATCAACCCRACAATTATAAAACC		II			NA	NA	NA	NA	NA	NA		OpenSea	AGCCACATAAAATGTTAGAAAGGTCTGAACACCAGTCCATCAGCCCGACAGTTATAGAAC[CG]CCTGCAGGGAATGTGATCTCTGTCCTTAATATCAGAATGGGTTTGATCCAAACCTAGGCT	TGTTAGAAAGGTCTGAACACCAGTCCATCAGCCCGACAGTTATAGAACCG	FLJ46284	NR_046114	Body				NA				RP11-100L22.2;RP11-100L22.2;RP11-100L22.2	ENST00000521230.1;ENST00000521148.1;ENST00000504861.2	3'UTR;3'UTR;3'UTR	RP11-100L22.2;RP11-100L22.2;RP11-100L22.2	ENST00000521230.1;ENST00000521148.1;ENST00000504861.2	3'UTR;3'UTR;3'UTR		NA		NA	chr8:93751391-93752316	4	NA	NA	NA	0.581928	0.259545
-0.0731871	0.0731871	cg00570762	chr51	123754771	+	82714893	NA	ACCTAATAATTCAATTATAACTAACACCAAATCAAACTCAAAAACACAAC		II			NA	NA	NA	NA	NA	NA		OpenSea	TTCCAGGCCTGTTTCTGATGTTGTGCCTGCCAACTTGAGCCGCCGTGTGATCTTGGCAAA[CG]CTGTGTTTCTGAGTTTGACTTGGTGTCAGTTATAACTGAATCATCAGGTTAAAGCCAAAG	CGCTGTGTTTCTGAGTTTGACTTGGTGTCAGTTATAACTGAATCATCAGG	TACC2;TACC2;TACC2;TACC2	NM_001291876;NM_001291877;NM_206862;NM_206861	5'UTR;5'UTR;5'UTR;5'UTR				TRUE				TACC2;TACC2	ENST00000369005.1;ENST00000515273.1	5'UTR;5'UTR	TACC2;TACC2;TACC2;TACC2;TACC2	ENST00000492689.1;ENST00000369005.1;ENST00000515273.1;ENST00000498721.1;ENST00000474014.1	5'UTR;5'UTR;5'UTR;5'UTR;5'UTR	chr10:123754585-123755050	3		NA		NA	NA	NA	NA	0.809431	-0.83162
-0.0730561	0.0730561	cg07243104	chr52	172004919	+	30787596	NA	AAAAATACACCACCAAAAACAACAATAACAAACAACATACCCAAAATCAC		II			NA	NA	NA	NA	NA	NA		OpenSea	GTATAGGGATTAGAAGTGTGGACTTGGGTTGACATCCTTTTTTCAATCACTTCTCATCTG[CG]TGACTTTGGGCATGCTGTTTGTCATTGTTGCTCTTGGTGGTGTATTTTTTCTTTTGAGAG	AAAATACACCACCAAGAGCAACAATGACAAACAGCATGCCCAAAGTCACG	TLK1;TLK1	NM_001136554;NM_012290	5'UTR;Body				NA				TLK1;TLK1	ENST00000442919.2;ENST00000521943.1	5'UTR;5'UTR	TLK1;TLK1;TLK1;TLK1	ENST00000466220.1;ENST00000442919.2;ENST00000521943.1;ENST00000470340.1	3'UTR;5'UTR;5'UTR;3'UTR		NA		NA	chr2:172002620-172005403	6	NA	NA	NA	0.655159	-0.294128
-0.0730133	0.0730133	cg13347354	chr53	42269559	+	86784102	1696886	ATCAAAAAAAATTATCAAAACAAAAACAACAATACAACCAAAACTCCACA	ATCGAAAAAAATTATCAAAACAAAAACGACAATACGACCGAAACTCCACG	I	T	Red	NA	NA	NA	NA	NA	NA	chr8:42268436-42268759	S_Shore	TGCAGGCATCCAGAAGTCACCGTTCCCCAGGCGGAAACTGTGCGCTGGGTGCCCTTCGCA[CG]TGGAGTCTCGGCCGCATTGCCGCCTCTGCTCTGACAATTCCTCCCGACCTCTCCCAGCTC	GTCGGGAGGAATTGTCAGAGCAGAGGCGGCAATGCGGCCGAGACTCCACG							NA	8:42388190-42388797	8:42269080-42270626	Unclassified							chr8:42269480-42269875	3		NA		NA	NA	TRUE	NA	0.755524	-0.0593541
-0.0724399	0.0724399	cg25226085	chr54	113860105	-	95759943	NA	ACTAAAATCACCAAAATCAACAAATCCATACAAACAAAAAACACATTAAC		II			NA	NA	NA	NA	NA	NA	chr13:113862362-113864517	N_Shelf	AAAAGCCACATACTGAAATCACCAGAGTCAGCAAATCCATACAGACAGAGAGCACATTAG[CG]GTTGACAAGCGCTCGGGAGGGAGGACCAGGGAGTGACTGCTTAATGCTTATGACATTTCC	CTGAAATCACCAGAGTCAGCAAATCCATACAGACAGAGAGCACATTAGCG	PCID2;PCID2;PCID2;PCID2;PCID2	NM_001258213;NM_001127203;NM_001127202;NM_001258212;NM_018386	Body;Body;Body;Body;Body				NA							PCID2;PCID2;PCID2;PCID2;PCID2	ENST00000475433.1;ENST00000484641.1;ENST00000480971.1;ENST00000477095.1;ENST00000491548.1	3'UTR;3'UTR;3'UTR;3'UTR;3'UTR	chr13:113859700-113860170	3		NA		NA	NA	NA	NA	0.437247	1.40224
-0.0716001	0.0716001	cg19779236	chr55	43540370	-	30699866	NA	TATCTAATATTAACCTAAAAACAACTCAAAAAACACAAACTCRACCAAAC		II			NA	NA	NA	NA	NA	NA	chr22:43538913-43539526	S_Shore	GAAATTGGGGTTATCTAATGTTAACCTAAAAGCAACTCAAGAGACACAGGCTCGGCCAGG[CG]CAGTGGCTCATGCCTGTAATCCCAGTACTTTGGGAGGCTGAGGCAGATGGATCACTTGAG	CGCCTGGCCGAGCCTGTGTCTCTTGAGTTGCTTTTAGGTTAACATTAGAT	MCAT;MCAT;MCAT	NM_014507;NM_173467;NR_046423	TSS1500;TSS1500;TSS1500				NA				MCAT;MCAT;MCAT	ENST00000464244.1;ENST00000327555.5;ENST00000290429.5	TSS1500;TSS1500;TSS1500	MCAT;MCAT;MCAT	ENST00000464244.1;ENST00000327555.5;ENST00000290429.5	TSS1500;TSS1500;TSS1500		NA		NA		NA	NA	NA	NA	0.684026	-0.554344
-0.0711767	0.0711767	cg06522913	chr56	90630711	-	26745924	NA	AAACTTTACTTATCAAAAATCTCCTAAAAAATATCCTTAAAACRCCCATC		II			NA	NA	NA	NA	NA	NA		OpenSea	GTACATGGATGAGGCTTTACTTGTCAAAGATCTCCTGGAAGATGTCCTTGAAACGCCCAT[CG]TAGGCTTTCAGTATGGTGTTCTTGGTGCTCATGTACAGCGGCCATTTCTTCTGGATGGCA	CGATGGGCGTTTCAAGGACATCTTCCAGGAGATCTTTGACAAGTAAAGCC	IDH2;IDH2;IDH2	NM_001290114;NM_001289910;NM_002168	Body;Body;Body				NA		15:90629463-90630923	Gene_Associated				IDH2	ENST00000560061.1	3'UTR	chr15:90630680-90630955	3		NA		NA	NA	NA	NA	0.912651	1.23773
-0.068828	0.068828	cg22252970	chr57	1445449	-	42672988	12746938	ACAATAAAAATATAAAATCAAAAATCAACACTATCAATTTCACAACACCA	ACGATAAAAATATAAAATCAAAAATCGACGCTATCAATTTCACAACACCG	I	A	Red	NA	NA	NA	NA	NA	NA	chr8:1443867-1444086	S_Shore	CGTTTTGTTTTGGCGATGGAAATGTGAGGTCAGAGGTCGGCGCTGTCAGTTTCACAGCAC[CG]ATCAGCCTCACACATGGGATGGGATAGCGTCCAGCCTCTCCCTGGGAGGTATTCAGTTTG	CGGTGCTGTGAAACTGACAGCGCCGACCTCTGACCTCACATTTCCATCGC							NA	8:1431848-1432986										NA		NA		NA	NA	TRUE	NA	0.0213102	0.816035
-0.0684931	0.0684931	cg12234174	chr58	131371201	-	69735190	NA	TAAAAAAACCRCAATACCAACTATATAACATTCCAAAAAAACCAAACCAC		II			NA	NA	NA	NA	NA	NA	chr12:131371974-131372376	N_Shore	GTGAAATAACCTGAAAAGGCCGCAATACCAACTATATGACATTCCAGAAAAGCCAAACCA[CG]GAGACACTATAAAGATCAGTAGTGAGGGTGTGGGTAGGATGAGTGGGTTTCATGCGGAGG	GAAAAGGCCGCAATACCAACTATATGACATTCCAGAAAAGCCAAACCACG							NA											NA		NA		NA	NA	TRUE	NA	0.519506	-0.210688
-0.0676377	0.0676377	cg21369801	chr59	80202961	-	39703595	86761214	AAAAAAAACATACAAACAAAATACCCACAAAACCAAACTCAACAAAATCA	AAAAAAAACATACAAACAAAATACCCGCGAAACCGAACTCGACAAAATCG	I	A	Red	NA	NA	NA	NA	NA	NA	chr17:80202799-80203289	Island	AGACGGGAAGGAGGAAGAGGCATGCAAGCAAGGTGCCCGCGGAGCCGGGCTCGGCAGGGT[CG]AAGGATCCGAGTGGAGCGGAGACGGGTGCTCCTGCCTCCCTTCCTGGAAAGGAACCTGGT	CGACCCTGCCGAGCCCGGCTCCGCGGGCACCTTGCTTGCATGCCTCTTCC	CSNK1D;CSNK1D	NM_001893;NM_139062	Body;3'UTR				NA	17:77795715-77796884			CSNK1D	ENST00000392334.1	3'UTR	CSNK1D	ENST00000392334.1	3'UTR	chr17:80202800-80203195	3		NA		NA	NA	TRUE	NA	0.670877	0.127733
-0.0669701	0.0669701	cg26561082	chr60	410363	+	63717526	19663984	AAATAACCTCATAATAATCAACAAACACAAACACAACACCAACAACATCA	AAATAACCTCATAATAATCAACGAACGCAAACACAACGCCGACGACATCG	I	T	Red	NA	NA	NA	NA	NA	NA	chr10:409201-409523	S_Shore	ACGCCACTGACCTTCCCCGGTAGACAAACTTCATGGGTTCTACGGCCAGCGCAGTGGCCA[CG]ATGTCGTCGGCGTTGTGCCTGCGCCCGCTGACCACCATGAGGCCATCCATCTTGCCCACC	GGATGGCCTCATGGTGGTCAGCGGGCGCAGGCACAACGCCGACGACATCG	DIP2C	NM_014974	Body				NA	10:400304-400451			DIP2C	ENST00000381496.3	3'UTR	DIP2C	ENST00000381496.3	3'UTR	chr10:410280-410835	3		NA		NA	NA	TRUE	NA	0.872907	-1.4711
-0.0665494	0.0665494	cg07776015	chr61	107266629	+	42701987	NA	TCAAAAAAATATTACCCAACAAAATAATCAAATACATCAACAAACACACC		II			NA	NA	NA	NA	NA	NA		OpenSea	TAAAAGTATTTTTCTTCCTGGGATTTTTTCACTACCCCAAAGTTCAGGTCATCATATTTG[CG]GTGTGCTTGCTGATGTACCTGATCACCTTGCTGGGCAACATTTTTCTGATCTCCATCACC	CGGTGTGCTTGCTGATGTACCTGATCACCTTGCTGGGCAACATTTTTCTG	OR13F1	NM_001004485	1stExon				NA				OR13F1	ENST00000334726.2	1stExon	OR13F1	ENST00000334726.2	1stExon		NA		NA		NA	NA	TRUE	NA	0.722047	-0.105556
-0.0650053	0.0650053	cg06389560	chr62	38338937	+	93785922	NA	TAATTATTATTATTACATATACAATAACACACACACCAAATCAACAATCC		II			NA	NA	NA	NA	NA	NA		OpenSea	GACCACGGTGAGTCTTTCCATCCTGGCAGCCCACTCAAAAGCATGTGGGCACTATTCGGG[CG]GATTGCTGATTTGGTGTGTGTGCTACTGTACATGTAATAATAATAACTAATGCTTGTAAT	AGTTATTATTATTACATGTACAGTAGCACACACACCAAATCAGCAATCCG	EGFLAM;EGFLAM	NM_152403;NM_001205301	Body;Body				NA							EGFLAM	ENST00000504709.1	3'UTR		NA	chr5:38338499-38338953	3	chr5:38338401-38339088	6	NA	NA	NA	0.628538	0.381434
-0.0629511	0.0629511	cg02961934	chr63	150896413	+	13748282	16763176	AAACCAATAAAACAAAAAAATAACTACAAAAACAACTACCAACTCAACCA	AAACCAATAAAACGAAAAAATAACTACGAAAACGACTACCAACTCGACCG	I	C	Grn	NA	NA	NA	NA	NA	NA		OpenSea	TCCCCAGCACACCCTCCCCTGGAGCCTCCGGCCCCAGCCCCCGCCTGCACCCCCGCCCCG[CG]GCCGAGTTGGCAGCCGCTCTCGCAGCCACTTTCCCGCCTCATTGGCTCCCAAATGTATTT	GAGCCAATGAGGCGGGAAAGTGGCTGCGAGAGCGGCTGCCAACTCGGCCG							NA	7:150527314-150527423			IQCA1P1	ENST00000453127.1	3'UTR	IQCA1P1	ENST00000453127.1	3'UTR	chr7:150896145-150897095	3		NA		NA	NA	TRUE	NA	0.433281	1.24307
0.062508	0.062508	cg08357286	chr64	53692108	+	65707891	NA	AAACTCCACCAAAACACAAACATAATTTCCTTCCTCTAAATTTCTCAAAC		II			NA	NA	NA	NA	NA	NA	chr12:53693441-53694028	N_Shore	CTTTGGCATCTTTAGAATCTGTGTATTGCATAATCACTATCTGTAGATTCCTGGGTTGAG[CG]TTTGAGAAATTTAGAGGAAGGAAATCATGTTTGTGCTTTGGTGGAGCTCCTATTTAATGA	AGCTCCACCAAAGCACAAACATGATTTCCTTCCTCTAAATTTCTCAAACG	C12orf10;PFDN5;PFDN5	NM_021640;NM_002624;NM_145897	TSS1500;Body;Body				NA				C12orf10;C12orf10;C12orf10	ENST00000267103.5;ENST00000545214.1;ENST00000548632.1	TSS1500;TSS1500;TSS1500	PFDN5;PFDN5;PFDN5;PFDN5;C12orf10;C12orf10;C12orf10;C12orf10;PFDN5;PFDN5;PFDN5;PFDN5	ENST00000550964.1;ENST00000548984.1;ENST00000243040.6;ENST00000553171.1;ENST00000267103.5;ENST00000548845.1;ENST00000545214.1;ENST00000551670.1;ENST00000552341.1;ENST00000552548.1;ENST00000550880.1;ENST00000547130.1	5'UTR;5'UTR;3'UTR;5'UTR;TSS1500;TSS1500;TSS1500;TSS1500;5'UTR;5'UTR;3'UTR;3'UTR	chr12:53691905-53692335	3		NA		NA	NA	NA	NA	0.0223964	-1.26859
0.0614103	0.0614103	cg16245593	chr65	18329669	-	36600877	NA	CCAAAACAAAATCATTTATCAACAAATAAAACACCAACCACTTCCCACAC		II			NA	NA	NA	NA	NA	NA		OpenSea	TTGGATCCATTCCAGGGCAGAATCATTTATCAACAAATGAAACACCAGCCACTTCCCACA[CG]TCCTCTGATTGCATTAAAAAATCACTCCCCTTCCTACCCAAATTGAGTATACTTAGAGTA	CAGGGCAGAATCATTTATCAACAAATGAAACACCAGCCACTTCCCACACG	HDAC9	NM_001204144	Body				NA							HDAC9;HDAC9;HDAC9;HDAC9;HDAC9	ENST00000413509.2;ENST00000474742.1;ENST00000433709.2;ENST00000411993.1;ENST00000425071.1	TSS1500;TSS1500;TSS200;TSS200;5'UTR	chr7:18329520-18329730	3		NA		NA	NA	NA	NA	-0.17486	-1.97277
-0.0600421	0.0600421	cg20805133	chr66	242802192	-	77635935	73685258	AACATCAAAAATAATATCTACAAAACACAACCACAACAAAAAAACTCTCA	AACATCAAAAATAATATCTACGAAACGCGACCACGACGAAAAAACTCTCG	I	T	Red	NA	NA	NA	NA	NA	NA	chr2:242805752-242806034	N_Shelf	CAGTGGAAAAAGAGCATCAAAGATGATGTCTGCGAGGCGCGGCCACGGCGAGGAAGCTCT[CG]TTTATGAACAAAGGGCCACTCCCGGGTCTCAGAGATGTGAGGCTGTGTGGGTGGCTTGGT	CGAGAGCTTCCTCGCCGTGGCCGCGCCTCGCAGACATCATCTTTGATGCT	PDCD1	NM_005018	TSS1500				TRUE				PDCD1;PDCD1	ENST00000539073.1;ENST00000334409.5	TSS1500;TSS1500	PDCD1;PDCD1;PDCD1	ENST00000418831.1;ENST00000539073.1;ENST00000334409.5	TSS1500;TSS1500;TSS1500	chr2:242801560-242803075	3		NA		NA	NA	TRUE	NA	0.0135375	1.59958
-0.0600316	0.0600316	cg01465838	chr67	129903191	+	44609261	23635984	TAAAAAAACAAATCTTCTCTAAAAAAAACAAAACCACACAAAACATACCA	TAAAAAAACGAATCTTCTCTAAAAAAAACGAAACCGCGCGAAACATACCG	I	A	Red	NA	NA	NA	NA	NA	NA	chr11:129902811-129903119	S_Shore	TCCCCTCGCTGCGCCGGCGCGGCCGCGCTCCGCCCCGTTCCCTGCAGCCCGCGCGCCGCC[CG]GCATGCCCCGCGCGGCCCCGCCTCCCCCAGAGAAGACTCGTTTTTCCATGTTATTGTATT	TGGAAAAACGAGTCTTCTCTGGGGGAGGCGGGGCCGCGCGGGGCATGCCG							NA	11:129408034-129408416			TCEB2P2	ENST00000535377.1	TSS200	TCEB2P2	ENST00000535377.1	TSS200	chr11:129902820-129903235	3		NA		NA	NA	NA	NA	0.425728	0.451047
-0.0583671	0.0583671	cg17433292	chr68	24210601	+	24804883	NA	AAATACTTTATACATACTTTCCAATCAACAACACAAAACACTAAACAAAC		II			NA	NA	NA	NA	NA	NA		OpenSea	CTCCCACCATGGCCTCCCAAAATGTTGGGATTATAGGCATGAGCCACTGTGCCCAGCCCA[CG]TCTGCTTAGTGTTCTGTGTTGCTGACTGGAAAGTATGTATAAAGTATTTTTGCTGCACAC	AATACTTTATACATACTTTCCAGTCAGCAACACAGAACACTAAGCAGACG	KCTD1;KCTD1	NM_001258222;NM_198991	Body;5'UTR				NA				KCTD1	ENST00000317932.6	TSS1500	KCTD1	ENST00000317932.6	TSS1500		NA		NA		NA	NA	NA	NA	0.505026	-0.9002
0.0581668	0.0581668	cg06131859	chr69	143635131	+	99694147	NA	AATAAAAAATTTATAAATATTTTACTTTACTTCCTCTCCCCTAACCAATC		II			NA	NA	NA	NA	NA	NA		OpenSea	ATTTGAAATGGTGGGCAGGAGCACATGTTGCTTAAATTTCTGACAGTGGCTGGAGATTAC[CG]ATTGGTTAGGGGAGAGGAAGTAAAGTAAAATATTTATAAATTCTCCACTGGGTGGAGTCT	GTGGAGAATTTATAAATATTTTACTTTACTTCCTCTCCCCTAACCAATCG	KYNU;KYNU;KYNU	NM_001199241;NM_003937;NM_001032998	TSS200;TSS200;TSS200				NA				KYNU;KYNU;KYNU;KYNU;KYNU	ENST00000375773.2;ENST00000409512.1;ENST00000410015.1;ENST00000264170.4;ENST00000264170.4	TSS200;TSS200;TSS200;1stExon;5'UTR	KYNU;KYNU;KYNU;KYNU;KYNU;KYNU	ENST00000375773.2;ENST00000409512.1;ENST00000410015.1;ENST00000424385.1;ENST00000264170.4;ENST00000264170.4	TSS200;TSS200;TSS200;TSS200;1stExon;5'UTR	chr2:143634980-143635315	3		NA		NA	TRUE	NA	NA	0.0138074	-1.22225
-0.0572116	0.0572116	cg23202468	chr70	42705828	+	88807962	57736979	AACCTTAAACATATTAAAAAAACAAAAACACTAACCACACACATCACACA	AACCTTAAACATATTAAAAAAACGAAAACGCTAACCACACACGTCGCACG	I	A	Red	NA	NA	NA	NA	NA	NA		OpenSea	TCACCAGCCGGCCCAACATGAAGCGGCACCGGCGCACGCACACGGGCGAGAAGCCGTACC[CG]TGCGACGTGTGTGGCCAGCGCTTCCGCTTCTCCAACATGCTCAAGGCCCACAAGGAGAAG	GGCCTTGAGCATGTTGGAGAAGCGGAAGCGCTGGCCACACACGTCGCACG	ZBTB47	NM_145166	Body				NA	3:42680742-42681071	3:42705336-42705835	Unclassified							chr3:42704185-42706315	3		NA		NA	NA	TRUE	NA	0.204615	-0.146733
-0.0566419	0.0566419	cg16228359	chr71	68065710	-	7629917	59605154	TAAAACTTAAAAAAACTCACACTACAACTTCCAACTCAACAAAAACAACA	TAAAACTTAAAAAAACTCACGCTACAACTTCCGACTCAACGAAAACAACG	I	A	Red	NA	NA	NA	NA	NA	NA		OpenSea	GGAACCTAGAAATGGGGCTTGAGAGAGCTCACGCTGCAGCTTCCGGCTCAGCGAGGGCAG[CG]AGAGGGCCTGTGATCTGTCCCTTTCCTTGTATGGTGAAAACAAAGTCCGGGTGCAAAGTC	CGCTGCCCTCGCTGAGCCGGAAGCTGCAGCGTGAGCTCTCTCAAGCCCCA					chr11:68065646-68065646		NA	11:67821767-67822287									chr11:68065525-68065890	3		NA		NA	NA	TRUE	NA	0.535882	0.986504
0.0565686	0.0565686	cg21657788	chr72	238166845	+	45612855	NA	TACTCCAATTCTACATTTTACTTATTAATTCTTTATACTCAACTTTCCCC		II			NA	NA	NA	NA	NA	NA		OpenSea	GATTATGGTCTGTATCAGTTGCAGTTCAAGCAGGAAGTAGAAACCACACAGTAACTTAAA[CG]GGGAAAGTTGAGTATAAAGAATTAATAAGTAAAATGTAGAACTGGAGTAACAAGGGATTG	CGGGGAAAGTTGAGTATAAAGAATTAATAAGTAAAATGTAGAACTGGAGT							NA										chr2:238166760-238167130	3		NA		NA	NA	NA	NA	-0.459165	-2.65087
-0.0562354	0.0562354	cg14189678	chr73	157690657	+	16750206	9750355	CTATCCCCTAACATAACAACTTAATAAACTACACACAAAACACAAACACA	CTATCCCCTAACATAACAACTTAATAAACTACACACAAAACGCGAACGCG	I	C	Grn	NA	NA	NA	NA	NA	NA	chr7:157690559-157690770	Island	GCAGATTGGCTTCGGTCCACACTGACTGACGAGTGGCCACACGCCATTCCTCAGAGGAGG[CG]CGTCCGCGCTCTGTGTGCAGTTCATTAAGTTGTCATGTCAGGGGACAGCGGCCATCGGCG	CGCGTCCGCGCTCTGTGTGCAGTTCATTAAGTTGTCATGTCAGGGGACAG	PTPRN2;PTPRN2;PTPRN2	NM_002847;NM_130842;NM_130843	Body;Body;Body				NA	7:157382705-157383531									chr7:157690525-157690815	3		NA		NA	NA	TRUE	NA	0.444278	-0.130538
-0.0548466	0.0548466	cg08438529	chr74	1052939	-	8791444	84721889	CTAAAATAACTCACATTCAAAAATAACTCATCCAAACCACCAACATCACA	CTAAAATAACTCACGTTCGAAAATAACTCATCCAAACCACCGACATCGCG	I	T	Red	NA	NA	NA	NA	NA	NA	chr16:1056845-1057053	N_Shelf	GATTCCCAGCAGCTGAGATGACTCACGTTCGGGGGTGACTCATCCAGGCCACCGGCATCG[CG]TCGCTTAAAGACAAGCCTGACCTTTCCCCAGAAGCCTCAAGACCACAGTGGCCTCCCACG	CGCGATGCCGGTGGCCTGGATGAGTCACCCCCGAACGTGAGTCATCTCAG							TRUE	16:992497-993004	16:1052731-1054554	Unclassified_Cell_type_specific							chr16:1052785-1053055	3		NA		NA	NA	TRUE	NA	0.215805	1.27971
0.0547331	0.0547331	cg05163766	chr75	108769673	+	48784923	NA	AATAAAATTCATTTAACCTAATCACCTTTAATCCRCTCACTCTCACTACC		II			NA	NA	NA	NA	NA	NA		OpenSea	TGGGCTGCCTCAAGAGGGAGCAGTTTTCCTTTCACGGGTGGCCTGCATTCAGTCTTAAAA[CG]GCAGTGAGAGTGAGCGGATTAAAGGTGACTAGGCTAAATGAATTTTACCCTCTTTGCCAA	CGGCAGTGAGAGTGAGCGGATTAAAGGTGACTAGGCTAAATGAATTTTAC	MORC1	NM_014429	Body				NA										chr3:108769485-108769790	3		NA		NA	NA	NA	NA	-0.296507	0.811195
0.0546378	0.0546378	cg02566775	chr76	144382964	-	1653522	NA	CTCCTCCCAATCTCCCTCTTCTAATTATTCCTTTTTTTAATTCCTCTTAC		II			NA	NA	NA	NA	NA	NA	chr6:144384894-144385888	N_Shore	CAAGTTCCTTCCTCCTCCCAATCTCCCTCTTCTAGTTATTCCTTTTTTTAATTCCTCTTA[CG]ATTTTCCTTTTGTGCACTTCTCCTCTGTTGTCATTCCAACCTTCTGTAATTAACATGAGA	CGTAAGAGGAATTAAAAAAAGGAATAACTAGAAGAGGGAGATTGGGAGGA	PLAGL1;PLAGL1	NM_001080951;NM_001080955	5'UTR;5'UTR				TRUE				PLAGL1;PLAGL1;PLAGL1	ENST00000437412.1;ENST00000444202.1;ENST00000493898.1	5'UTR;5'UTR;3'UTR	PLAGL1;PLAGL1;PLAGL1	ENST00000437412.1;ENST00000444202.1;ENST00000493898.1	5'UTR;5'UTR;3'UTR		NA		NA		NA	NA	TRUE	NA	0.00460663	-1.46095
0.0543187	0.0543187	cg16921950	chr77	56031855	-	88645361	NA	ATAACAAACRTAAACTATTACRTCCRACCCCAAAATACACTTATTAAAAC		II			NA	NA	NA	NA	NA	NA	chr7:56032046-56032903	N_Shore	AAAGTGCTGGGATGACAGGCGTGAGCTATTGCGTCCGGCCCCAGAATGCACTTGTTAAAG[CG]TTGTGGGGCTTTTTGAAATGACAATATATTCATATACTACAAAATTTAAAAGACATTGGC	CGCTTTAACAAGTGCATTCTGGGGCCGGACGCAATAGCTCACGCCTGTCA	GBAS;GBAS	NM_001483;NM_001202469	TSS1500;TSS1500				NA		7:56031767-56033269	Promoter_Associated	GBAS;GBAS	ENST00000322090.3;ENST00000487370.1	TSS1500;TSS1500	GBAS;GBAS;GBAS;GBAS;GBAS;GBAS;GBAS	ENST00000322090.3;ENST00000470036.1;ENST00000456204.1;ENST00000437587.1;ENST00000487370.1;ENST00000472404.1;ENST00000446692.1	TSS1500;TSS1500;TSS1500;TSS1500;TSS1500;TSS1500;5'UTR		NA	chr7:56031843-56033137	6	chr7:56030993-56035340	6	NA	NA	NA	-0.501617	-1.06768
-0.0536126	0.0536126	cg00876757	chr78	33483591	-	8722842	67643277	AAAACAAAATTAAAAACTAAACACCAACCACAAATACAATTCCAACAACA	AAAACGAAATTAAAAACTAAACGCCGACCACGAATACGATTCCAACAACG	I	A	Red	NA	NA	NA	NA	NA	NA	chr16:33483184-33483512	S_Shore	TGGGTGGAAACTAAAGCGGGGTTGGGGACTGGGCGCCGGCCACGGGTGCGGTTCCAGCAG[CG]GGAGCGGGTCCCGGGGCCGGGGGTGGGGGGGGGGGGCTCAGGCACAGCAGGGGGCGAGGG	AAAGCGGGGTTGGGGACTGGGCGCCGGCCACGGGTGCGGTTCCAGCAGCG							NA	16:33390686-33391229									chr16:33483565-33483875	3		NA		NA	NA	TRUE	NA	0.411993	-0.0801203
0.0531765	0.0531765	cg09748975	chr79	4864532	+	4751924	4677983	AAACTAAAAAACTCCACACACTCAACAATAAACAAATACTACTTCTAACA	GAACTAAAAAACTCCGCGCGCTCGACGATAAACAAATACTACTTCTAACG	I	A	Red	NA	NA	NA	NA	NA	NA	chr4:4864456-4864834	Island	AACCGTAAGCCGCGGACGCCCTTCACCACCGCGCAGCTGCTGGCGCTGGAGCGCAAGTTC[CG]CCAGAAGCAGTACCTGTCCATCGCCGAGCGCGCGGAGTTCTCCAGCTCGCTCAGCCTCAC	CGCCAGAAGCAGTACCTGTCCATCGCCGAGCGCGCGGAGTTCTCCAGCTC	MSX1	NM_002448	Body				NA	4:4915319-4915836			MSX1	ENST00000468421.1	3'UTR	MSX1	ENST00000468421.1	3'UTR	chr4:4864400-4864635	3		NA		NA	TRUE	TRUE	NA	-0.0242574	-1.34089
-0.0531343	0.0531343	cg02345908	chr80	1814106	-	21795542	18809228	CTAAATAACACTCACCATAAATACTATTAAAAAACACCACTCAATCTACA	CTAAATAACGCTCACCGTAAATACTATTAAAAAACACCGCTCAATCTACG	I	A	Red	rs76593440	0.012587	NA	NA	NA	NA		OpenSea	GATTATCAATCACTAGATAACGCTCACCGTGAGTGCTGTTGGGAGACACCGCTCAGTCTG[CG]GAGGACGGCAGAGCCAGTTTGCTCTGGCTTGGCCTGAAGAAGACGCTGAGAGTCGTCGAA	CTAGATAACGCTCACCGTGAGTGCTGTTGGGAGACACCGCTCAGTCTGCG							NA	10:1804066-1804177										NA		NA		NA	NA	TRUE	NA	0.157355	0.113978
0.0519207	0.0519207	cg14317491	chr81	83583849	-	7607292	NA	AACTCTAACATTTTTACTATATCCCCTAAAAACCCCAAATTTATACTCAC		II			NA	NA	NA	NA	NA	NA		OpenSea	CACAGACTGAAGACTCTAACATTTTTGCTATATCCCCTAAAAACCCCAGATTTATACTCA[CG]AACTCACTTGGATGACTAATCTGCATCTCAAATTTAACATGTCCACACTCCTGATAATTT	CGTGAGTATAAATCTGGGGTTTTTAGGGGATATAGCAAAAATGTTAGAGT	EDIL3;EDIL3	NM_001278642;NM_005711	Body;Body		chr5:83583813-83583813		NA											NA	chr5:83583439-83584520	6	chr5:83583342-83584523	6	NA	NA	NA	-0.680889	-1.50806
-0.0518567	0.0518567	cg16287042	chr82	95221182	-	41630522	75623293	AAAAACAATATAATACAACAACACACCAATCAAAAAAACCCTCACCACCA	AAAAACAATATAATACAACGACACACCGATCAAAAAAACCCTCACCACCG	I	A	Red	rs150202821	0.0572	NA	NA	NA	NA		OpenSea	CGGAAAGAAAGGAAGAGCAATGTGGTGCAGCGGCACACCGGTCAGGGGAGCCCTCACCAC[CG]ACCCCCCGCCCCTCCCCGCGCCCCACCCCCGGCCCCCGCTTCCCCGCCCCCACCCAAACC	CGGTGGTGAGGGCTCCCCTGACCGGTGTGCCGCTGCACCACATTGCTCTT							NA	6:95277380-95277950										NA		NA		NA	NA	TRUE	NA	0.269696	-0.372857
-0.0515894	0.0515894	cg26180501	chr83	158363265	+	67673564	98701416	TCAAAAAAACTATATAAAAAAACAAACTAACAAACCACTCAAAAAACACA	TCAAAAAAACTATATAAAAAAACGAACTAACAAACCACTCGAAAAACACG	I	A	Red	NA	NA	NA	NA	NA	NA	chr7:158361909-158362970	S_Shore	CCCGTGGTGGGTCCCGATCCCCCGGCCGGCTCTGCCACTGAAGCCTCTCCCTGTGTCCTC[CG]TGCCCCCCGAGTGGCCTGCTAGCCCGCTCTCCCACACAGTCTCCTTGATGTGAAGTGTCA	TCAAGGAGACTGTGTGGGAGAGCGGGCTAGCAGGCCACTCGGGGGGCACG	PTPRN2;PTPRN2;PTPRN2	NM_002847;NM_130842;NM_130843	Body;Body;Body				NA	7:158055863-158056457									chr7:158363085-158363775	3		NA		NA	NA	TRUE	NA	0.700247	1.30253
0.0510452	0.0510452	cg25858983	chr84	42295711	+	95768472	42775855	AATATAAACCTACCCCCTTCTACTCTAAACAATTAAAAAATCATTAATCA	AATATAAACCTACCCCCTTCTACTCTAAACGATTAAAAAATCGTTAATCG	I	T	Red	NA	NA	NA	NA	NA	NA	chr17:42295861-42299719	N_Shore	AAAGCCACCTCACCCTTTGGAAGACATACCAGTTCCCACTCAGGAAGGCTGAGAGGTGAA[CG]ACTAACGACTTTCTAACCGCCCAGAGTAGAAGGGGGCAGGTCCACACTCTGAGAGACTCA	CGACTAACGACTTTCTAACCGCCCAGAGTAGAAGGGGGCAGGTCCACACT	UBTF;UBTF;UBTF	NM_001076684;NM_014233;NM_001076683	5'UTR;TSS200;5'UTR				NA		17:42294752-42297183	Promoter_Associated	UBTF;UBTF;UBTF;UBTF;UBTF;UBTF;UBTF;UBTF;UBTF;UBTF	ENST00000537550.1;ENST00000526094.1;ENST00000537550.1;ENST00000526094.1;ENST00000533177.1;ENST00000436088.1;ENST00000393606.3;ENST00000527034.1;ENST00000343638.5;ENST00000302904.4	3'UTR;1stExon;1stExon;5'UTR;5'UTR;5'UTR;5'UTR;5'UTR;5'UTR;5'UTR	UBTF;UBTF;UBTF;UBTF;UBTF;UBTF;UBTF;UBTF;UBTF;UBTF	ENST00000537550.1;ENST00000526094.1;ENST00000537550.1;ENST00000526094.1;ENST00000533177.1;ENST00000436088.1;ENST00000393606.3;ENST00000527034.1;ENST00000343638.5;ENST00000302904.4	3'UTR;1stExon;1stExon;5'UTR;5'UTR;5'UTR;5'UTR;5'UTR;5'UTR;5'UTR	chr17:42295445-42295755	3		NA		NA	NA	TRUE	NA	-0.122165	-0.431738
0.0509846	0.0509846	cg06736242	chr85	141438205	-	74609936	35607567	TATACACCAAAAATAATCCCCTACATAACTAAACTACTCAAATTAAATCA	TATACGCCGAAAATAATCCCCTACGTAACTAAACTACTCGAATTAAATCG	I	T	Red	NA	NA	NA	NA	NA	NA	chr7:141438004-141438393	Island	CTTTGCGTTCCCTGTGCGCCGGAAGTGATCCCCTGCGTGGCTGGGCTGCTCGGGTTAGAT[CG]TCAGGTGAGGGAGGAAGGGATAGCCAGCGCGAAGGAAGTGCTGGAGTCGTGTGTTTTGGC	TGTGCGCCGGAAGTGATCCCCTGCGTGGCTGGGCTGCTCGGGTTAGATCG	SSBP1;SSBP1;FLJ40852	NM_003143;NM_003143;NR_015392	1stExon;5'UTR;TSS200				NA	7:141084489-141084836	7:141437630-141438803	Promoter_Associated	SSBP1;RP5-894A10.5;SSBP1;SSBP1;SSBP1;SSBP1;SSBP1;SSBP1;SSBP1;SSBP1;SSBP1	ENST00000481508.1;ENST00000488785.1;ENST00000265304.6;ENST00000265304.6;ENST00000498107.1;ENST00000498107.1;ENST00000469123.1;ENST00000465582.1;ENST00000484178.1;ENST00000465582.1;ENST00000469123.1	TSS1500;TSS200;1stExon;5'UTR;1stExon;5'UTR;1stExon;1stExon;TSS200;5'UTR;5'UTR	SSBP1;RP5-894A10.5;RP5-894A10.5;SSBP1;RP5-894A10.5;RP5-894A10.5;RP5-894A10.5;RP5-894A10.5;RP5-894A10.5;SSBP1;SSBP1;RP5-894A10.5;SSBP1;SSBP1;SSBP1;SSBP1;SSBP1;SSBP1;SSBP1;SSBP1;SSBP1;SSBP1;SSBP1;SSBP1;SSBP1;SSBP1;SSBP1;SSBP1;SSBP1;SSBP1;SSBP1;SSBP1	ENST00000481508.1;ENST00000484172.1;ENST00000486906.1;ENST00000468267.1;ENST00000495800.1;ENST00000488785.1;ENST00000473776.1;ENST00000459753.1;ENST00000478332.1;ENST00000265304.6;ENST00000265304.6;ENST00000462383.1;ENST00000496622.1;ENST00000498107.1;ENST00000498107.1;ENST00000496622.1;ENST00000489378.1;ENST00000469123.1;ENST00000467681.1;ENST00000467681.1;ENST00000465582.1;ENST00000484178.1;ENS…	TSS1500;TSS1500;TSS1500;TSS200;TSS200;TSS200;TSS200;TSS200;TSS200;1stExon;5'UTR;TSS200;1stExon;1stExon;5'UTR;5'UTR;1stExon;1stExon;1stExon;5'UTR;1stExon;TSS200;5'UTR;1stExon;1stExon;5'UTR;5'UTR;TSS200;1stExon;5'UTR;5'UTR;5'UTR	chr7:141437805-141438255	3		NA		NA	NA	TRUE	NA	-0.0074806	-0.9976
0.0504669	0.0504669	cg02895591	chr86	204513560	+	57706263	NA	TATTAAAACAACACAAATAAACCCAAAACTCAATATCRTCACACTACATC		II			NA	NA	NA	NA	NA	NA		OpenSea	TCAAGTAGATATATGTTGAATGAATACATGTCCACTGAATAAAGGCAAGATGTTCTTTGG[CG]ATGTAGTGTGACGACATTGAGTTTTGGGTTCATTTGTGTTGTTTCAACATCTCTGATAAA	GTTGAAACAACACAAATGAACCCAAAACTCAATGTCGTCACACTACATCG	MDM4;MDM4;MDM4;MDM4;MDM4;MDM4;MDM4	NM_001278518;NM_001278519;NM_001204172;NM_001204171;NM_002393;NM_001278517;NM_001278516	Body;Body;Body;Body;Body;Body;3'UTR				NA		1:204513547-204513718	Gene_Associated_Cell_type_specific	MDM4;MDM4;MDM4	ENST00000391947.2;ENST00000463049.1;ENST00000543518.1	3'UTR;5'UTR;3'UTR	MDM4;MDM4;MDM4;MDM4;MDM4	ENST00000391947.2;ENST00000463049.1;ENST00000470908.1;ENST00000471783.1;ENST00000543518.1	3'UTR;5'UTR;5'UTR;5'UTR;3'UTR	chr1:204513545-204513815	3		NA		NA	NA	NA	NA	-0.074654	-0.597716
0.0502866	0.0502866	cg16880433	chr87	27113794	-	75651902	NA	TACRTACTAAAACRCCATCRAAAACCAAATTTACTAATATATAAACTCAC		II			NA	NA	NA	NA	NA	NA	chr6:27114222-27115181	N_Shore	AGCGAAAGCCATACGTACTGGAACGCCATCGGGAACCAAATTTACTAATATATAAACTCA[CG]TTAGAACGCCATTACATGGTGGAAAGTACACGTGACACAATAGGCTTTCAACAAGTTCTA	CGTGAGTTTATATATTAGTAAATTTGGTTCCCGATGGCGTTCCAGTACGT	HIST1H2BK;HIST1H2AH	NM_080593;NM_080596	3'UTR;TSS1500				NA		6:27113417-27114081	Promoter_Associated	HIST1H2BK;HIST1H2AH	ENST00000396891.4;ENST00000377459.1	3'UTR;TSS1500	HIST1H2BK;HIST1H2AH	ENST00000396891.4;ENST00000377459.1	3'UTR;TSS1500	chr6:27113725-27114015	3		NA		NA	NA	NA	NA	-1.06678	-2.80829
-0.0496456	0.0496456	cg23731272	chr88	67356838	-	13789118	77670295	CCTACTATTAAAAACAAACAAAAAACTTAAACACCAACTAATCAACTACA	CCTACTATTAAAAACAAACAAAAAACTTAAACACCGACTAATCGACTACG	I	A	Red	NA	NA	NA	NA	NA	NA	chr15:67357339-67359061	N_Shore	GGGTGGGAGATTCCTGCTGTTAAAAACAAACAAAGGGCTTAGACACCGGCTAGTCGGCTG[CG]GGAGGCAGCAAGAGAAAGGCCGAGGGGCCTGGAGTAGCTCCTGAAAACCGCCGAGGGCCC	CCTGCTGTTAAAAACAAACAAAGGGCTTAGACACCGGCTAGTCGGCTGCG	SMAD3	NM_005902	TSS1500			RDMR	NA	15:65143441-65143999			SMAD3	ENST00000535241.1	TSS1500	SMAD3;SMAD3	ENST00000535241.1;ENST00000559460.1	TSS1500;5'UTR	chr15:67356065-67356975	3		NA		NA	NA	TRUE	NA	-0.0166413	1.28834
0.0495432	0.0495432	cg12697442	chr89	101981167	-	47801876	67622853	AACAACACAAACAAACACTTCTCCTAACTTTAATTTTAACATTTAAAACA	GACGACGCGAACGAACGCTTCTCCTAACTTTAATTTTAACGTTTAAAACG	I	A	Red	NA	NA	NA	NA	NA	NA	chr11:101980632-101982330	Island	AGGCGGGGCCGCGGCGGCGCGGGCGGGCGCTTCTCCTAACTTTAGTTTTGGCGTTTGAGG[CG]AGTTTCTGTCTCAGTCGGGCGCAGCCGCCGCCAGGGAAAAGAAAGGGAGGAAGGAAGGAA	CGCCTCAAACGCCAAAACTAAAGTTAGGAGAAGCGCCCGCCCGCGCCGCC	YAP1;YAP1	NM_001130145;NM_006106	TSS200;TSS200	high-CpG:101485946-101486878			NA	11:101485843-101487952			YAP1;YAP1;YAP1	ENST00000531439.1;ENST00000526343.1;ENST00000445250.2	TSS1500;TSS200;TSS200	YAP1;YAP1;YAP1	ENST00000531439.1;ENST00000526343.1;ENST00000445250.2	TSS1500;TSS200;TSS200	chr11:101980440-101982455	3		NA		NA	NA	TRUE	NA	0.0303042	-0.95264
-0.0495135	0.0495135	cg14082959	chr90	11618283	+	2768355	86676354	AAAAAAATAACCATTAAAACACCATCATCTAACACAAAAACAAAAAACCA	AAAAAAATAACCGTTAAAACGCCGTCGTCTAACACAAAAACGAAAAACCG	I	A	Red	NA	NA	NA	NA	NA	NA	chr9:11618264-11618588	Island	AGGTGCTGGTAAAGGGTAACAACGTAGGAGGCCCAATCCCCTCGCGCTTCTCAGGGTCCC[CG]GCTTTCCGCCCCTGTGCCAGACGACGGCGTCCTAACGGCCACCCTCTCCCAGGAACCTCC	GAGAGGGTGGCCGTTAGGACGCCGTCGTCTGGCACAGGGGCGGAAAGCCG							NA	9:11608110-11608692										NA		NA	chr9:11618135-11619035	6	NA	TRUE	NA	0.301747	0.741625
0.0494497	0.0494497	cg17509172	chr91	152552215	+	3611117	NA	TTTCTTAATTACCCAAATACTAATAAACCCACRTCATTAATAACATCAAC		II			NA	NA	NA	NA	NA	NA	chr3:152552602-152553712	N_Shore	CTGAAGCAATGTGCAATATGGACTAGTAATATCTTCACAAGACTATTTTGGAAATTCTCA[CG]TTGATGTTATTAATGACGTGGGTTTATTAGCATTTGGGTAATTAAGAAAAAACAGTACTA	TTCTTAATTACCCAAATGCTAATAAACCCACGTCATTAATAACATCAACG	P2RY1	NM_002563	TSS1500				NA				P2RY1	ENST00000305097.3	TSS1500	P2RY1	ENST00000305097.3	TSS1500	chr3:152552065-152552290	3		NA		NA	NA	NA	NA	-0.134583	-0.928685
0.0494116	0.0494116	cg06449334	chr92	17593441	+	85642583	NA	TCTCCACAAACCTATAAACTTAACAAATAACCTACTCTAAAATCTCTATC		II			NA	NA	NA	NA	NA	NA	chr20:17595271-17595483	N_Shore	CTTGGTCTTGAGGTTGTGAAAACCATCCGAGTCACTGCCACCACCTGAAGGGGCCATGCA[CG]ACAGAGATCCCAGAGCAGGCCACCTGCCAAGCTCATAGGCCTGTGGAGACCCCGGTTCTT	CTCCACAGGCCTATGAGCTTGGCAGGTGGCCTGCTCTGGGATCTCTGTCG					chr20:17593106-17593106		TRUE		20:17592861-17593516	Promoter_Associated							chr20:17592645-17593710	3		NA		NA	NA	TRUE	NA	-0.505878	-0.899441
0.0490324	0.0490324	cg20705966	chr93	90601766	-	41718989	NA	ATCTTAATCCCTTAACRACTATCAATTTCCTTCTCTTCCCTTTTCTATAC		II			rs74036978	0.032479	NA	NA	NA	NA		OpenSea	TACCGCATTCAGTCTTGGTCCCTTGGCGACTGTCAGTTTCCTTCTCTTCCCTTTTCTGTA[CG]CTGGTGTCTTTCTCTAGAGACACTCCCGTGCTGGGCCCCCTCTGTTCCTCTGCAGTCACT	TCTTGGTCCCTTGGCGACTGTCAGTTTCCTTCTCTTCCCTTTTCTGTACG	ZNF710	NM_198526	5'UTR		chr15:90601701-90601701		NA				ZNF710	ENST00000268154.4	5'UTR	ZNF710;ZNF710	ENST00000268154.4;ENST00000559419.1	5'UTR;5'UTR	chr15:90601585-90601830	3		NA		NA	NA	NA	NA	0.125033	-1.56322
0.0484093	0.0484093	cg08879019	chr94	2032446	-	2600168	NA	ACTTTATCTATTACACACACTTTCCTTTTCAATATTCACCCCCCATTCAC		II			NA	NA	NA	NA	NA	NA		OpenSea	TCTGTAGTACAGCTTTATCTATTGCACACACTTTCCTTTTCAGTATTCACCCCCCATTCA[CG]GCTCTGTCCTGTCTGTTCCTCTCTTTCCAACTGCCATGGAACCCTGTGGTTTCAACTTTC	CTTTATCTATTGCACACACTTTCCTTTTCAGTATTCACCCCCCATTCACG	SMARCA2;SMARCA2;SMARCA2;SMARCA2	NM_001289397;NM_001289396;NM_003070;NM_139045	Body;Body;Body;Body				NA				SMARCA2	ENST00000491574.1	TSS200	SMARCA2	ENST00000491574.1	TSS200	chr9:2032165-2032550	3		NA		NA	NA	NA	NA	-0.0115362	-2.21727
0.0471747	0.0471747	cg15068140	chr95	76147668	+	68796871	NA	CTACTATATACTTTATATTTAACCTCATTCCTTCCTCTACTTTACATCTC		II			rs75739421	0.012163	NA	NA	NA	NA		OpenSea	TAACACAAAGTAGAGTAAGATATTATAAATTAAGTAGGAGAGAAAGCAGACAGAAAAGAA[CG]AGATGTAAAGTAGAGGAAGGAATGAGGTTAAATATAAAGTACACAGCAGAAAGCAGAAGT	CGAGATGTAAAGTAGAGGAAGGAATGAGGTTAAATATAAAGTACACAGCA	S100Z	NM_130772	5'UTR		chr5:76147668-76147668		NA				S100Z;S100Z	ENST00000513010.1;ENST00000317593.4	5'UTR;5'UTR	S100Z;S100Z	ENST00000513010.1;ENST00000317593.4	5'UTR;5'UTR	chr5:76147660-76147830	3		NA		NA	NA	NA	NA	-0.158157	-2.65689
0.0470103	0.0470103	cg11879785	chr96	77271590	-	96792920	NA	TATTAAATTCTCCCTTTCAAAATCTATCACCCAATTCTTTCTTAAAAAAC		II			NA	NA	NA	NA	NA	NA	chr12:77272632-77273216	N_Shore	TTCTGAAACTATGTTAGATTCTCCCTTTCAAAATCTATCACCCAATTCTTTCTTGAAAAA[CG]TGAGTCAAAGTACAGCCAACTTTGTGGCTGTCCTATTTGAATTCTTGGCATTTTATGAGG	GTTAGATTCTCCCTTTCAAAATCTATCACCCAATTCTTTCTTGAAAAACG	CSRP2;CSRP2	NM_001321;NM_001300965	5'UTR;5'UTR				NA				RP11-461F16.3;CSRP2;CSRP2;CSRP2;CSRP2	ENST00000552426.1;ENST00000547435.1;ENST00000552330.1;ENST00000546966.1;ENST00000311083.5	TSS1500;5'UTR;5'UTR;5'UTR;5'UTR	RP11-461F16.3;CSRP2;CSRP2;CSRP2;CSRP2;CSRP2;CSRP2	ENST00000552426.1;ENST00000547557.1;ENST00000551725.1;ENST00000547435.1;ENST00000552330.1;ENST00000546966.1;ENST00000311083.5	TSS1500;3'UTR;3'UTR;5'UTR;5'UTR;5'UTR;5'UTR	chr12:77271485-77271635	3		NA		NA	NA	NA	NA	-0.167065	-1.62034
-0.0465122	0.0465122	cg00224807	chr97	238065650	+	5793446	40784904	TCAATAAACTACTAAAAATACAATACCTAACACAACCCCACTTCAAAACA	TCGATAAACTACTAAAAATACGATACCTAACGCGACCCCGCTTCAAAACG	I	T	Red	NA	NA	NA	NA	NA	NA		OpenSea	CAAGGTCAAAGCTCTGGCCCGGCCGCTCATCAGCTTCCAGGGCTCTGCCCTCGGAGTCCA[CG]CTCTGAAGCGGGGTCGCGTCAGGCATCGCATCCCCAGCAGCTCACCGATCGCAGTTCCCA	CGCTCTGAAGCGGGGTCGCGTCAGGCATCGCATCCCCAGCAGCTCACCGA							NA	2:237729897-237730509										NA	chr2:238064764-238065684	6	chr2:238063585-238066457	6	NA	TRUE	NA	0.498428	1.58925
-0.0459268	0.0459268	cg19151808	chr98	89619051	+	4743413	76656183	TATAAACACACAACCATCAACTAATAATAAAAAACCAATCAAATACCACA	TATAAACACACGACCGTCAACTAATAATAAAAAACCAATCAAATACCGCG	I	A	Red	NA	NA	NA	NA	NA	NA		OpenSea	CAAGTGGCGGTGACGTGCGGCCGCGGGAATGACGTTGGCCGCGGCCCCGCCTCCTGCTTT[CG]CGGCACTTGACTGGCTTCCCACTATCAGCTGACGGCCGTGTGCTCATACTGCACCAGATT	CGCGGCACTTGACTGGCTTCCCACTATCAGCTGACGGCCGTGTGCTCATA	NAP1L5;HERC3	NM_153757;NM_014606	TSS200;Body				NA		4:89618598-89619534	Promoter_Associated	NAP1L5;NAP1L5;NAP1L5	ENST00000323061.5;ENST00000323061.5;ENST00000539293.1	1stExon;5'UTR;TSS200	NAP1L5;NAP1L5;NAP1L5	ENST00000323061.5;ENST00000323061.5;ENST00000539293.1	1stExon;5'UTR;TSS200	chr4:89618745-89619190	3		NA		NA	NA	TRUE	NA	0.338637	0.116155
0.0458764	0.0458764	cg02147952	chr99	104478447	-	35775540	NA	CCATATTAAACCTCTCCTCTTATTCCTAATCTTTCCTCTTAAAAAATAAC		II			NA	NA	NA	NA	NA	NA	chr10:104473399-104474711	S_Shelf	CTGTGGATACTCCATATTGAGCCTCTCCTCTTGTTCCTGGTCTTTCCTCTTAGGAAATGG[CG]TACCTCCAGCATATCAGCTTCCTGATGTCTCTTCCGCCTTAACGAAAAATCTAAAAATTG	CGCCATTTCCTAAGAGGAAAGACCAGGAACAAGAGGAGAGGCTCAATATG	SFXN2	NM_178858	5'UTR				NA				SFXN2;SFXN2	ENST00000369893.4;ENST00000459894.1	5'UTR;5'UTR	SFXN2;SFXN2	ENST00000369893.4;ENST00000459894.1	5'UTR;5'UTR		NA		NA	chr10:104477164-104478500	6	NA	NA	NA	0.244708	-0.898573
0.045682	0.045682	cg23911696	chr100	62652900	-	17783560	NA	TTCACTTAAATTCAACACTTCCTACTAACATAACTACACCTACCTTTATC		II			NA	NA	NA	NA	NA	NA	chr12:62653865-62654677	N_Shore	TATACACTACTTTCACTTGGATTCAGCACTTCCTACTAGCATAACTACACCTACCTTTAT[CG]CATTCTCACCAAATGAGTTAGGGTTTAAAATGGGCAAACGAGAAATGATGTGGGGATTCC	TCACTTGGATTCAGCACTTCCTACTAGCATAACTACACCTACCTTTATCG	USP15;USP15;USP15;MIR6125	NM_006313;NM_001252078;NM_001252079;NR_106740	TSS1500;TSS1500;TSS1500;TSS1500				NA				USP15;USP15;USP15;USP15;USP15;FAM19A2;FAM19A2	ENST00000353364.3;ENST00000280377.5;ENST00000550632.1;ENST00000312635.6;ENST00000393654.3;ENST00000551619.1;ENST00000549456.1	TSS1500;TSS1500;TSS1500;TSS1500;TSS1500;TSS1500;3'UTR	FAM19A2;USP15;USP15;USP15;USP15;USP15;USP15;USP15;USP15;USP15;USP15;FAM19A2;FAM19A2;FAM19A2;FAM19A2;FAM19A2;FAM19A2;FAM19A2;FAM19A2;FAM19A2;FAM19A2	ENST00000552075.1;ENST00000353364.3;ENST00000549523.1;ENST00000280377.5;ENST00000550632.1;ENST00000312635.6;ENST00000548524.1;ENST00000393654.3;ENST00000546718.1;ENST00000537297.2;ENST00000549237.1;ENST00000547919.1;ENST00000551619.1;ENST00000547075.1;ENST00000550396.1;ENST00000549379.1;ENST00000549456.1;ENST00000550060.1;ENST00000548541.1;ENST00000500610.1;ENST00000547941.1	5'UTR;TSS1500;TSS1500;TSS1500;TSS1500;TSS1500;TSS1500;TSS1500;TSS1500;TSS1500;TSS1500;TSS200;TSS1500;TSS200;3'UTR;5'UTR;3'UTR;3'UTR;3'UTR;3'UTR;3'UTR		NA	chr12:62652754-62652983	4	chr12:62651239-62656232	6	NA	NA	NA	-0.446257	-1.51108
-0.0454099	0.0454099	cg17543469	chr101	2634897	-	5604184	25686114	TAAAAAATTTTCCAAATCTTAATCATACAAAAAATATAATTATACAACCA	TAAAAAATTTTCCAAATCTTAATCATACGAAAAATATAATTATACGACCG	I	A	Red	NA	NA	NA	NA	NA	NA	chr7:2632171-2632372	S_Shelf	AAGGCTGGTGAGTAAAGAGTTTTCCAAATCTTGGTCATGCGGAGGGTGTAGTTATGCGGC[CG]GAGCTGTCACTGAGAGGCAGGAGGGGCTTGGGGGGAAAGGACGAAGGCTCAACCAGGCCC	CGGCCGCATAACTACACCCTCCGCATGACCAAGATTTGGAAAACTCTTTA	IQCE;IQCE	NM_001100390;NM_152558	Body;Body				NA	7:2601402-2601761						IQCE;IQCE;IQCE	ENST00000490913.1;ENST00000470731.1;ENST00000476665.1	5'UTR;5'UTR;5'UTR		NA	chr7:2634807-2635679	6		NA	NA	TRUE	NA	0.0266735	0.797307
0.0453717	0.0453717	cg03435772	chr102	107149708	-	32701118	NA	ATTACTACATACTCTAAAATTTCTAATTTTATTTTCATCACTTTCTCCCC		II			NA	NA	NA	NA	NA	NA	chr3:107149820-107150910	N_Shore	TGTGTGTGTGTGTTGCTACATACTCTGGGATTTCTAATTTTATTTTCATCACTTTCTCCC[CG]CTTATTACTACCCCCCCACCCCAATACACACACACTTGGCAGTATCCTAACTTCTTCACT	CGGGGAGAAAGTGATGAAAATAAAATTAGAAATCCCAGAGTATGTAGCAA	LOC101929607	NR_110039	TSS200				NA	3:108632398-108633630	3:107149660-107151244	Promoter_Associated							chr3:107149480-107151315	3		NA		NA	NA	NA	NA	-0.25782	-1.50791
-0.0452299	0.0452299	cg04683509	chr103	45885800	+	39660964	28604872	AAACCAACTAATAATAAACCACACTACACAACCAAAAAAACTACATACCA	AAACCGACTAATAATAAACCGCGCTACACGACCAAAAAAACTACGTACCG	I	C	Grn	NA	NA	NA	NA	NA	NA	chr19:45885786-45885999	Island	CCCCCAACTGTCGGGAGGTCCCCATGACTTCTCCCCTGGGCTCACCCCGAAGTAGTTCCG[CG]GCACGTAGCCCTCCTGGCCGTGCAGCGCGGCCCACCACCAGTCGGTCTCCTCCGGCCCGT	AGACCGACTGGTGGTGGGCCGCGCTGCACGGCCAGGAGGGCTACGTGCCG	PPP1R13L;PPP1R13L	NM_001142502;NM_006663	Body;Body				NA	19:50577627-50577839			PPP1R13L	ENST00000221478.4	ExonBnd	PPP1R13L	ENST00000221478.4	ExonBnd		NA	chr19:45885407-45886230	6		NA	NA	TRUE	NA	-0.195301	2.02782
-0.045171	0.045171	cg02577267	chr104	240656513	-	48636929	17706976	AAAAAATTACACTAACCATAACAAAAACAATTAAAAATAATACAACTCCA	AAAAAATTACACTAACCGTAACAAAAACGATTAAAAATAATACGACTCCG	I	A	Red	NA	NA	NA	NA	NA	NA	chr1:240656253-240656720	Island	CGCGGGATGTAGAAGGAGTTGCACTGGCCGTAGCAGAAGCGGTTGAGGATGGTGCGGCTC[CG]GCAGCCCTCCTCGCTCACCGTCTGCCGCAGCGGCTGCGTCTTGCACCAGTCACTCTTGAG	AAGGAGTTGCACTGGCCGTAGCAGAAGCGGTTGAGGATGGTGCGGCTCCG	GREM2	NM_022469	Body				NA	1:238722183-238723343									chr1:240656005-240656815	3		NA		NA	NA	TRUE	NA	0.830799	-0.990103
0.0451458	0.0451458	cg06566477	chr105	61078502	+	90664479	NA	TAAAATCACAACCCCCATCCACAACTTATAAAAATCTCTAATAAAATAAC		II			NA	NA	NA	NA	NA	NA		OpenSea	CCATGCCCAGACCCTGATGTCCCGGTTCTCCCCCTCTTCTCCCTCAGCTCTGTGCTCCAA[CG]CCACCTTATCAGAGACCCCCACAAGCTGTGGATGGGGGCTGTGACCTTAGAGCCCCGAGT	CGCCACCTTATCAGAGACCCCCACAAGCTGTGGATGGGGGCTGTGACCTT							NA										chr20:61078500-61078890	3		NA		NA	NA	NA	NA	-0.1496	0.177299
0.0441468	0.0441468	cg03848597	chr106	114752551	-	24794241	NA	CCTCTTATCTTTTTTATCCTATTAAAAACACTACCATTTTTCCAACCACC		II			NA	NA	NA	NA	NA	NA		OpenSea	AATAAACTGTCCCTCTTATCTTTTTTATCCTATTAGAGACACTACCATTTTTCCAGCCAC[CG]GATTCTGAAAACTTCTGATAATTTTTAAATGTCTTCTTGCTCCATCATATTCAATTAATT	CGGTGGCTGGAAAAATGGTAGTGTCTCTAATAGGATAAAAAAGATAAGAG							NA											NA	chr8:114752508-114753632	4	chr8:114752352-114753085	6	NA	NA	NA	-0.11577	-2.00445
0.0439932	0.0439932	cg16545290	chr107	27163019	+	78701955	NA	CATCTATTAATTTTCACTCTAAACCATTACCACTCCTTTTCATAAACAAC		II			NA	NA	NA	NA	NA	NA		OpenSea	CCATCTTTCTCCCTACAGGAAGTCACGACAGACAACAGAGGAAGTCCAAAGCAAGGACAA[CG]CTGTTTATGAAAAGGAGTGGTAATGGTTCAGAGTGAAAATTAACAGATGTTGGGATAAAA	CGCTGTTTATGAAAAGGAGTGGTAATGGTTCAGAGTGAAAATTAACAGAT							TRUE										chr21:27162420-27163170	3		NA		NA	NA	NA	NA	-0.402007	-2.19363
0.0437941	0.0437941	cg22973812	chr108	65786500	-	46633229	NA	TAAAAACTAATAAAATTTCTAACCAAACTACTCCAAAAAATTACTTCTCC		II			NA	NA	NA	NA	NA	NA	chr11:65789909-65790168	N_Shelf	TGTCAGGAAGATAAGGGCTAATGGAGTTTCTGGCCAGGCTGCTCCAGGAGGTTGCTTCTC[CG]GGCATGCAGCACGATGCAGTTCCCTTTGTTTGCCCGTCTAGCACCCACCCCACTTCTGGA	AAGGGCTAATGGAGTTTCTGGCCAGGCTGCTCCAGGAGGTTGCTTCTCCG	CATSPER1	NM_053054	Body				NA							CATSPER1	ENST00000529244.1	3'UTR	chr11:65786205-65786715	3		NA		NA	NA	TRUE	NA	-0.136363	0.68778
0.043785	0.043785	cg23553274	chr109	112814014	-	85601423	NA	ACAAACAAAACAATAATTTTCCRCAAACTCATATATTTCCTTTCATCACC		II			NA	NA	NA	NA	NA	NA	chr13:112817816-112818939	N_Shelf	AGGCAGATGAAACAGACAGAACAGTAATTTTCCGCAAACTCATGTATTTCCTTTCATCAC[CG]TTTCTCATTGTTCCTTCAGAACTGAGAGTTGTTTTGCCTGGACTTTGCATCTTTATGCTA	CGGTGATGAAAGGAAATACATGAGTTTGCGGAAAATTACTGTTCTGTCTG							TRUE										chr13:112814000-112814215	3		NA		NA	NA	NA	NA	-0.231889	-1.73967
0.0437562	0.0437562	cg16810724	chr110	110752159	+	19765890	NA	AATTAAAACCTTTACTCRTCATTACTCTAAAATCCACATAAAAAATACCC		II			NA	NA	NA	NA	NA	NA	chr1:110752256-110754794	N_Shore	AAGTCAAATTGTAATGGGTAGAATAAGAGTAGAAACAGGAAGGGGTCATGAGGCAGGACA[CG]GGCATTTCCTATGTGGACCCCAGAGCAATGACGAGCAAAGGCTTTAACTAATGACTTTTC	CGGGCATTTCCTATGTGGACCCCAGAGCAATGACGAGCAAAGGCTTTAAC	KCNC4-AS1;KCNC4;KCNC4;KCNC4	NR_046546;NM_004978;NM_001039574;NR_036437	Body;TSS1500;TSS1500;TSS1500			RDMR	NA				KCNC4-AS1	ENST00000455967.1	3'UTR	KCNC4-AS1	ENST00000455967.1	3'UTR	chr1:110751945-110752190	3		NA		NA	NA	NA	NA	-0.912615	1.38787
0.0436512	0.0436512	cg10344919	chr111	42207343	+	73745266	NA	ACACCATAACTAATCACTTTTCTCTAATCCATCCACTCCCCCTTTTTAAC		II			NA	NA	NA	NA	NA	NA		OpenSea	GAATAAAGGAATTAAAAGAATTAGACCTTACATAATTGAGAAAGTCACTGGGGAAGTAAA[CG]TCAAAAAGGGGGAGTGGATGGATCAGAGAAAAGTGATTAGTCATGGTGTGATGGAATGAG	CGTCAAAAAGGGGGAGTGGATGGATCAGAGAAAAGTGATTAGTCATGGTG							NA										chr18:42207280-42207495	3		NA		NA	NA	NA	NA	-0.30737	-1.76034
0.0429216	0.0429216	cg21054447	chr112	46873003	-	71685592	NA	AAAATAAAATCTTCTTACCCAAACATATAACAACTAACTCCTTTAAATCC		II			NA	NA	NA	NA	NA	NA		OpenSea	TGAGAAACAGGGAAATGGAATCTTCTTGCCCAGGCATGTAGCAGCTAACTCCTTTGAATC[CG]AAAAATGTGTGTTCATAATCACCAAGTTTGAAATGCAGAGTCATCACTGCTGCTGGAAAT	CGGATTCAAAGGAGTTAGCTGCTACATGCCTGGGCAAGAAGATTCCATTT							NA										chr2:46872880-46873190	3		NA		NA	NA	NA	NA	-0.0859618	0.452831
0.0428893	0.0428893	cg15041948	chr113	56468650	-	43736140	NA	ATTAAACTACAAACCCCATAATACATATACAACTACCATAAAATTTCTAC		II			NA	NA	NA	NA	NA	NA	chr5:56469018-56470521	N_Shore	AGAAACATTCCATTAAACTACAAACCCCATAATGCATGTACAACTACCATAAAATTTCTA[CG]TTATGAAGTCCTTGTGGCTTAGGGGAGGGCGAACAGCCAAATATCTTTATTTTCCAGACT	CGTAGAAATTTTATGGTAGTTGTACATGCATTATGGGGTTTGTAGTTTAA	GPBP1;GPBP1	NM_001203246;NM_022913	TSS1500;TSS1500		chr5:56468272-56468272		NA				GPBP1;GPBP1;GPBP1	ENST00000424459.2;ENST00000514387.2;ENST00000506184.2	TSS1500;TSS1500;TSS1500	GPBP1;GPBP1;GPBP1	ENST00000424459.2;ENST00000514387.2;ENST00000506184.2	TSS1500;TSS1500;TSS1500	chr5:56468200-56468735	3		NA		NA	NA	NA	NA	-0.789016	-2.36884
-0.0427305	0.0427305	cg09739413	chr114	32729498	+	12773951	26604864	TCAAAAACTAAAACAACTATAAAAACTTCTTAAAACAAAAACAAACCACA	TCGAAAACTAAAACAACTATAAAAACTTCTTAAAACAAAAACGAACCGCG	I	A	Red	NA	NA	NA	NA	NA	NA	chr6:32729342-32729877	Island	TTGCCGCTGCAAGGTCGTGCGCAGCTCCGCCTCGTAGTTGTGTCTGCACACCTTGTCCAC[CG]CGGCCCGCTCCTGCTCCAAGAAGTCCTTATAGTTGTTCCAGTCCTCGATGCTCCGCCCCA	CGCGGCCCGCTCCTGCTCCAAGAAGTCCTTATAGTTGTTCCAGTCCTCGA	HLA-DQB2	NR_003937	Body				NA	6:32836929-32837855									chr6:32729445-32729795	3		NA		NA	NA	TRUE	NA	0.16448	-0.20658
0.0426061	0.0426061	cg22698501	chr115	3521294	+	62684562	NA	ATTCCTCAATCRTTAAACACAAAATCTATCAATAATAAAAACTTAATCCC		II			NA	NA	NA	NA	NA	NA		OpenSea	TGACTGTGGGTTTCTCTTGCGTAGACATAACTTTATCATCACTTAACATTAGTAGCAGAA[CG]GGACTAAGCTTTCATCACTGACAGACTCTGTGTTTAACGATTGAGGAACTTACCTGCCAA	CGGGACTAAGCTTTCATCACTGACAGACTCTGTGTTTAACGATTGAGGAA	FZR1	NM_016263	5'UTR		chr19:3521162-3521162		NA				SNORD38;FZR1	ENST00000516599.1;ENST00000441788.1	1stExon;5'UTR	SNORD38;FZR1	ENST00000516599.1;ENST00000441788.1	1stExon;5'UTR	chr19:3521120-3521490	3		NA		NA	NA	NA	NA	0.574526	-1.74943
-0.0425064	0.0425064	cg01875838	chr116	10947446	-	82648238	87646933	AAATTCAACACCTTTTACACCTTAAAAACATCAACATATCAATTTCCTCA	AAATTCGACGCCTTTTACGCCTTAAAAACATCAACGTATCAATTTCCTCG	I	T	Red	NA	NA	NA	NA	NA	NA	chr19:10946516-10947416	S_Shore	TGAGCGTGGTCCAGGTTCGACGCCTTTTGCGCCTTAGAGGCATCAGCGTATCAGTTTCCT[CG]TAAGTCGGGAGTGATGGAACGACCACCCTGTAGTGCGGCTGTGAGAATTGAGATGAGGCT	CGAGGAAACTGATACGCTGATGCCTCTAAGGCGCAAAAGGCGTCGAACCT	TMED1	NM_006858	TSS1500				NA	19:10806931-10808454	19:10946013-10947783	Unclassified	TMED1	ENST00000214869.1	TSS1500	TMED1	ENST00000214869.1	TSS1500		NA	chr19:10945704-10947663	6	chr19:10945403-10947981	6	NA	TRUE	NA	0.0953944	0.99841
-0.0424036	0.0424036	cg06417478	chr117	12876846	-	2665102	NA	CCCRCAACTCRAATAACTACTACTAATTCAACCTACRAAAATAAAAAACC		II			NA	NA	NA	NA	NA	NA	chr19:12876889-12877108	N_Shore	CTCCACCTGGGCCCGCAGCTCGGATAGCTGCTGCTGGTTCAGCCTGCGAGGGTGGGGGGC[CG]CTTAGTGCCTGTGCCCACTTTTGGCCCCCTCTGTCCCTGCTCCGCGCAGGTAGGTCCCCA	CGGCCCCCCACCCTCGCAGGCTGAACCAGCAGCAGCTATCCGAGCTGCGG	HOOK2;HOOK2	NM_001100176;NM_013312	Body;Body				NA		19:12876595-12877288	Unclassified_Cell_type_specific	HOOK2	ENST00000264827.4	ExonBnd	HOOK2	ENST00000264827.4	ExonBnd		NA	chr19:12876417-12877489	6	chr19:12875805-12877479	6	NA	TRUE	NA	0.632096	-1.13187
0.042365	0.042365	cg23871415	chr118	127479717	-	25751275	NA	AACTTAAATAAATCAAACAACATCTCTAAACTTATTTCCTCCATAAAAAC		II			NA	NA	NA	NA	NA	NA		OpenSea	TAATGACTGTGAGCTTGAATAAATCAGGCAGCATCTCTGAGCTTGTTTCCTCCATAGGGA[CG]TTGCCTGCCTTACTCTGCTGCCGTAGGATTAAATGGGGTGATCCGTGGAAAAAATTATTA	CGTCCCTATGGAGGAAACAAGCTCAGAGATGCTGCCTGATTTATTCAAGC	MGLL;MGLL;MGLL	NM_001003794;NM_007283;NM_001256585	Body;Body;Body				NA							MGLL;MGLL;MGLL	ENST00000465597.1;ENST00000476654.1;ENST00000479967.1	3'UTR;3'UTR;3'UTR		NA	chr3:127479693-127482291	6	chr3:127479600-127485533	6	NA	NA	NA	-0.449384	0.617343
0.0420628	0.0420628	cg14787155	chr119	108308533	-	47610946	9667826	AAAATTTCAACCTAAAATCCCATAAAAACAAAAAATCTCACAATTTCTCA	GAAATTTCGACCTAAAATCCCGTAAAAACGAAAAATCTCGCGATTTCTCG	I	A	Red	rs9810998	0.016513	NA	NA	NA	NA	chr3:108308227-108308604	Island	CTGAGAGGCCGCGAGGTTTCGGCCTGAGATCCCGTGAAGGCGAGAAATCTCGCGATTTCT[CG]GGAGAGGAATCGGTTAGGAGAAGGGGGATTCCTCACTCAGCTGTGCGCTCTGATTTCGTG	GAGGTTTCGGCCTGAGATCCCGTGAAGGCGAGAAATCTCGCGATTTCTCG	DZIP3;DZIP3;KIAA1524	NM_014648;NM_014648;NM_020890	1stExon;5'UTR;TSS200	high-CpG:109791062-109791239			NA	3:109790598-109791476	3:108307498-108309243	Promoter_Associated	DZIP3;KIAA1524;KIAA1524;DZIP3;DZIP3;DZIP3	ENST00000393969.2;ENST00000487834.1;ENST00000295746.7;ENST00000361582.3;ENST00000393969.2;ENST00000361582.3	1stExon;TSS200;TSS1500;1stExon;5'UTR;5'UTR	DZIP3;DZIP3;DZIP3;DZIP3;KIAA1524;KIAA1524;KIAA1524;KIAA1524;DZIP3;DZIP3;DZIP3	ENST00000479138.1;ENST00000393969.2;ENST00000495008.1;ENST00000486815.1;ENST00000461666.1;ENST00000487834.1;ENST00000295746.7;ENST00000468953.1;ENST00000361582.3;ENST00000393969.2;ENST00000361582.3	TSS1500;1stExon;TSS200;TSS200;TSS1500;TSS200;TSS1500;TSS1500;1stExon;5'UTR;5'UTR	chr3:108307540-108308635	3		NA		NA	NA	TRUE	NA	0.187414	-0.703599
0.04192	0.04192	cg02964324	chr120	43291318	-	28712833	NA	ACTTTTAAAATTACRAATTCATTACACTCCTACCTAATTAAAACCCAACC		II			NA	NA	NA	NA	NA	NA	chr7:43288634-43288948	S_Shelf	ATAGCTAAGATGCTTTTGGAGTTACGGGTTCATTACACTCCTGCCTAATTAAAACCCAGC[CG]ATGCTCTGGTTATTTCCTCTTTTCTCCCTTATACAATTCCACCCACAAAGTCCTTCTCAG	CGGCTGGGTTTTAATTAGGCAGGAGTGTAATGAACCCGTAACTCCAAAAG	HECW1	NM_015052	Body				NA							HECW1;HECW1;HECW1;HECW1;HECW1	ENST00000471527.1;ENST00000493057.1;ENST00000464944.1;ENST00000490954.2;ENST00000492310.1	5'UTR;5'UTR;5'UTR;5'UTR;5'UTR		NA		NA		NA	NA	TRUE	NA	0.0184959	0.271148
0.0413884	0.0413884	cg13142134	chr121	42695332	+	59608936	NA	AAAAAATAAAAATCAAAATCATACCCATAAATAATCRAAACTACTAAACC		II			NA	NA	NA	NA	NA	NA	chr6:42694963-42695631	Island	TGAGCGGCCTGGCAGCCGGCTTTGCCATAGACATCTTGGGGGACGCCGGTGTGCGAGCCA[CG]GCCCAGCAGCCCCGACTATTCATGGGCATGATCCTGATCCTCATCTTCCCCGAGGTGCTC	CGGCCCAGCAGCCCCGACTATTCATGGGCATGATCCTGATCCTCATCTTC							NA	6:42802850-42803653	6:42693951-42695408	Promoter_Associated								NA	chr6:42694077-42695855	6	chr6:42694107-42695680	6	NA	TRUE	NA	0.333369	0.12351
0.0412646	0.0412646	cg13628367	chr122	48429659	+	44651567	NA	ATACAACTTATAATTTCCCAATTTTCAAACACTAAAAAAAACACTCACAC		II			NA	NA	NA	NA	NA	NA		OpenSea	AAAGAAAGAATATGGACAGTTTTTATTTGTTCCTTGGATACAGAAATGGACCTGGAAAAG[CG]TGTGAGTGTTTTTTTTAGTGTTTGAAAATTGGGAAACCACAAGTTGCACAAATAATGACT	TGCAACTTGTGGTTTCCCAATTTTCAAACACTAAAAAAAACACTCACACG	ABCA13	NM_152701	Body		chr7:48429398-48429398		NA							ABCA13	ENST00000484268.1	5'UTR	chr7:48429560-48429855	3		NA		NA	NA	NA	NA	-0.770191	-1.53395
0.0411781	0.0411781	cg03970899	chr123	19710091	+	40730857	NA	AAAAAAATAATACTAAAAATAAATTAAAATCAACTAAAAACTATAACCCC		II			NA	NA	NA	NA	NA	NA	chr22:19709081-19712106	Island	GTCTCCGGGACGCCCTCGCACCCCTGGACACCAGACCGGACTGTTCCCGACCCGGAGACG[CG]GGGCCACAGCCCCCAGCTGACCCTAATTTATTCTCAGCACCACCCCCTCCCAGGTCATTG	CGGGGCCACAGCCCCCAGCTGACCCTAATTTATTCTCAGCACCACCCCCT	GP1BB;SEPT5	NM_000407;NM_002688	TSS1500;3'UTR				NA	22:18089168-18092190	22:19709912-19710093	Unclassified_Cell_type_specific	SEPT5;SEPT5;SEPT5;GP1BB;GP1BB;SEPT5;SEPT5	ENST00000383045.3;ENST00000455784.2;ENST00000446882.2;ENST00000366425.3;ENST00000535794.1;ENST00000406395.1;ENST00000438754.2	3'UTR;3'UTR;3'UTR;TSS1500;TSS1500;3'UTR;3'UTR	SEPT5;SEPT5;SEPT5;SEPT5;SEPT5;SEPT5;GP1BB;GP1BB;SEPT5;SEPT5;SEPT5	ENST00000383045.3;ENST00000455784.2;ENST00000455843.1;ENST00000431044.1;ENST00000470814.1;ENST00000446882.2;ENST00000366425.3;ENST00000535794.1;ENST00000406172.2;ENST00000406395.1;ENST00000438754.2	3'UTR;3'UTR;3'UTR;3'UTR;5'UTR;3'UTR;TSS1500;TSS1500;3'UTR;3'UTR;3'UTR	chr22:19709505-19710155	3		NA		NA	NA	TRUE	NA	0.0972441	0.478746
0.0411412	0.0411412	cg17511472	chr124	3485326	-	40666884	NA	AACTATACTCCAAACCTTACCCRATTAACCRTATCTTCRAAATAAATAAC		II			NA	NA	NA	NA	NA	NA	chr4:3485963-3486381	N_Shore	GGCTGGCGGTGGGCTGTGCTCCAGGCCTTGCCCGGTTGACCGTGTCTTCGGGGTGAGTGA[CG]CTCCGCAGACGCCGCATGGAATGCGGGGCCGGCTCCACTCCTTCCGTAATGTGGTTTTTT	GCTGTGCTCCAGGCCTTGCCCGGTTGACCGTGTCTTCGGGGTGAGTGACG	DOK7;DOK7	NM_173660;NM_001164673	Body;Body				NA	4:3455061-3455192						DOK7;DOK7	ENST00000515886.1;ENST00000503688.1	TSS1500;5'UTR	chr4:3485185-3485595	3		NA		NA	NA	TRUE	NA	-0.3856	0.555871
0.0411366	0.0411366	cg18203764	chr125	116718053	+	53636917	NA	ATAAAAACTAAAATTTTTCCATCTCACATTCTATACAAACTTCCCCAAAC		II			NA	NA	NA	NA	NA	NA		OpenSea	CTGGGTGGGAGTGTGGTTGCATAGGGGAGGACAAAGAACATGATGAATTAACCTTACCCA[CG]TTTGGGGAAGTTTGTACAGAATGTGAGATGGAAAAATTCTAGTTTCCATGTATTAATGCC	TGGAAACTAGAATTTTTCCATCTCACATTCTGTACAAACTTCCCCAAACG	DSE;DSE	NM_013352;NM_001080976	5'UTR;5'UTR				NA				DSE;DSE;DSE	ENST00000331677.2;ENST00000359564.2;ENST00000452085.2	5'UTR;5'UTR;5'UTR	DSE;DSE;DSE	ENST00000331677.2;ENST00000359564.2;ENST00000430252.1	5'UTR;5'UTR;5'UTR		NA	chr6:116716802-116718132	6		NA	NA	NA	NA	-0.290965	-0.399321
0.041075	0.041075	cg13067434	chr126	63836865	+	67803251	NA	TCCATTTCRCACTATTCACTTATTTAATAACAAAACAATATTCCTCATTC		II			NA	NA	NA	NA	NA	NA		OpenSea	AGCCATGCTGTGTGTTTTCATTTTTGGAGAATGGGGGAAGAATGTAAAGATGGAGATGAC[CG]AATGAGGAATATTGTTTTGCCATTAAATAAGTGAATAGTGCGAAATGGAAAATACCGAGG	CCATTTCGCACTATTCACTTATTTAATGGCAAAACAATATTCCTCATTCG	USP3;USP3;USP3;USP3	NR_046341;NR_046342;NM_001256702;NM_006537	Body;Body;Body;Body				NA				USP3;USP3;RP11-265M18.2;RP11-265M18.2;RP11-265M18.2;USP3	ENST00000559711.1;ENST00000559711.1;ENST00000560350.1;ENST00000559357.1;ENST00000560067.1;ENST00000539772.1	5'UTR;1stExon;3'UTR;3'UTR;3'UTR;5'UTR	USP3;USP3;USP3;RP11-265M18.2;RP11-265M18.2;RP11-265M18.2;USP3;USP3;USP3;USP3;USP3	ENST00000559711.1;ENST00000559711.1;ENST00000538686.2;ENST00000560350.1;ENST00000559357.1;ENST00000560067.1;ENST00000539772.1;ENST00000561326.1;ENST00000557884.1;ENST00000558157.1;ENST00000559192.1	5'UTR;1stExon;3'UTR;3'UTR;3'UTR;3'UTR;5'UTR;5'UTR;3'UTR;3'UTR;3'UTR		NA	chr15:63836474-63837191	6		NA	NA	NA	NA	-0.214357	-1.03434
-0.0410704	0.0410704	cg12050271	chr127	2980399	-	88621284	90605503	TTAAAATCTAAAAACAACAACAACATCTACACAAACAACATTCTAAAACA	TTAAAATCTAAAAACAACGACAACGTCTACGCAAACAACGTTCTAAAACG	I	T	Red	NA	NA	NA	NA	NA	NA	chr1:2979275-2980758	Island	CGCGCGGCCGAATTGGGATCTGAAGGCAGCGGCAGCGTCTACGCAAGCAGCGTTCTGGAG[CG]TCGCTCTGCCACCTTCCCGCGCGCAGTTCCGCGCGAGCCGCAGGACGCGGGCGCTGTGGG	CGCTCCAGAACGCTGCTTGCGTAGACGCTGCCGCTGCCTTCAGATCCCAA	FLJ42875	NR_015440	Body				NA	1:2968766-2970687			RP1-163G9.1	ENST00000445317.1	3'UTR	RP1-163G9.1;RP1-163G9.1;RP1-163G9.1	ENST00000415573.1;ENST00000321399.3;ENST00000445317.1	TSS200;TSS200;3'UTR	chr1:2980105-2980510	3		NA		NA	NA	TRUE	NA	0.0661289	1.70751
0.0408471	0.0408471	cg09711488	chr128	225791348	+	32795229	NA	TAACACAACTCAACTCAACATATCACCTTAAAAAACAACACTAAAAACAC		II			NA	NA	NA	NA	NA	NA		OpenSea	TGATATCAGCTATGAGCCAGGCACTATGTTAGAAGGAATGGGCCTCTTTAAAAAGGGAAA[CG]TGTTCTTAGTGCTGTTTTTTAAGGTGATATGTTGAGTTGAGTTGTGCCAAAGCAGGAAGT	CGTGTTCTTAGTGCTGTTTTTTAAGGTGATATGTTGAGTTGAGTTGTGCC	DOCK10;DOCK10	NM_001290263;NM_014689	Body;Body		chr2:225790888-225790888		NA				DOCK10	ENST00000474102.1	3'UTR	DOCK10;DOCK10;DOCK10	ENST00000474102.1;ENST00000492369.1;ENST00000471810.1	3'UTR;3'UTR;3'UTR	chr2:225790500-225791435	3		NA		NA	NA	NA	NA	-0.230416	-2.55622
0.0407683	0.0407683	cg23360154	chr129	160736936	+	70766989	NA	ATAAATTTTTTCTTCTTTTTCCCCTTTTTAATTACACATCCTTTCCTTTC		II			NA	NA	NA	NA	NA	NA		OpenSea	CCATCCCAAACAAGGCAGAATAAAAAACCAGGGGTGAGCTGGCTTAGAGCACCAGGAAAA[CG]AAAGGAAAGGATGTGTAATTAAAAAGGGGAAAAAGAAGAAAAAACCCATGCTACCCACAG	CGAAAGGAAAGGATGTGTAATTAAAAAGGGGAAAAAGAAGAAAAAACCCA					chr1:160736716-160736716		NA										chr1:160736925-160737270	3		NA		NA	NA	NA	NA	-0.476313	-0.92007
-0.0406786	0.0406786	cg10596483	chr130	143751796	-	7669274	NA	AACRTTAAAACTCCTACAATTCTAAAACAACCACAAACRCCCAAAATTTC		II			NA	NA	NA	NA	NA	NA	chr8:143750759-143751448	S_Shore	CCTGCGCTGAAGGCGTTGGGGCTCCTGCAGTTCTGGGGCAGCCACAGGCGCCCAGGGTTT[CG]TGCCGATCAGCCCAGGACGGTCTTCCCGGTGCAGTTTCTGATGCGGGGAGGGCAGTGCTG	GCGTTGGGGCTCCTGCAGTTCTGGGGCAGCCACAGGCGCCCAGGGTTTCG	JRK;JRK	NM_003724;NM_001077527	TSS1500;TSS1500				NA	8:143747991-143748827	8:143750099-143751838	Promoter_Associated	JRK;PSCA;PSCA	ENST00000507178.1;ENST00000505305.1;ENST00000505305.1	TSS1500;1stExon;5'UTR	JRK;JRK;JRK;PSCA;PSCA;JRK;PSCA;PSCA	ENST00000507178.1;ENST00000422119.2;ENST00000503272.1;ENST00000505305.1;ENST00000510969.1;ENST00000512113.1;ENST00000505305.1;ENST00000510969.1	TSS1500;TSS1500;TSS1500;1stExon;1stExon;3'UTR;5'UTR;5'UTR	chr8:143751305-143751935	3		NA		NA	NA	TRUE	NA	0.432872	-0.951052
-0.0406611	0.0406611	cg08846870	chr131	15568360	+	95700222	89670426	AAAAAACACAATACTAAACCACATAACCCTAACACTAAAAAAACTAAACA	GAAAAACGCGATACTAAACCGCGTAACCCTAACGCTAAAAAAACTAAACG	I	C	Grn	NA	NA	NA	NA	NA	NA	chr19:15568027-15569227	Island	CCGCCGGCGCCCCGAGCAGCGGGAACCAGCGCTCCAGACCGGCGGCAGGCGCGCGTGGGG[CG]TCCAGCTCCTCCAGCGCCAGGGCCACGCGGCCCAGCACCGCGCTTCCCGGGCCCAAGCCG	GGGAAGCGCGGTGCTGGGCCGCGTGGCCCTGGCGCTGGAGGAGCTGGACG	RASAL3	NM_022904	Body				TRUE	19:15428605-15430216									chr19:15567405-15569115	3		NA		NA	NA	TRUE	NA	0.244079	0.691683
0.0406252	0.0406252	cg09976142	chr132	130955436	-	15796824	NA	AAAACCTAACTCAACCTAAACTAATCRTAAAAAAACTAAAACTTAAAAAC		II			NA	NA	NA	NA	NA	NA	chr9:130955166-130955498	Island	GCGGCGGCTGAGGAGCCTAACTCAACCTGGACTAGTCGTGGAAGAGCTAGGACTTAGAGG[CG]CGAAAGTGACTCAGCGAGGCCGGAGCGCAGGGTGGCGTCCAGGGCCCCGGGGACGTCGGC	CGCCTCTAAGTCCTAGCTCTTCCACGACTAGTCCAGGTTGAGTTAGGCTC	CIZ1;CIZ1	NM_012127;NM_001131015	5'UTR;5'UTR				NA	9:129995004-129995313	9:130955224-130955476	Unclassified_Cell_type_specific	CIZ1;CIZ1	ENST00000538431.1;ENST00000393608.1	TSS1500;5'UTR	CIZ1;CIZ1;CIZ1	ENST00000324544.2;ENST00000538431.1;ENST00000393608.1	TSS1500;TSS1500;5'UTR	chr9:130955120-130955675	3		NA		NA	NA	TRUE	NA	-0.607257	-0.581912
0.040603	0.040603	cg13313076	chr133	86423348	+	76784928	NA	TTAAACTCTAACAATAATTTCACATATACATATAACTACCAAACCAACRC		II			NA	NA	NA	NA	NA	NA		OpenSea	TAACGCATCTCCCCATCCAAGACAGGAAATAACATTACAAAAGCCGGAAAGGACATCAAA[CG]CGCTGGCTTGGCAGCCACATGTATATGTGAAATTACTGTCAGAGTTCAAAGGCAGGGCTG	CGCGCTGGCTTGGCAGCCACATGTATATGTGAAATTACTGTCAGAGTTCA							NA										chr16:86423165-86423430	3		NA		NA	NA	NA	NA	-0.109251	-0.347089
0.0405086	0.0405086	cg18193259	chr134	98829493	+	18684896	24774145	AAATATCTTTTAACTACCACAACCTCCCACATACACACACCAATCATACA	AAATATCTTTTAACTACCACAACCTCCCACGTACACACACCAATCATACG	I	A	Red	NA	NA	NA	NA	NA	NA		OpenSea	ATGTGCAGAAACCCAGAGACAGGAAGGAACAAGGCAGGCTGGGGGAATCTCATGTGGTTT[CG]TATGACTGGTGTGTGTACGTGGGAGGTTGTGGTAGTTAAAAGACATCCACAAATTCTTTG	GGATGTCTTTTAACTACCACAACCTCCCACGTACACACACCAGTCATACG	SLIT1	NM_003061	Body				NA				ARHGAP19;SLIT1	ENST00000453547.2;ENST00000497714.1	3'UTR;3'UTR	ARHGAP19;SLIT1	ENST00000453547.2;ENST00000497714.1	3'UTR;3'UTR	chr10:98829440-98829630	3		NA		NA	NA	TRUE	TRUE	-0.453713	-2.14058
0.0404261	0.0404261	cg06468385	chr135	7937329	-	11682902	NA	AAAAAAATCRCAAAACCTACAATCCTTTCRACTTAAACTACRAAAAATAC		II			NA	NA	NA	NA	NA	NA	chr19:7937049-7937615	Island	GGGTGTGACCTGAGGGGGTCGCAGAGCCTGCAGTCCTTTCGGCTTGGGCTGCGAGGGATG[CG]CAGGAGCCCTGGGTGTTCCGCGGGCTGAGGGCCCAGAACGGGCTGGGGAGGAGAGAGGGG	AGGGGGTCGCAGAGCCTGCAGTCCTTTCGGCTTGGGCTGCGAGGGATGCG							NA	19:7843050-7843741	19:7936400-7938002	Unclassified	AC010336.1	ENST00000327607.5	TSS1500	AC010336.1	ENST00000327607.5	TSS1500		NA	chr19:7933228-7937755	6	chr19:7933162-7937905	6	NA	TRUE	NA	0.00696914	-0.62248
0.0403913	0.0403913	cg14500336	chr136	27492831	-	96650230	NA	ATCACTTACTCCTTCTAAAAACACTTTCTTCAAATAACTTATAAAACCCC		II			rs79663330	0.017811	NA	NA	NA	NA		OpenSea	CAACATATATAATCACTTGCTCCTTCTGAGAACACTTTCTTCAAATAGCTTATGAGACCC[CG]CAACCTTCTGGCTTTCCTCCCACTTCATTGGCTGTTCCTTCTCAATTTCCCTTTGTTGAT	CGGGGTCTCATAAGCTATTTGAAGAAAGTGTTCTCAGAAGGAGCAAGTGA							NA							SLC9A1	ENST00000374084.1	5'UTR	chr1:27492785-27493355	3		NA		NA	NA	NA	NA	-0.153511	0.915636
0.0403603	0.0403603	cg27041724	chr137	20623705	+	50810916	NA	CAAAATCACATCCATCTTTCACTTTCAAATCAATCRTCTAAATCTTATCC		II			NA	NA	NA	NA	NA	NA	chr9:20620728-20621862	S_Shore	CGGAGAGGAGTATCAACTACTGGCTTCCTTTACAGACGCAGATAACCTTTAAAAAGGAAA[CG]GATAAGATCTAGACGATTGATTTGAAAGTGAAAGATGGATGTGACTTTGGTTCGTTAAAA	CGGATAAGATCTAGACGATTGATTTGAAAGTGAAAGATGGATGTGACTTT	MLLT3	NM_004529	TSS1500			RDMR	NA		9:20623526-20623823	Promoter_Associated	MLLT3;MLLT3;MLLT3	ENST00000475957.1;ENST00000355930.6;ENST00000380338.4	TSS1500;TSS1500;TSS1500	MLLT3;MLLT3;MLLT3	ENST00000475957.1;ENST00000355930.6;ENST00000380338.4	TSS1500;TSS1500;TSS1500	chr9:20622745-20624470	3		NA		NA	NA	NA	NA	-1.2945	-1.87259
0.04015	0.04015	cg05993818	chr138	35852666	+	93717492	NA	ATTTTCCTTATTATAACTCTTCTTTCATTTCCCTTTCCTCCTTCCCCCAC		II			NA	NA	NA	NA	NA	NA		OpenSea	ATGACATTTCAAACTCTGCCCAGAAAGAAGACAAATGGCAGCAAGACATGAGGCTGAAGA[CG]TGGGGGAAGGAGGAAAGGGAAATGAAAGAAGAGCCACAACAAGGAAAATGTCATGCTCCT	CGTGGGGGAAGGAGGAAAGGGAAATGAAAGAAGAGCCACAACAAGGAAAA							NA				IL7R	ENST00000511031.1	TSS200	IL7R;IL7R	ENST00000508941.1;ENST00000511031.1	TSS200;TSS200	chr5:35852540-35852875	3		NA		NA	NA	NA	NA	-0.582925	-2.03442
0.0401285	0.0401285	cg01625851	chr139	33938817	+	86660384	NA	AATACTCCRACAACAAACTCTATATTCCRAAACTATAAAACTAAATTTAC		II			NA	NA	NA	NA	NA	NA		OpenSea	CAAACCCTCAGCCTGAACCACAAAGGCAGAGGATGGCCTTGTGCGGGAGGTTCCTGAGGA[CG]CAAACTCAGCTTCACAGCCCCGGAACACAGAGCCTGCTGTCGGAGTATCTAACAGGGATG	CGCAAACTCAGCTTCACAGCCCCGGAACACAGAGCCTGCTGTCGGAGTAT	PEPD;PEPD;PEPD	NM_001166057;NM_001166056;NM_000285	Body;Body;Body				NA										chr19:33938580-33938830	3		NA		NA	NA	NA	NA	-0.411062	-1.05887
0.0399428	0.0399428	cg25852376	chr140	6197849	-	10606288	NA	CATAACCAACAACCTCAAATTATTACRATAAATATCACTTCCTATTTCAC		II			rs73396568	0.02699	NA	NA	NA	NA		OpenSea	AAGTGATGCTTCATGGCCAACAACCTCAGATTATTACGATAAATATCACTTCCTATTTCA[CG]TTACATAAGGGCTCGGGGTAGGTGGTACATCTGTGGCTGTGTGGCTCAGCTGCAGGTGTG	CGTGAAATAGGAAGTGATATTTATCGTAATAATCTGAGGTTGTTGGCCAT							NA		9:6197243-6198003	Unclassified_Cell_type_specific							chr9:6197800-6198155	3		NA		NA	NA	NA	NA	-0.26346	-2.19491
0.0398141	0.0398141	cg02452639	chr141	116710227	-	35745951	NA	TTAAAAATATCAAAAACTTCCAAAATACRACRTAAACTCAAATAAAACTC		II			rs75696043	0.022415	NA	NA	NA	NA	chr1:116710157-116710546	Island	TTCCCGTCGAGTTGAAAATGTCAAAGGCTTCCAGAGTGCGACGTGAACTCAGATAAGACT[CG]TTCTGCCTCTGGCCTGCCTTGCAGCCTTCGTGTATGAGCCCCGGTCTCACCCCAGGGTGC	CGAGTCTTATCTGAGTTCACGTCGCACTCTGGAAGCCTTTGACATTTTCA							TRUE	1:116511728-116512802									chr1:116710185-116710415	3		NA		NA	NA	TRUE	NA	-0.317185	0.178991
0.0392795	0.0392795	cg21339706	chr142	140193077	+	81733573	NA	AATACTTACTATCAACCCTTTTCTAAAATCTAATTTATCTTTTTCCCACC		II			NA	NA	NA	NA	NA	NA		OpenSea	TCTGATCTGAAATCAGCCCATAGGTGTCCTAAAGTATGGAAATGTGCTAGGGCCACCTGC[CG]GTGGGAAAAAGATAAATTAGATTTCAGAAAAGGGCTGATAGTAAGCATTTAAAATACAAT	ATGCTTACTATCAGCCCTTTTCTGAAATCTAATTTATCTTTTTCCCACCG							NA		7:140192863-140193233	Unclassified_Cell_type_specific							chr7:140192925-140193155	3		NA		NA	NA	NA	NA	-0.423435	-1.16894
0.0390301	0.0390301	cg16191563	chr143	74775219	+	24603167	NA	CCCATAAAATACCAAAATAATCACTATCACCATCAAATTCTCTTAAATCC		II			NA	NA	NA	NA	NA	NA		OpenSea	CTGGGCATTGGCCGGCGGCCAAGAGGCTACTGTCATGACTTGTACATTTTTGTTTCCAAA[CG]GACCCAAGAGAACCTGATGGTGACAGTGACTATTTTGGCATTTTATGGGAAAACCCACAC	CGGACCCAAGAGAACCTGATGGTGACAGTGACTATTTTGGCATTTTATGG	FA2H	NM_024306	Body				NA				FA2H;FA2H	ENST00000569949.1;ENST00000544337.1	TSS200;5'UTR	FA2H;FA2H	ENST00000569949.1;ENST00000544337.1	TSS200;5'UTR		NA	chr16:74774542-74775427	6	chr16:74774582-74775609	6	NA	NA	NA	-0.481471	0.290887
-0.0390044	0.0390044	cg17179862	chr144	46681362	+	33747155	87805327	TACCTAATACAAATATCACTAAATTCCCAACAACACTAACATATAAAACA	TACCTAATACGAATATCGCTAAATTCCCGACAACACTAACATATAAAACG	I	A	Red	NA	NA	NA	NA	NA	NA	chr17:46685244-46685449	N_Shelf	CTCGCCGGCCTCGGCGGAGATTCCAGGCCCTATAGAAACCAGGACGTCCCTTAGCGCCAC[CG]CCTCACATGCCAGTGCTGCCGGGAACCCAGCGATATCCGCACCAGGCAAGAGAACTGCGC	CGCCTCACATGCCAGTGCTGCCGGGAACCCAGCGATATCCGCACCAGGCA	LOC404266;LOC404266;HOXB6	NR_033204;NR_033201;NM_018952	Body;Body;5'UTR				NA	17:44036289-44036401			AC103702.1;HOXB6;HOXB-AS3;HOXB6;HOXB6;HOXB6;HOXB3	ENST00000576860.1;ENST00000490419.1;ENST00000466037.2;ENST00000225648.3;ENST00000484302.2;ENST00000490419.1;ENST00000552000.2	5'UTR;1stExon;5'UTR;5'UTR;5'UTR;3'UTR;3'UTR	HOXB-AS3;AC103702.1;HOXB-AS3;HOXB6;HOXB-AS3;HOXB-AS3;HOXB-AS3;HOXB6;HOXB6;HOXB6;HOXB3	ENST00000491264.1;ENST00000576860.1;ENST00000494420.1;ENST00000490419.1;ENST00000467155.2;ENST00000487849.3;ENST00000466037.2;ENST00000225648.3;ENST00000484302.2;ENST00000490419.1;ENST00000552000.2	5'UTR;5'UTR;5'UTR;1stExon;5'UTR;5'UTR;5'UTR;5'UTR;5'UTR;3'UTR;3'UTR	chr17:46681260-46681550	3		NA		NA	NA	TRUE	NA	0.0405719	0.0356458
0.0389718	0.0389718	cg12479090	chr145	201952801	+	68682886	NA	AATACTTATAACACCCTAATTCCAATTCTCACTTTTACTCAAATTCTTTC		II			NA	NA	NA	NA	NA	NA	chr1:201951754-201952579	S_Shore	CACGGTTAAAGCTCTTATCTTTGTTTTTGTTTCCTCCTGTGAAGTCCTGGATTTGATTAA[CG]AAAGAATTTGAGTAAAAGTGAGAACTGGAATTAGGGTGCTATAAGCATTATAATAATTTG	CGAAAGAATTTGAGTAAAAGTGAGAACTGGAATTAGGGTGCTATAAGCAT	RNPEP	NM_020216	Body				NA		1:201951061-201952871	Promoter_Associated	RNPEP	ENST00000471105.1	5'UTR	RNPEP;RNPEP;RNPEP;RNPEP;RNPEP;RNPEP;RNPEP	ENST00000481780.1;ENST00000487116.1;ENST00000492587.1;ENST00000471105.1;ENST00000478617.1;ENST00000479726.1;ENST00000492849.1	5'UTR;5'UTR;5'UTR;5'UTR;5'UTR;5'UTR;5'UTR		NA	chr1:201951088-201953004	6	chr1:201950987-201952946	6	NA	NA	NA	-0.463974	-0.993784
-0.038958	0.038958	cg14441480	chr146	32729500	+	13736299	39642962	CATCAAAAACTAAAACAACTATAAAAACTTCTTAAAACAAAAACAAACCA	CATCGAAAACTAAAACAACTATAAAAACTTCTTAAAACAAAAACGAACCG	I	C	Grn	NA	NA	NA	NA	NA	NA	chr6:32729342-32729877	Island	GCCGCTGCAAGGTCGTGCGCAGCTCCGCCTCGTAGTTGTGTCTGCACACCTTGTCCACCG[CG]GCCCGCTCCTGCTCCAAGAAGTCCTTATAGTTGTTCCAGTCCTCGATGCTCCGCCCCAGC	CGGCCCGCTCCTGCTCCAAGAAGTCCTTATAGTTGTTCCAGTCCTCGATG	HLA-DQB2	NR_003937	Body				NA	6:32836929-32837855									chr6:32729445-32729795	3		NA		NA	NA	TRUE	NA	0.390632	-0.603488
0.0389263	0.0389263	cg17107853	chr147	51144452	+	66783876	NA	CCTTTACATTCCTTTCTCAATTTCATTACTTCCACCTCTACTCCAACTAC		II			NA	NA	NA	NA	NA	NA		OpenSea	GTTGTGGTCAGAGGGGAATTTCAGAGTTTTAAATAGTTATCAGGTGTGACCAAATTAGCT[CG]TAGTTGGAGTAGAGGTGGAAGTAATGAAATTGAGAAAGGAATGTAAAGGTCGCATGTTAG	CTTTACATTCCTTTCTCAATTTCATTACTTCCACCTCTACTCCAACTACG					chr14:51144322-51144322	DMR	NA										chr14:51144205-51144975	3		NA		NA	NA	NA	NA	-0.0186374	-3.13758
0.0389115	0.0389115	cg13940534	chr148	140909712	-	76751249	18762875	ACATCAAAAACTTTCACCCCACTCTACTTTAATTCCCCACTCTCAAAACA	ACGTCAAAAACTTTCACCCCACTCTACTTTAATTCCCCACTCTCAAAACG	I	T	Red	NA	NA	NA	NA	NA	NA		OpenSea	AAAAGTATATATACGTCAAAGACTTTCACCCCACTCTACTTTAGTTCCCCACTCTCAGGA[CG]TGATCCTCAAAGCTGCCTTGACCTTAAACCACCATATCCTATTCCCTAACAAATACATCC	CGTCCTGAGAGTGGGGAACTAAAGTAGAGTGGGGTGAAAGTCTTTGACGT	DIAPH1;DIAPH1	NM_001079812;NM_005219	Body;Body				TRUE				DIAPH1	ENST00000494967.1	3'UTR	DIAPH1;DIAPH1;DIAPH1	ENST00000494967.1;ENST00000491754.1;ENST00000518484.1	3'UTR;3'UTR;3'UTR	chr5:140909480-140909915	3		NA		NA	NA	TRUE	NA	-0.335675	-0.854417
0.0387527	0.0387527	cg08241011	chr149	30476853	+	4749134	NA	ATACACTTAAAACAAACACTTCCTACATACAATAACACTCATTTTCTTTC		II			NA	NA	NA	NA	NA	NA		OpenSea	GCATTACTACCTTCTCAGCTAAAGATGATGTAGGGAGGAAAAAAGAAGAGAAGAGGAAAA[CG]AAAGAAAATGAGTGTCATTGTATGTAGGAAGTGTTTGTTCTAAGTGCATCGTGTGGACAT	CGAAAGAAAATGAGTGTCATTGTATGTAGGAAGTGTTTGTTCTAAGTGCA							TRUE		13:30476488-30476870	Unclassified_Cell_type_specific								NA	chr13:30476357-30477018	5	chr13:30475343-30477098	6	NA	NA	NA	-0.706899	-2.03687
0.0387464	0.0387464	cg14867138	chr150	139498312	+	85762156	NA	ATTTCTATTCTCACACTTCTCAAAACTAACACAAATCACTATTTTTCAAC		II			NA	NA	NA	NA	NA	NA		OpenSea	GGCTCACAAGGTACACGTGGAAGCGAGAGCAGGAAACAAAATGCAAGTCAGCTGGGCTAA[CG]CTGAAAAATAGTGATCTGTGTCAGTTTTGAGAAGTGTGAGAATAGAAACCTTCTATGCAG	CGCTGAAAAATAGTGATCTGTGTCAGTTTTGAGAAGTGTGAGAATAGAAA	TBXAS1;TBXAS1	NM_001130966;NM_001166254	5'UTR;5'UTR				NA		7:139498238-139498449	Unclassified_Cell_type_specific	TBXAS1;TBXAS1;TBXAS1	ENST00000263552.6;ENST00000425687.1;ENST00000336425.5	5'UTR;5'UTR;5'UTR	TBXAS1;TBXAS1;TBXAS1;TBXAS1	ENST00000263552.6;ENST00000425687.1;ENST00000438104.1;ENST00000336425.5	5'UTR;5'UTR;5'UTR;5'UTR	chr7:139498065-139498395	3		NA		NA	NA	NA	NA	-0.534689	-1.47523
0.0387404	0.0387404	cg22829325	chr151	144120484	+	5706987	NA	ATCCTAAACCTCTCCTAATATATTAAAACATCTAAAACTCATTAAACCTC		II			NA	NA	NA	NA	NA	NA		OpenSea	CAGCTGCCCCAGGGCGGGATTTCTTTTCTTTTTTCCTTTAATCTCTTTATCTACAGGCGC[CG]AGGCTTAATGAGCTCCAGATGTCTCAACATACCAGGAGAGGTTTAGGATCCCCTGCCAAA	TCCTAAACCTCTCCTGGTATGTTGAGACATCTGGAGCTCATTAAGCCTCG	C8orf31	NM_173687	TSS200				TRUE	8:144191635-144192225	8:144120151-144120944	Unclassified_Cell_type_specific	C8orf31;C8orf31	ENST00000517653.1;ENST00000395172.1	TSS200;TSS200	C8orf31;C8orf31;C8orf31;C8orf31	ENST00000519775.1;ENST00000517653.1;ENST00000523766.1;ENST00000395172.1	TSS1500;TSS200;TSS200;TSS200	chr8:144120025-144121035	3		NA		NA	NA	TRUE	NA	-0.152669	-0.983187
0.038691	0.038691	cg15425811	chr152	31318181	+	74700966	NA	ACRACACTCAAAATTTAATACAAATACCTATAACCTTTAAAAATTTCCTC		II			NA	NA	NA	NA	NA	NA	chr22:31318228-31318489	N_Shore	GCAGTTACTGGAGTAGGAAGAGGCCTCGGAGAATCCCTGGAAGCATCTACCTAAAAGACG[CG]AGGAAACCCCCAAAGGCCACAGGCACCTGCACCAAACCCTGAGTGCCGCAGGAAGCTCGC	CGGCACTCAGGGTTTGGTGCAGGTGCCTGTGGCCTTTGGGGGTTTCCTCG	C22orf27	NR_026920	TSS200				TRUE		22:31318029-31318574	Unclassified_Cell_type_specific	MORC2-AS1;MORC2-AS1;MORC2-AS1	ENST00000441558.1;ENST00000432624.2;ENST00000422995.1	TSS1500;TSS200;TSS200	MORC2-AS1;MORC2-AS1;MORC2-AS1;MTMR3	ENST00000441558.1;ENST00000432624.2;ENST00000422995.1;ENST00000464734.1	TSS1500;TSS200;TSS200;5'UTR	chr22:31318085-31318475	3		NA		NA	TRUE	TRUE	NA	-0.197344	-1.54649
0.0386093	0.0386093	cg00264650	chr153	22030259	+	64671195	NA	ATTCCTAATATTAACTACATTTTTCACTACTTCCCCTATATAACCTCCAC		II			NA	NA	NA	NA	NA	NA		OpenSea	CAATACACTTCCTCTTTTGTAATGTAGATTTCAGCTTTTTGCTTGTAGAATTATCATTGG[CG]TGGAGGTTATACAGGGGAAGTAGTGAAAAATGTAGCCAATACCAGGAACCTTAGGAAGTG	TTCCTGGTATTGGCTACATTTTTCACTACTTCCCCTGTATAACCTCCACG	CDKN2B-AS1;CDKN2B-AS1;CDKN2B-AS1;CDKN2B-AS1;CDKN2B-AS1;CDKN2B-AS1;CDKN2B-AS1;CDKN2B-AS1;CDKN2B-AS1;CDKN2B-AS1;CDKN2B-AS1;CDKN2B-AS1;CDKN2B-AS1;CDKN2B-AS1	NR_047542;NR_047541;NR_047540;NR_047539;NR_047533;NR_003529;NR_047543;NR_047538;NR_047537;NR_047536;NR_047535;NR_047534;NR_047532;NR_120536	Body;Body;Body;Body;Body;Body;Body;Body;Body;Body;Body;Body;Body;Body				TRUE				CDKN2B-AS1	ENST00000428597.1	5'UTR	MTAP;CDKN2B-AS1;MTAP	ENST00000404796.2;ENST00000428597.1;ENST00000468603.1	3'UTR;5'UTR;5'UTR	chr9:22030060-22030595	3		NA		NA	NA	NA	NA	-0.470896	-1.89842
0.0384781	0.0384781	cg21501831	chr154	108383714	+	1615836	NA	CAATCTCTCCACTCCCTATTCTACTACTTAACTATTTCTTTTCTTTTTAC		II			NA	NA	NA	NA	NA	NA		OpenSea	ATCAGGGAAATGGGCAGGAAGCTGAGATCAGGGAAGGAAACTATGCCGTCTAAGGGAAGA[CG]TAAAAAGAAAAGAAATAGCCAAGCAGTAGAATAGGGAGTGGAGAGACTGCCTCAGCTCAA	AGTCTCTCCACTCCCTATTCTACTGCTTGGCTATTTCTTTTCTTTTTACG							NA											NA		NA	chr12:108383616-108384607	6	NA	NA	NA	-0.730611	-1.33202
0.0383716	0.0383716	cg15699085	chr155	140457609	+	34620864	NA	ATCTACTAAACTCACTTCCTCTTCCTTCTAATAAAACCRCTTTTAAAACC		II			NA	NA	NA	NA	NA	NA		OpenSea	TCCGCGGAATCCGCTAAGACCGAGACTACCTGAAGTCGCTGTGGCTAGCACTTCCGGTAC[CG]GCCCTAAAAGCGGTCCTACCAGAAGGAAGAGGAAGTGAGTCCAGTAGACTGCCCAGGATT	CGGCCCTAAAAGCGGTCCTACCAGAAGGAAGAGGAAGTGAGTCCAGTAGA							NA	5:140437735-140437806									chr5:140457460-140457690	3		NA		NA	NA	TRUE	NA	-0.104014	-1.01263
0.038339	0.038339	cg27398495	chr156	18787126	-	9644324	NA	ATTCCTCATCTTCCCTTCCRTATCTTAATTAATATAACCATCCTTCTTCC		II			NA	NA	NA	NA	NA	NA		OpenSea	ACTTCAAAAAAGTTCCTCATCTTCCCTTCCGTATCTTAGTTAATGTAACCATCCTTCTTC[CG]TTCAGCCAGACTGGAAACCACAGCCTTCTCTGACCTCATCATGATGCTATATGTCATACC	CGGAAGAAGGATGGTTACATTAACTAAGATACGGAAGGGAAGATGAGGAA							NA				AC105750.1;AC105750.1	ENST00000453361.1;ENST00000425799.2	TSS200;5'UTR	AC105750.1;AC105750.1	ENST00000453361.1;ENST00000425799.2	TSS200;5'UTR	chr3:18786680-18787250	3		NA		NA	NA	NA	NA	0.276595	-0.903938
-0.038305	0.038305	cg11771383	chr157	134362126	+	6712200	54701254	TCAACACAAACAAAACTAACAAAACAAAAAACAATTATAACCCAAAACCA	TCGACGCAAACGAAACTAACGAAACAAAAAACAATTATAACCCAAAACCG	I	A	Red	NA	NA	NA	NA	NA	NA	chr10:134360859-134361084	S_Shore	TGGTGTGTAACCATCACCGCACCCCAGTTTTGAGACACTTCCCTCCTCAGTCCCTGCTCC[CG]GCCCTGGGCCACAACTGCTTTCTGTCCCGCCAGTTTCGCCTGCGCCGAGGGCACTGTATC	CGGCCCTGGGCCACAACTGCTTTCTGTCCCGCCAGTTTCGCCTGCGCCGA	INPP5A	NM_005539	Body		chr10:134361912-134361912		NA	10:134212116-134212178			INPP5A	ENST00000432898.3	5'UTR	INPP5A	ENST00000432898.3	5'UTR	chr10:134361765-134362235	3		NA		NA	NA	TRUE	NA	0.0436027	-0.245041
-0.0382447	0.0382447	cg02964065	chr158	32729545	+	11695250	50775194	CAACAACATTAAAAAATTCCAAACAATAACCAAACTAAAACAAAACATCA	CAACGACGTTAAAAAATTCCAAACGATAACCGAACTAAAACGAAACATCG	I	A	Red	NA	NA	NA	NA	NA	NA	chr6:32729342-32729877	Island	ACACCTTGTCCACCGCGGCCCGCTCCTGCTCCAAGAAGTCCTTATAGTTGTTCCAGTCCT[CG]ATGCTCCGCCCCAGCTCGGTCACCGCCTGGAACTCCCCAACGTCGCTGTCGAAGCGCCCG	CAGCGACGTTGGGGAGTTCCAGGCGGTGACCGAGCTGGGGCGGAGCATCG	HLA-DQB2	NR_003937	Body				NA	6:32836929-32837855									chr6:32729445-32729795	3		NA		NA	NA	TRUE	NA	0.311928	0.969883
0.0379475	0.0379475	cg23473204	chr159	32266546	-	38772596	NA	TATATTTCTAACCTTACTTCCTTTTCTCTACCCATATTTACCACACATAC		II			NA	NA	NA	NA	NA	NA		OpenSea	CACCAACTTCCTGTATTTCTAACCTTACTTCCTTTTCTCTGCCCATATTTACCACACATA[CG]TCCATATTTCCCTGTTTCTGATCTCAGCATGCTATCTTAACCATAGTGATTAGTCTCTTT	GTATTTCTAACCTTACTTCCTTTTCTCTGCCCATATTTACCACACATACG							NA										chr10:32266380-32266590	3		NA		NA	NA	NA	NA	-0.519548	-3.32519
0.037905	0.037905	cg23591224	chr160	75319728	-	61803175	NA	AATTTTAATATCCATCAACCATATTATCATAAATACACACTTCTAACAAC		II			NA	NA	NA	NA	NA	NA	chr15:75315855-75316178	S_Shelf	CGCCACGTGTAGGTTTTGGTGTCCATCAGCCATATTATCATGAGTGCACACTTCTAGCAA[CG]TCTGAGAGCCAGAGGAAGAAGCAAACCAGCTAATCTCCTGGGGTGGCCTGCATCCCCTTT	GTTTTGGTGTCCATCAGCCATATTATCATGAGTGCACACTTCTAGCAACG	PPCDC;PPCDC;PPCDC;PPCDC;PPCDC	NM_021823;NM_001301101;NM_001301102;NM_001301103;NR_125369	5'UTR;5'UTR;5'UTR;5'UTR;Body				NA				PPCDC;PPCDC;PPCDC;PPCDC	ENST00000567336.1;ENST00000342932.3;ENST00000564923.1;ENST00000568649.1	TSS1500;5'UTR;5'UTR;5'UTR	PPCDC;PPCDC;PPCDC;PPCDC;PPCDC;PPCDC;PPCDC;PPCDC	ENST00000562095.1;ENST00000567336.1;ENST00000342932.3;ENST00000568207.1;ENST00000564923.1;ENST00000569562.1;ENST00000562192.1;ENST00000568649.1	TSS1500;TSS1500;5'UTR;5'UTR;5'UTR;5'UTR;5'UTR;5'UTR		NA		NA		NA	NA	NA	NA	-0.255243	-0.553649
0.0377228	0.0377228	cg08508721	chr161	238525820	+	92737305	NA	AAAATCACTATATTTTTAAACAAAACACCATCCTTATCAATCACTCAACC		II			NA	NA	NA	NA	NA	NA		OpenSea	TTCCTATAACATTGAAAGAGATCTGAAACATCTGTGCTACATTTCCGTTCTGGAGGACTG[CG]GTTGAGTGATTGATAAGGATGGTGTTTTGCTCAAAAATACAGTGATTCCTCAAGGGGAAA	GAATCACTGTATTTTTGAGCAAAACACCATCCTTATCAATCACTCAACCG					chr2:238525604-238525604		NA		2:238525489-238526027	Unclassified_Cell_type_specific	AC096574.5	ENST00000417947.1	5'UTR	AC096574.5	ENST00000417947.1	5'UTR	chr2:238525660-238525975	3		NA		NA	NA	NA	NA	-0.152292	-2.71185
0.0376578	0.0376578	cg05726109	chr162	19709755	+	27785867	NA	CAAAATCRAAATAAAACTCTCCATACRACTATCCTAAATCAATTTACTAC		II			NA	NA	NA	NA	NA	NA	chr22:19709081-19712106	Island	TCGCCAGCCCACGCTGAGCCTCCCGGTGGCGCCGCCCCGCCCATCCTCCCCCCCGCCCCG[CG]CAGCAAACTGACCCAGGACAGCCGCATGGAGAGCCCCATCCCGATCCTGCCGCTGCCCAC	AGGATCGGGATGGGGCTCTCCATGCGGCTGTCCTGGGTCAGTTTGCTGCG	SEPT5;GP1BB	NM_002688;NM_000407	Body;TSS1500				NA	22:18089168-18092190			SEPT5;SEPT5;GP1BB;GP1BB	ENST00000455784.2;ENST00000446882.2;ENST00000366425.3;ENST00000535794.1	ExonBnd;3'UTR;TSS1500;TSS1500	SEPT5;SEPT5;SEPT5;GP1BB;GP1BB;SEPT5	ENST00000455784.2;ENST00000470814.1;ENST00000446882.2;ENST00000366425.3;ENST00000535794.1;ENST00000406172.2	ExonBnd;5'UTR;3'UTR;TSS1500;TSS1500;3'UTR	chr22:19709505-19710155	3		NA		NA	TRUE	TRUE	NA	-0.0606477	0.18645
0.0375027	0.0375027	cg23043899	chr163	45006185	+	81711507	NA	AACCAATTACTATTAATCATCCCTAACTAAATCATCTCATTTCCTTTAAC		II			NA	NA	NA	NA	NA	NA		OpenSea	AGCCTGGGAAAAAGCCAGCCATGTAGCTGAACGAAGGGAAGACAAATGAAATCTAGCAAA[CG]TTAAAGGAAATGAGATGATTTAGTCAGGGATGATTAATAGCAACTGGTCTCGTACTCTGA	ACCAGTTGCTATTAATCATCCCTGACTAAATCATCTCATTTCCTTTAACG	HSF2BP	NM_007031	Body				TRUE										chr21:45005920-45006295	3		NA		NA	NA	NA	NA	-0.661563	-1.98122
-0.0374689	0.0374689	cg10967866	chr164	134362164	+	84782901	71765267	TAAAAACAACACAACCTATAATTCACAATACAATACCCTCAACACAAACA	TAAAAACAACACAACCTATAATTCACGATACAATACCCTCGACGCAAACG	I	A	Red	NA	NA	NA	NA	NA	NA	chr10:134360859-134361084	S_Shore	TTCCCTCCTCAGTCCCTGCTCCCGGCCCTGGGCCACAACTGCTTTCTGTCCCGCCAGTTT[CG]CCTGCGCCGAGGGCACTGTATCGTGAACCACAGGCTGTGTTGTTTTCATGCGTCTGGTTT	CGCCTGCGCCGAGGGCACTGTATCGTGAACCACAGGCTGTGTTGTTTTCA	INPP5A	NM_005539	Body		chr10:134361912-134361912		NA	10:134212116-134212178			INPP5A	ENST00000432898.3	5'UTR	INPP5A	ENST00000432898.3	5'UTR	chr10:134361765-134362235	3		NA		NA	NA	TRUE	NA	0.280444	1.6055
-0.0369234	0.0369234	cg01079515	chr165	195576629	+	74759249	39648954	AACATAACTAAAAAACAAATCCACAACCAAATATACATCCAACTCCTCCA	AACGTAACTAAAAAACAAATCCACAACCAAATATACGTCCGACTCCTCCG	I	A	Red	NA	NA	NA	NA	NA	NA		OpenSea	CACAGTCACCTCCCCTAATAGAACCCTGGGGAGTTTAATCCCCATCTCACGACTGCTTCC[CG]GAGGAGCCGGACGCACACTTGGCTGTGGATTTGTTCTCCAGCCACGCTCAGCTCCAGCCG	AGCGTGGCTGGAGAACAAATCCACAGCCAAGTGTGCGTCCGGCTCCTCCG							NA	3:197060590-197061260	3:195576385-195576921	Unclassified_Cell_type_specific	AC124944.5;AC124944.5	ENST00000444346.1;ENST00000429834.1	3'UTR;3'UTR	AC124944.5;AC124944.5	ENST00000444346.1;ENST00000429834.1	3'UTR;3'UTR	chr3:195576545-195576895	3		NA		NA	NA	TRUE	NA	-0.280329	1.82381
0.0368199	0.0368199	cg06738379	chr166	167062104	-	80752898	NA	TATATTCCTAAATAACTCRCCATTTTAATATTTTCACCTATCACCRCCAC		II			NA	NA	NA	NA	NA	NA		OpenSea	GAGTGAGTTCGTATATTCCTGAATGACTCGCCATTTTAGTATTTTCACCTATCACCGCCA[CG]CAGCTGACTTCTTAATCTGTTTCCAGCTCTGCCCTCTCTCACTAGCTGGAATCCCGTCTC	ATATTCCTGAATGACTCGCCATTTTAGTATTTTCACCTATCACCGCCACG	RPS6KA2	NM_001006932	Body				NA	6:166982094-166982220						RPS6KA2	ENST00000512860.1	5'UTR	chr6:167062000-167062235	3		NA		NA	NA	TRUE	NA	-0.279944	1.19508
0.0368135	0.0368135	cg04948649	chr167	1901748	+	72642977	51805544	TTAAACATAACTCTATAAATCACTAACAAAAAAATCTAATAAAAAACTCA	TTAAACGTAACTCTATAAATCACTAACGAAAAAATCTAATAAAAAACTCG	I	A	Red	NA	NA	NA	NA	NA	NA	chr11:1903078-1903334	N_Shore	TCTGTGTCCGTGCCCTGGCCCTTGCTCGGACCGCCTCTGACCCCAGCCACGCAGCCTGGC[CG]AGCCCCCCACCAGACTCCCCCGCCAGTGACTCACAGAGCCACGTCCAACTTGGCGGCCAG	TTGGACGTGGCTCTGTGAGTCACTGGCGGGGGAGTCTGGTGGGGGGCTCG	LSP1;LSP1;LSP1;LSP1	NM_001013255;NM_001013253;NM_001013254;NM_002339	Body;Body;Body;Body				NA		11:1901565-1901915	Unclassified_Cell_type_specific	LSP1	ENST00000485341.1	TSS200	LSP1;LSP1	ENST00000485341.1;ENST00000472974.1	TSS200;5'UTR	chr11:1901680-1902835	3		NA		NA	NA	TRUE	NA	-0.348213	-0.251565
-0.0367464	0.0367464	cg04143909	chr168	234367322	-	98769866	6611888	TCAAAAAAATCTTCTAAAACATAACAATCATACTATACATATACTCCTCA	TCAAAAAAATCTTCTAAAACGTAACGATCGTACTATACGTATACTCCTCG	I	T	Red	NA	NA	NA	NA	NA	NA	chr1:234367135-234367496	Island	CCCGGGCGCAACTCAAGAAGATCTTCTGGGGCGTGGCGGTCGTGCTGTGCGTGTGCTCCT[CG]TGGGCGGGCTCCACGCAGCTCGCCAAGCTGACCTTCAGGAAGTTCGACGCGCCCTTCACC	TCAAGAAGATCTTCTGGGGCGTGGCGGTCGTGCTGTGCGTGTGCTCCTCG	SLC35F3	NM_173508	Body				NA	1:232433517-232434514									chr1:234367160-234367695	3		NA		NA	NA	TRUE	NA	0.263175	1.32078
0.0367025	0.0367025	cg23265439	chr169	62074445	-	76618303	97626428	TTAAAACTCCATCCCTCAACAATCAAATCCTCTCTTTTTCATTATCCCCA	TTAAAACTCCATCCCTCAACGATCAAATCCTCTCTTTTTCATTATCCCCG	I	A	Red	NA	NA	NA	NA	NA	NA		OpenSea	GGACTGACTTCCTTGGAACTCCATCCCTCAGCGGTCAAGTCCTCTCTTTTTCATTATCCC[CG]GGGCGTAGTCTTATCTTTCTGCTCTCTTTCCATGGATACATTTTCACTTCCCAACAATGC	TTGGAACTCCATCCCTCAGCGGTCAAGTCCTCTCTTTTTCATTATCCCCG	C17orf72	NM_001164257	TSS1500				NA				C17orf72	ENST00000539996.1	TSS1500	C17orf72	ENST00000539996.1	TSS1500	chr17:62074125-62074775	3		NA		NA	NA	TRUE	NA	0.0889844	0.978845
-0.0366886	0.0366886	cg25623524	chr170	58862063	+	5795363	58783868	AAAACTCAACCAAAACAAAAAACACAAAACCAAACCACACATTAAAACCA	AAAACTCAACCAAAACAAAAAACGCGAAACCAAACCACGCGTTAAAACCG	I	A	Red	rs78109376	0.011729	NA	NA	NA	NA	chr19:58861341-58862406	Island	GCGCGGGCAGCGTCTCTGCGGAGCAGCACACGGGCTGACCCGGGCGCCCAGCGGCTGGCT[CG]GCCCTAACGCGTGGTCTGGCCTCGCGCTCTTTGCCTTGGCTGAGTCTTCTGCCCGCAATG	CGGCCCTAACGCGTGGTCTGGCCTCGCGCTCTTTGCCTTGGCTGAGTCTT	NCRNA00181;A1BG	NR_015380;NM_130786	TSS1500;Body				NA	19:63553154-63554218									chr19:58861720-58862295	3		NA		NA	NA	TRUE	NA	-0.159654	0.937514
0.0366185	0.0366185	cg01396799	chr171	40195070	+	89790987	76755203	TCTCTCTCTCTCTCTCTCTCACTCTCATTCTTTTAACAAACTTTTAACCA	TCTCTCTCTCTCTCTCTCTCGCTCTCATTCTTTTAACAAACTTTTAACCG	I	A	Red	NA	NA	NA	NA	NA	NA		OpenSea	GTCTGTGAATGTTTGCATGTATTTTCAGCGTTTGCTTCCTCCCCTCACCACTACCCCTGT[CG]GTTAAAAGTCTGTTAAAAGAATGAGAGCGAGAGAGAGAGAGAGAGAGAGAGAGAGAGGAG	CGGTTAAAAGTCTGTTAAAAGAATGAGAGCGAGAGAGAGAGAGAGAGAGA	RHOH;RHOH;RHOH;RHOH;RHOH;RHOH	NM_001278369;NM_001278368;NM_001278367;NM_001278366;NM_001278365;NM_001278364	TSS200;5'UTR;5'UTR;5'UTR;5'UTR;5'UTR				NA				RHOH	ENST00000505618.1	5'UTR	RHOH;RHOH;RHOH;RHOH;RHOH;RHOH	ENST00000503941.1;ENST00000505618.1;ENST00000507851.1;ENST00000503754.1;ENST00000508513.1;ENST00000511967.1	TSS1500;5'UTR;5'UTR;5'UTR;5'UTR;5'UTR	chr4:40194780-40195115	3		NA		NA	NA	NA	NA	-0.568243	-1.58837
0.0363848	0.0363848	cg13687545	chr172	97346382	-	58805984	NA	TAATACATTTTCAAACCACTATATTCTTTTTCCATTATTTTTTACATCCC		II			NA	NA	NA	NA	NA	NA	chr6:97345266-97345973	S_Shore	GTCCCCCCGCCTGATGCATTTTCAAGCCACTGTATTCTTTTTCCATTATTTTTTACATCC[CG]TTCTCATTTGACCTAATGGTATCGATTTTAGTTATACTTTCCCTTATCTTATTTTTGCTA	CGGGATGTAAAAAATAATGGAAAAAGAATACAGTGGCTTGAAAATGCATC	NDUFAF4	NM_014165	TSS1500				NA		6:97345048-97346446	Promoter_Associated	NDUFAF4;NDUFAF4	ENST00000489477.1;ENST00000316149.7	TSS1500;TSS1500	NDUFAF4;NDUFAF4	ENST00000489477.1;ENST00000316149.7	TSS1500;TSS1500	chr6:97345960-97346790	3		NA		NA	NA	NA	NA	-0.399183	-2.54744
0.0362509	0.0362509	cg22496199	chr173	11257322	-	13781179	NA	CAATTCACTCCATTTACRTCATCATTATTCCTTATCRCTTTTATCTTAAC		II			NA	NA	NA	NA	NA	NA		OpenSea	AGAAGTGCACACAATTCACTCCATTTACGTCATCATTGTTCCTTGTCGCTTTTATCTTAG[CG]TTGTTTAATTCTCTATTTTCATTTTCCCTGTCATACCATTGGTCTTCCAGACCAACCTCA	CGCTAAGATAAAAGCGACAAGGAACAATGATGACGTAAATGGAGTGAATT	CELF2;CELF2;CELF2;CELF2	NM_001025077;NM_006561;NM_001083591;NM_001025076	Body;Body;Body;Body				NA				CELF2	ENST00000537122.1	5'UTR	CELF2	ENST00000537122.1	5'UTR		NA		NA	chr10:11255966-11258000	4	NA	NA	NA	0.461503	-0.0455112
0.0362408	0.0362408	cg07869907	chr174	44839187	-	45722255	NA	ACRAACTTATTAAAAACCTCCAAAATCACRATATACACRAACTAAAATTC		II			NA	NA	NA	NA	NA	NA	chr20:44838887-44839204	Island	AGCGGGGGTCCACGAACTTGTTGAGGGCCTCCAGGATCACGGTGTGCACGGGCTGGGATT[CG]AAGTCCAGGCGCTGCGGGAGGGAGCAGAGGGCCGGTTAGTGGGTGGGGTCTGGTGGACAC	CGAACTTGTTGAGGGCCTCCAGGATCACGGTGTGCACGGGCTGGGATTCG	CDH22	NM_021248	Body				NA	20:44272203-44272847			CDH22;CDH22	ENST00000372262.3;ENST00000474438.1	ExonBnd;3'UTR	CDH22;CDH22	ENST00000372262.3;ENST00000474438.1	ExonBnd;3'UTR	chr20:44839000-44839195	3		NA		NA	NA	TRUE	NA	0.128713	0.380359
0.0361758	0.0361758	cg08585593	chr175	50966077	-	14753916	NA	AACAAACTATCCACRATAACTATCACATCTCTAACTACATATAAAATTCC		II			NA	NA	NA	NA	NA	NA	chr22:50963608-50970768	Island	CTGTGATGAGTGGCAGGCTGTCCACGGTGGCTGTCACATCTCTGGCTGCATATAGGATTC[CG]TCCGCAGGAACCAGCTGCTCACTCTGACCCACGATACAGCAGCCCGCCTGGTCCAGCAGC	CGGAATCCTATATGCAGCCAGAGATGTGACAGCCACCGTGGACAGCCTGC	TYMP;TYMP;TYMP;TYMP;TYMP;SCO2	NM_001113756;NM_001113755;NM_001953;NM_001257989;NM_001257988;NM_001169109	Body;Body;Body;Body;Body;TSS1500				NA		22:50965787-50966130	Promoter_Associated	SCO2	ENST00000543927.1	TSS1500	TYMP;TYMP;SCO2	ENST00000487577.1;ENST00000476284.1;ENST00000543927.1	3'UTR;3'UTR;TSS1500	chr22:50965840-50966290	3		NA		NA	NA	NA	NA	-0.347472	-0.185886
0.0361563	0.0361563	cg15393585	chr176	79275309	+	4678394	NA	TCTTAATACTCAAAAAACCAAACACRACTCCTATAAAACAATAATATCCC		II			NA	NA	NA	NA	NA	NA		OpenSea	TCTTCCAGCCAGCACCTTCCAGCTTCAATGCCCACACGCGAGTGTGATCGCCAGAACTGA[CG]GGATATCACTGTCCCACAGGAGCCGTGCTTGGCTTCCTGAGCACCAAGACTATGTCACCC	CGGGATATCACTGTCCCACAGGAGCCGTGCTTGGCTTCCTGAGCACCAAG							NA	17:76889230-76890014									chr17:79275245-79275795	3		NA		NA	NA	TRUE	NA	-0.182558	-0.245438
0.0361162	0.0361162	cg10626663	chr177	52046841	+	96781827	NA	TTTACTCTTTCTCAAAACCATACCAAAATACAAACTATTCCTAAAAAATC		II			NA	NA	NA	NA	NA	NA		OpenSea	AGAGTTGCCCAGTATCTTGTAGGGCCATGGGCACAGTCCTCCCCAGCCCGGCTCATGTCA[CG]ATCTTCCAGGAACAGCCTGTACTTTGGCATGGCCCTGAGAAAGAGCAAAGACGGTGTTGC	TTGCTCTTTCTCAGGGCCATGCCAAAGTACAGGCTGTTCCTGGAAGATCG							NA											NA	chr3:52046479-52047260	6		NA	NA	NA	NA	0.0218494	0.508959
0.0360637	0.0360637	cg18512515	chr178	96897414	+	49702860	99725276	AAACCCAAAACACCAATAAAACAAAATCAAACTCCCCTTCTCATAATACA	AAACCCGAAACGCCAATAAAACAAAATCAAACTCCCCTTCTCGTAATACG	I	T	Red	NA	NA	NA	NA	NA	NA	chr15:96897596-96898046	N_Shore	CCCCTCCTGGAAGAGGACACACACCCACCCACCCACACACACACACACACACCCCACACA[CG]CACTACGAGAAGGGGAGTTTGATCTTGTCTCATTGGCGTCTCGGGTCTGAAAGGAAAATC	CGCACTACGAGAAGGGGAGTTTGATCTTGTCTCATTGGCGTCTCGGGTCT							NA	15:94697915-94699001			RP11-522B15.3;RP11-522B15.3	ENST00000558499.1;ENST00000558382.1	TSS1500;TSS200	RP11-522B15.3;RP11-522B15.3	ENST00000558499.1;ENST00000558382.1	TSS1500;TSS200	chr15:96896920-96897955	3		NA		NA	NA	TRUE	NA	-0.21826	-0.528795
0.035751	0.035751	cg05532966	chr179	43198797	-	2650405	NA	TTCCTCTTCCATTTATTCTATAATTTTCTTCAAAAACACAAAACRTACAC		II			NA	NA	NA	NA	NA	NA	chr21:43198413-43198715	S_Shore	TTTCTGAAACATTCCTCTTCCATTTATTCTGTGATTTTCTTCAGAAACACAAGGCGTGCA[CG]AGTCAGCTTATCAGCTTATCCTTCACCCACACGTAGGCTCTTCTTTCCAATCAATTTTAT	CGTGCACGCCTTGTGTTTCTGAAGAAAATCACAGAATAAATGGAAGAGGA							TRUE		21:43198419-43199328	Unclassified				TMPRSS3	ENST00000553129.1	3'UTR		NA	chr21:43197569-43198857	6	chr21:43197587-43198972	6	NA	TRUE	NA	-0.383814	-1.26487
0.0357492	0.0357492	cg20847110	chr180	39482781	+	57628853	NA	CTTCAAACACTTCCCCTTACTATAATCCCAAAACTTAAATATTACCCAAC		II			NA	NA	NA	NA	NA	NA	chr4:39481980-39482195	S_Shore	GACAACCCCTGGTGTCTTTCGTGAAGCTCTCCCCGAAGGGTGGATACATCGTGGCTGCCA[CG]CTGGGCAACACTCAAGCTCTGGGACTACAGCAAGGGGAAGTGCCTGAAGACATACACTGG	CGCTGGGCAACACTCAAGCTCTGGGACTACAGCAAGGGGAAGTGCCTGAA	LOC401127	NR_026854	Body				NA	4:39159102-39159248			RP11-472B18.1	ENST00000513652.1	5'UTR	RP11-472B18.1;RP11-472B18.1	ENST00000513652.1;ENST00000506076.1	5'UTR;5'UTR	chr4:39482720-39482935	3		NA		NA	NA	TRUE	NA	0.216268	0.141932
0.0354881	0.0354881	cg22287461	chr181	15247815	+	50756579	NA	AAATATTAACACCAATTTATCTACCCAACTTAAATAAACTTTCCTCTTAC		II			NA	NA	NA	NA	NA	NA	chr6:15244877-15246160	S_Shore	TAAATAACTCTTTTTTTTTTTCAAAAAAGGCCAAATGAACATACCTTAGGAATAATGCAA[CG]TAAGAGGAAAGTTTATTTAAGTTGGGTAGACAAATTGGTGTTAATATTTTCCCTTTTTGA	AATATTAACACCAATTTGTCTACCCAACTTAAATAAACTTTCCTCTTACG	JARID2;JARID2	NM_001267040;NM_004973	TSS1500;Body				NA				JARID2;JARID2	ENST00000397311.3;ENST00000538175.1	TSS1500;5'UTR	JARID2;JARID2	ENST00000397311.3;ENST00000538175.1	TSS1500;5'UTR		NA		NA	chr6:15244217-15250272	6	NA	NA	NA	-0.380939	-3.0218
-0.0354308	0.0354308	cg01821018	chr182	59043280	-	95779348	73740277	AAATTTCATTACAAAATATAACTCACAACTATCACACTCTCCTCTATACA	AAATTTCATTACAAAATATAACTCGCGACTATCGCGCTCTCCTCTATACG	I	C	Grn	NA	NA	NA	NA	NA	NA	chr1:59042013-59043295	Island	AGAAAGTCTAAAGAGTTTCATTGCAAAGTGTGGCTCGCGACTGTCGCGCTCTCCTCTATA[CG]CGACTCCCTTTTCGTTCTTTCCCAGCCCCAGCCCTCCCTTAATTTCTCTCACTCCCTCTC	GAGTTTCATTGCAAAGTGTGGCTCGCGACTGTCGCGCTCTCCTCTATACG	TACSTD2	NM_002353	TSS200				TRUE	1:58814306-58815871			TACSTD2	ENST00000371225.2	TSS200	TACSTD2	ENST00000371225.2	TSS200		NA	chr1:59041187-59043387	6	chr1:59038144-59044426	6	NA	TRUE	NA	0.734798	0.0155697
0.0353594	0.0353594	cg03241016	chr183	15092653	-	92785845	NA	TTCCTATCTCAAATAAAATCAAATCTCCTTAACTAAATTTCTAAAAATCC		II			NA	NA	NA	NA	NA	NA		OpenSea	TAACCACTGCCTTCCTGTCTCAGATAAAGTCAGGTCTCCTTGGCTGAGTTTCTAGGGGTC[CG]TGGTCCAACTGGTCCTTCACTTTATAATTAAACTTATTTAAAAAATTTTTTTTCTTGAGA	CGGACCCCTAGAAACTCAGCCAAGGAGACCTGACTTTATCTGAGACAGGA	MRPS25	NM_022497	3'UTR				NA				MRPS25;MRPS25	ENST00000253686.2;ENST00000496484.1	3'UTR;TSS1500	MRPS25;MRPS25;MRPS25;MRPS25	ENST00000253686.2;ENST00000420267.1;ENST00000496484.1;ENST00000474866.1	3'UTR;3'UTR;TSS1500;TSS1500		NA		NA	chr3:15090797-15095057	6	NA	NA	NA	-0.114396	1.23368
0.0353445	0.0353445	cg06161779	chr184	25801042	+	99629934	NA	ACAAATTCATTTTCCATTCATCTAAACCTACAATCACTTCCTACATCTAC		II			NA	NA	NA	NA	NA	NA		OpenSea	CTCAAAGCAAAAGGGCGAGTCTGAGAGCAAGAGCCCCAGAGAAAGACGCCGGAAGGAAGT[CG]TAGATGTAGGAAGTGACTGTAGGTTTAGATGAATGGAAAATGAACTTGCCAGTTCACAGC	CAAGTTCATTTTCCATTCATCTAAACCTACAGTCACTTCCTACATCTACG				low-CpG:24722913-24722949			NA		21:25801000-25801068	Promoter_Associated_Cell_type_specific	AP000476.1	ENST00000453784.1	TSS200	AP000476.1;AP000476.1;AP000476.1	ENST00000535533.1;ENST00000423581.1;ENST00000415182.1	TSS200;TSS200;TSS200	chr21:25800840-25801210	3		NA		NA	NA	NA	NA	0.160269	-1.61611
0.0352314	0.0352314	cg27537199	chr185	2885085	+	71614974	NA	CRAACCAAATATATTCTCAATCAAAAAACAAACAATAAATAAACATTTAC		II			NA	NA	NA	NA	NA	NA	chr1:2885062-2885284	Island	AAATTTCCGCTCTCTGTGCCCCTCTGCAGCCTGGGGGCCGGCGGGTGCGCGGCTGCGGGA[CG]TAAATGTTTATTTACTGCCTGCTTCCTGATTGAGAACATACCTGGTCCGTGGCTTCAGAT	GGACCAGGTATGTTCTCAATCAGGAAGCAGGCAGTAAATAAACATTTACG							NA	1:2874923-2875144									chr1:2885040-2885395	3		NA		NA	NA	TRUE	NA	-0.136968	-0.899058
0.0351905	0.0351905	cg13786083	chr186	19110734	-	22714870	NA	AACCCCAACTAAACCRCCTAAATATTAAAACATAAACRAAATTAAATAAC		II			NA	NA	NA	NA	NA	NA	chr1:19110720-19110932	Island	CCTTTAAGGCAGGCCCCAGCTGGGCCGCCTGGATATTGGAGCATGGACGAGATTAGGTGG[CG]GAGGCGCTGGCCGGGCCAGATGCGCCTGAGCGCGGCCTCGTTATGTATTCATGAGCTGTG	CGCCACCTAATCTCGTCCATGCTCCAATATCCAGGCGGCCCAGCTGGGGC							NA										chr1:19110485-19110835	3		NA		NA	NA	TRUE	NA	-0.21793	1.69666
-0.0350601	0.0350601	cg14780466	chr187	20870812	-	61736230	75648197	AAACAATCATTAACAACCACAAACAAAAAAAAACAACATTAACCAAAACA	AAACAATCATTAACGACCGCAAACGAAAAAAAACGACGTTAACCGAAACG	I	C	Grn	NA	NA	NA	NA	NA	NA	chr2:20870006-20871280	Island	CCGCGTCGCCAAGGGCAGTCATTGGCGGCCGCAGACGGAGGAGGACGGCGTTGGCCGGGA[CG]CGGACAGCGCAGGGCAGCGGCGGGGGCGCGGGCCGGGGCCACGGGCGCAGGGGCCGGAGC	GGGCAGTCATTGGCGGCCGCAGACGGAGGAGGACGGCGTTGGCCGGGACG	GDF7	NM_182828	Body				NA	2:20732770-20735202									chr2:20869225-20871835	3		NA		NA	NA	TRUE	NA	0.381541	-1.84448
-0.0350385	0.0350385	cg26874229	chr188	105853672	+	89610538	44761140	CAAAAAAACCTACAAAAACACAATCAAAACAACCCCATAACAAAAAACCA	CAAAAAAACCTACGAAAACACAATCGAAACAACCCCGTAACAAAAAACCG	I	A	Red	NA	NA	NA	NA	NA	NA	chr2:105853493-105853797	Island	GGCTCACCGACCGGTTGCCAGGAAGTCTACCTCCTCCACGTGGCAATCGCCGCTGCTGCT[CG]GCTCCCTGCCACGGGGCTGCCCCGACTGTGCCTCCGCAGGTCTCTCTGGTTCTGCCCGCC	CGGCTCCCTGCCACGGGGCTGCCCCGACTGTGCCTCCGCAGGTCTCTCTG							TRUE	2:105219589-105220416	2:105853234-105855225	Promoter_Associated							chr2:105853505-105853795	3		NA		NA	NA	TRUE	NA	0.349256	-0.562498
0.0350093	0.0350093	cg14627810	chr189	109090812	+	68766126	NA	TAATTAAAATCTAATCTTCAATTCCTTCTTCCTCRTCATATTTTTTCTCC		II			NA	NA	NA	NA	NA	NA	chr4:109092578-109092839	N_Shore	CACACACACGCTCTTTGGAGACAAGGGAACACACTAGTGAAAATAAAATCTCTAGGCTTA[CG]GAGAAAAAATATGACGAGGAAGAAGGAACTGAAGACTAGATTTTAATTATTGCTTTTTAA	CGGAGAAAAAATATGACGAGGAAGAAGGAACTGAAGACTAGATTTTAATT	LEF1-AS1;LEF1;LEF1;LEF1	NR_029374;NM_001130714;NM_001130713;NM_016269	Body;TSS1500;TSS1500;TSS1500			RDMR	NA		4:109090776-109090995	Unclassified_Cell_type_specific	RP11-558N14.1;LEF1;LEF1	ENST00000436413.1;ENST00000265165.1;ENST00000379951.2	5'UTR;TSS1500;TSS1500	RP11-558N14.1;LEF1;LEF1	ENST00000436413.1;ENST00000265165.1;ENST00000379951.2	5'UTR;TSS1500;TSS1500		NA	chr4:109087241-109090872	6	chr4:109086696-109090885	6	NA	NA	NA	-0.409517	-1.05381
0.0348952	0.0348952	cg27056295	chr190	177815534	-	6706453	NA	AAACAAATTTCAACATCCCATTACACAATTCCATTCCTCCTCCTCATATC		II			NA	NA	NA	NA	NA	NA		OpenSea	ATGCTTCCTAGAGGCAGATTTCAACATCCCATTGCACAATTCCATTCCTCCTCCTCATAT[CG]CTTTCTGCCTTCTTTCCCCACTTCCCTTTGGAGATGAACTTGGCATGAAAGGAGAGAGGC	GGCAGATTTCAACATCCCATTGCACAATTCCATTCCTCCTCCTCATATCG							TRUE										chr3:177815400-177815695	3		NA		NA	NA	NA	NA	0.263948	0.314009
0.0348024	0.0348024	cg03605761	chr191	663973	+	29765132	NA	ACCAAAACTAACCTCAAAAATAATCCTAACCTATACTAAATAATAATACC		II			NA	NA	NA	NA	NA	NA	chr19:662284-663337	S_Shore	CTCTCGGGTGCGGAGAAGGCAGGAAACCTAACCCCTGCTTCCAAATTTAATCAGTAGAAA[CG]GTATCATCACCCAGCACAGGCCAGGATCATTTCTGAGGTTAGTTCTGGCCCAATCATGCA	CGGTATCATCACCCAGCACAGGCCAGGATCATTTCTGAGGTTAGTTCTGG	RNF126	NM_194460	TSS1500				NA				RNF126;RNF126	ENST00000340092.6;ENST00000292363.3	TSS1500;TSS1500	RNF126;RNF126	ENST00000340092.6;ENST00000292363.3	TSS1500;TSS1500		NA	chr19:660061-664049	6	chr19:656653-663976	6	TRUE	TRUE	NA	0.154802	-0.244335
-0.0346197	0.0346197	cg23899408	chr192	12877188	-	82626956	NA	RAAACAAAACCCTAAAAAAAAACCCAACCAAACCATAAAATTAAAACACC		II			NA	NA	NA	NA	NA	NA	chr19:12876889-12877108	S_Shore	GAGCTAGGGGCGGGACAGAGCCCTGGGGAAGAGCCCAGCCAGACCATGGGGTTGGAGCAC[CG]AGGACCTACTACGGGTTCAGGTTCCCGGCCCAGGGTTAAAGTGGACGGAGCTCTAAGCTG	CGGTGCTCCAACCCCATGGTCTGGCTGGGCTCTTCCCCAGGGCTCTGTCC	HOOK2;HOOK2	NM_001100176;NM_013312	Body;Body				NA		19:12876595-12877288	Unclassified_Cell_type_specific							chr19:12876865-12877355	3		NA		NA	NA	TRUE	NA	0.443623	-1.05835
0.034596	0.034596	cg10724255	chr193	47130754	-	57663577	NA	TCTCTACCTATTACCTCTTACTCATTTCTACTTCCCCATTCAATCACATC		II			NA	NA	NA	NA	NA	NA		OpenSea	TTCATTAATTGTCTCTGCCTGTTGCCTCTTACTCATTTCTACTTCCCCATTCAGTCACAT[CG]TCACCTTGAAACTTACCAACCAATGCTCAAAATAGCCCATGCTGATCTTCCTGTTCTTCC	CTCTGCCTGTTGCCTCTTACTCATTTCTACTTCCCCATTCAGTCACATCG							NA		6:47130682-47130898	Unclassified_Cell_type_specific							chr6:47130565-47130830	3		NA		NA	NA	NA	NA	-0.173254	-1.13691
0.0345695	0.0345695	cg16448636	chr194	21209509	+	55732825	NA	TTCCTAATATAAAAAAATATACTCCTAACRCRCCTAAATCAAACAAAAAC		II			NA	NA	NA	NA	NA	NA		OpenSea	GGGGTTAACAACCCGGAGAAAAGAATCCCGGAGCCCCGGCCTGGCTCGGCTACCTGAAGG[CG]CTTTTGTTTGACTCAGGCGCGCCAGGAGCACATTCTTTCACATTAGGAACCGCAGGGGAA	TCCTAATGTGAAAGAATGTGCTCCTGGCGCGCCTGAGTCAAACAAAAGCG							NA	7:21175616-21176056									chr7:21209420-21209855	3		NA		NA	NA	TRUE	NA	-0.447653	0.0966836
0.0344341	0.0344341	cg05518088	chr195	34463554	+	92774139	NA	AAAATACTATCTCTACTTTTCATATTAACRACTTACTTCTTTTCACTCCC		II			NA	NA	NA	NA	NA	NA		OpenSea	AGATAAAAAGACCATAAGTAAAAATAACATCCACAGCAATAGCACAGAATTCTTCAGTGC[CG]GGAGTGAAAAGAAGTAAGTCGCCAACATGAAAAGTAGAGATAGTATCCTTTGTTTCCATT	GGATACTATCTCTACTTTTCATGTTGGCGACTTACTTCTTTTCACTCCCG							NA				AC018359.1	ENST00000424786.1	5'UTR	AC018359.1	ENST00000424786.1	5'UTR	chr3:34463305-34463590	3		NA		NA	NA	NA	NA	-0.525795	0.170141
0.0344124	0.0344124	cg16524733	chr196	117070046	+	4716984	9653100	CAAACAAAATAAAACACTAACTAAATAAAAAATTTAAAAAACTACCACCA	CAAACAAAATAAAACGCTAACTAAATAAAAAATTTAAAAAACTACCGCCG	I	T	Red	NA	NA	NA	NA	NA	NA		OpenSea	GGCTTCCTCTAGCAGGGAGGGGGCCGAGGAGCGAGCCAGTGGGGGAGGCTGACATCACCA[CG]GCGGCAGCCCTTTAAACCCCTCACCCAGCCAGCGCCCCATCCTGTCTGTCCGAACCCAGA	CGGCGGCAGCCCTTTAAACCCCTCACCCAGCCAGCGCCCCATCCTGTCTG	TAGLN;TAGLN;TAGLN;TAGLN	NM_001001522;NM_003186;NM_003186;NM_001001522	5'UTR;1stExon;5'UTR;1stExon				NA				TAGLN;TAGLN;TAGLN;TAGLN;TAGLN	ENST00000375278.2;ENST00000525531.1;ENST00000278968.6;ENST00000392951.4;ENST00000392951.4	TSS200;TSS200;TSS200;1stExon;5'UTR	TAGLN;TAGLN;TAGLN;TAGLN;TAGLN;TAGLN	ENST00000529792.1;ENST00000375278.2;ENST00000525531.1;ENST00000278968.6;ENST00000392951.4;ENST00000392951.4	TSS1500;TSS200;TSS200;TSS200;1stExon;5'UTR	chr11:117069525-117070495	3		NA		NA	NA	TRUE	NA	0.314948	0.00718527
0.034406	0.034406	cg05626013	chr197	68685252	-	84711187	NA	ACAACAACCAAAACAACAAACRAAACTATAACCATAAAATCAATTATATC		II			NA	NA	NA	NA	NA	NA		OpenSea	AAAAGAGAATTACAACAACCAAAACAACAAACGAAACTATAGCCATAAAATCAATTATAT[CG]TCTGTGAGAAAACCGGAAAGGCTATTGGACACATTAATTCACTTGTCATCAGTCATCCCC	CAACAACCAAAACAACAAACGAAACTATAGCCATAAAATCAATTATATCG	CTNNA3;LRRTM3;CTNNA3	NM_001127384;NM_178011;NM_013266	Body;TSS1500;Body				NA				LRRTM3;LRRTM3;CTNNA3	ENST00000361320.3;ENST00000373722.1;ENST00000494580.1	TSS1500;TSS1500;3'UTR	LRRTM3;LRRTM3;CTNNA3	ENST00000361320.3;ENST00000373722.1;ENST00000494580.1	TSS1500;TSS1500;3'UTR		NA		NA	chr10:68685056-68686860	6	TRUE	TRUE	NA	-0.361722	-1.21535
0.0341575	0.0341575	cg19659378	chr198	58648046	+	17732875	NA	AAAAAACCTTAAACACTAACAACCCCCAAATTTTAAATTCTACCACAAAC		II			NA	NA	NA	NA	NA	NA		OpenSea	AAGGAAGCAGGTGTTCGCTCCATTTTACAGACAAGAAATATAAAGCTGGAGGAAGTTAAG[CG]CCTGTGGCAGAACCCAAAACTTGGGGGTTGTTAGTGCTCAAGGCCTCCTTAGCTTCTGGC	CGCCTGTGGCAGAACCCAAAACTTGGGGGTTGTTAGTGCTCAAGGCCTCC							NA							ALDH1A2;ALDH1A2	ENST00000558239.1;ENST00000560863.1	5'UTR;3'UTR	chr15:58647840-58648095	3		NA		NA	NA	NA	NA	-0.162793	-0.74773
0.0341146	0.0341146	cg05014721	chr199	118842387	+	13729587	63725992	AAATATAAAACAATCCATTTAACACCTTTAATCTCTTCAAAACCACACCA	AAATATAAAACGATCCATTTAACGCCTTTAATCTCTTCAAAACCGCGCCG	I	A	Red	rs76776700	0.047309	NA	NA	NA	NA	chr11:118842379-118842933	Island	CAGGTCCTCGACCCCCGGCATGTAAGGGTAGAGTCAAGGAGGGTCTTCTTAAGCGTTCCT[CG]GCGCGGTCCTGAAGAGATTAAAGGCGTCAAATGGACCGCTCCACACCTGAGCTGCCGCCA	CGGCGCGGTCCTGAAGAGATTAAAGGCGTCAAATGGACCGCTCCACACCT	FOXR1	NM_181721	TSS200				NA	11:118347497-118348218			FOXR1	ENST00000317011.3	TSS200	FOXR1;FOXR1	ENST00000317011.3;ENST00000531539.1	TSS200;TSS200	chr11:118842105-118842755	3		NA		NA	NA	TRUE	NA	-0.839847	0.799017
-0.0341114	0.0341114	cg06406458	chr200	128810499	+	90771975	39682546	AACAAAATAACATATTCAACAACTTATATCAAATAACATCATCCAACACA	AACGAAATAACATATTCAACGACTTATATCGAATAACGTCGTCCAACGCG	I	A	Red	NA	NA	NA	NA	NA	NA		OpenSea	CCATGGGTCTCTGTGCCCCTTTGTCTCCTGTGGTCTTGGTCGTCCCGTGCCCTCCAGGCT[CG]CGTTGGACGACGCCATTCGACACAAGCCGCTGAACATGTCATCCCGTTTTTCACCCAGGG	CGCGTTGGACGACGCCATTCGACACAAGCCGCTGAACATGTCATCCCGTT	DOCK1	NM_001380	Body				NA	10:128700384-128700536										NA		NA	chr10:128810253-128811614	6	NA	TRUE	NA	0.532801	1.79345
-0.0340459	0.0340459	cg00815484	chr201	1878297	-	42771549	22754281	ACACTACAAATAACAAAATCTAAAAACAACACAAACAACAACTACCAACA	ACACTACAAATAACGAAATCTAAAAACAACACAAACAACGACTACCGACG	I	A	Red	NA	NA	NA	NA	NA	NA	chr7:1881181-1881391	N_Shelf	CATCTCCCTGCAACACTGCAGGTAGCGGAGTCTAGAGACAACACAGACAGCGGCTGCCGA[CG]GCTGGGACTGGGAGAGGATGGCTATGGGGCACGTTTCCTTCCAGGGTGATAAAGGCATTC	ACACTGCAGGTAGCGGAGTCTAGAGACAACACAGACAGCGGCTGCCGACG	MAD1L1;MAD1L1;MAD1L1	NM_003550;NM_001013837;NM_001013836	Body;Body;Body				NA	7:1844674-1844857			AC110781.3;AC110781.3;AC110781.3	ENST00000402221.1;ENST00000318959.3;ENST00000318959.3	5'UTR;5'UTR;1stExon	AC110781.3;AC110781.3;AC110781.3;MAD1L1	ENST00000402221.1;ENST00000318959.3;ENST00000318959.3;ENST00000481633.1	5'UTR;5'UTR;1stExon;3'UTR	chr7:1877925-1878330	3		NA		NA	NA	TRUE	NA	0.0471199	0.690626
0.0340117	0.0340117	cg11092486	chr202	5087604	+	89757107	NA	AACACTTTCTACAAAACATTTTAAAACACATAAAAAATTTAAACCCTTTC		II			rs112489053	0.011442	NA	NA	NA	NA	chr6:5084516-5087032	S_Shore	TTTAACAATCCTTAAACAACAGCCTACAAATTCCTCCCCTTCGTTCCTTCCTCTCTACTG[CG]AAAGGGCCCAAACTTCCCATGTGCTTTAAAATGTTCTGTAGAAAGTGTTCCGTCCCCCTC	ACACTTTCTACAGAACATTTTAAAGCACATGGGAAGTTTGGGCCCTTTCG							NA	6:5032446-5032752										NA		NA		NA	NA	TRUE	NA	0.0628151	0.783687
0.0339977	0.0339977	cg18803221	chr203	128801685	+	68724911	NA	AAAACAAAAAACATTACCTTCCTTTAAAAAACACCRTTTACACCACTACC		II			NA	NA	NA	NA	NA	NA	chr4:128801886-128802696	N_Shore	AGTTCGTTTTCTTAAGGTACCGTACACATTAACTACAGTTATAACAAACTACGGAATAAG[CG]GTAGTGGTGTAAACGGTGTTCCTTAAAGGAAGGTAATGTTTTTTGCCCTGTTCCGTCAAG	CGGTAGTGGTGTAAACGGTGTTCCTTAAAGGAAGGTAATGTTTTTTGCCC	PLK4;PLK4;PLK4	NM_014264;NM_001190799;NM_001190801	TSS1500;TSS1500;TSS1500				NA		4:128801595-128802566	Promoter_Associated	PLK4;PLK4;PLK4;PLK4;PLK4;PLK4	ENST00000270861.5;ENST00000511942.1;ENST00000515069.1;ENST00000513090.1;ENST00000507249.1;ENST00000514379.1	TSS1500;TSS1500;TSS1500;TSS1500;TSS1500;TSS1500	PLK4;PLK4;PLK4;PLK4;PLK4;PLK4;PLK4	ENST00000270861.5;ENST00000511942.1;ENST00000503914.1;ENST00000515069.1;ENST00000513090.1;ENST00000507249.1;ENST00000514379.1	TSS1500;TSS1500;TSS1500;TSS1500;TSS1500;TSS1500;TSS1500	chr4:128801520-128802155	3		NA		NA	NA	NA	NA	-0.161635	-1.96738
0.0339659	0.0339659	cg02184558	chr204	68104456	+	47704222	NA	ACTAAATAAACCACTTATATATTCACTAAAAACTAAATCAAAACCCTAAC		II			rs28607733	0.031107	NA	NA	NA	NA		OpenSea	AGTATGACCTAACTGGGCCTCCTTCCTTCCTCTTGTCATCACTAGGGTGTCTGTTCCTCT[CG]CCAGGGTTTTGACTTAGCCCTCAGTGAACATATAAGTGGCCCATTCAGCTTGGGGGTTTT	CGCCAGGGTTTTGACTTAGCCCTCAGTGAACATATAAGTGGCCCATTCAG	DUS2;DUS2;DUS2	NM_017803;NM_001271763;NM_001271762	Body;Body;Body		chr16:68104327-68104327		NA		16:68104351-68105090	Unclassified				DUS2L	ENST00000561965.1	3'UTR	chr16:68104320-68104570	3		NA		NA	NA	NA	NA	-0.452107	-2.78033
0.0339121	0.0339121	cg23598378	chr205	42072986	-	48623143	NA	CCTTCTCAACCTCCTTAAATAACTTAAACACCACAATAAAAAAATTAAAC		II			NA	NA	NA	NA	NA	NA	chr6:42072032-42072701	S_Shore	CAGCGGGGAGTCCTTCTCAGCCTCCTTGGGTAACTTGGGCACCACAGTGAAGGAGTTGGG[CG]TGCCCTGGCTGTGGAAGATGCTGTCAGAGCTGGCCTCGGCTTGGTGGCTGTGGTCACGGA	CGCCCAACTCCTTCACTGTGGTGCCCAAGTTACCCAAGGAGGCTGAGAAG	C6orf132	NM_001164446	Body				NA		6:42071444-42073268	Unclassified							chr6:42071385-42073115	3		NA		NA	NA	TRUE	NA	-0.405551	-0.147383
0.0338377	0.0338377	cg26210297	chr206	162534628	-	71688820	NA	TTTATATCATTTATCATACRTTAACCTTCTTACTACTTTCCATCCCACAC		II			NA	NA	NA	NA	NA	NA	chr1:162530856-162531853	S_Shelf	CCCCAGGCCATTTTATATCATTTGTCATACGTTAACCTTCTTACTGCTTTCCATCCCACA[CG]TGCTTGCTCATCATGGCCACCAGGCTCTGCTTGTTTCCTAATCTTTTATTTTTTTGAGAT	TTATATCATTTGTCATACGTTAACCTTCTTACTGCTTTCCATCCCACACG	UAP1	NM_003115	5'UTR				NA				UAP1;UAP1	ENST00000271469.3;ENST00000367925.1	5'UTR;TSS1500	UAP1;UAP1;UAP1	ENST00000412525.1;ENST00000271469.3;ENST00000367924.1	5'UTR;5'UTR;TSS1500	chr1:162534505-162534770	3		NA		NA	NA	NA	NA	-0.414938	-1.63024
-0.0337787	0.0337787	cg03448915	chr207	66583078	+	94793332	98676970	CACTAAAAATCCACAAAACTACAACTACAACCCAAAATAACACATCAACA	CACTAAAAATCCACGAAACTACAACTACAACCCAAAATAACACATCGACG	I	A	Red	NA	NA	NA	NA	NA	NA	chr16:66583236-66584135	N_Shore	GGCCTAAAAACATTTTCCATTTTGGGCGCCCTCCGAGATTGGAGGCGCGCACCACCGTCT[CG]CCGATGTGCCACCCTGGGCTGCAGCTGCAGCTTCGTGGACCCCCAGTGTGCTCGAGTTCT	CGCCGATGTGCCACCCTGGGCTGCAGCTGCAGCTTCGTGGACCCCCAGTG	TK2	NM_004614	Body				NA	16:65140564-65140615	16:66582521-66584366	Promoter_Associated	TK2;Y_RNA;TK2;RP11-403P17.4;TK2;TK2;TK2	ENST00000544898.1;ENST00000411222.1;ENST00000527800.1;ENST00000563151.1;ENST00000563369.1;ENST00000527800.1;ENST00000525974.1	5'UTR;TSS1500;1stExon;TSS200;3'UTR;5'UTR;5'UTR	TK2;Y_RNA;TK2;RP11-403P17.4;TK2;TK2;TK2;TK2;TK2;TK2;TK2	ENST00000544898.1;ENST00000411222.1;ENST00000527800.1;ENST00000563151.1;ENST00000565729.1;ENST00000569718.1;ENST00000563369.1;ENST00000527800.1;ENST00000525974.1;ENST00000563478.1;ENST00000562484.1	5'UTR;TSS1500;1stExon;TSS200;TSS1500;3'UTR;3'UTR;5'UTR;5'UTR;3'UTR;3'UTR		NA		NA	chr16:66582163-66588785	6	NA	TRUE	NA	0.419033	0.745437
-0.0337164	0.0337164	cg21720385	chr208	4455239	+	82778411	NA	TAAAACTTAAACTAAAAACCTAACCTCCCAAAAAATTTTAATAAACCTAC		II			NA	NA	NA	NA	NA	NA	chr19:4457493-4458040	N_Shelf	TCTCACCCGTCTCCTCTCAGGCCCCTCCCATGAACTTACGGGCTGTGTCAATTTCTGTGC[CG]TAGGTCTATTAAAACCTTCTGGGAGGCCAGGCTCTCAGTTCAAGCCCTATACTCCTCTGG	AGGGCTTGAACTGAGAGCCTGGCCTCCCAGAAGGTTTTAATAGACCTACG	UBXN6;UBXN6;UBXN6	NM_001171091;NM_001171091;NM_025241	5'UTR;1stExon;Body			RDMR	TRUE				UBXN6;UBXN6	ENST00000394765.2;ENST00000394765.2	5'UTR;1stExon	UBXN6;UBXN6	ENST00000394765.2;ENST00000394765.2	5'UTR;1stExon	chr19:4454840-4456075	3		NA		NA	NA	TRUE	NA	0.160493	-1.08834
0.0336758	0.0336758	cg19774552	chr209	136726367	+	93654160	NA	AAATTAAAAACAAATACCCTCTACCTATATCTTTATCATACATTTACAAC		II			NA	NA	NA	NA	NA	NA	chr9:136728386-136728600	N_Shelf	GCTGAAGCCTCCCGCCCCCCACACCCCTTCCTGCAGCCGCCAACGGGTTACGCGACAACA[CG]CTGCAAATGCATGATAAAGACACAGGCAGAGGGCATCTGCTTCCAACCCCAGTATCTGTG	CGCTGCAAATGCATGATAAAGACACAGGCAGAGGGCATCTGCTTCCAACC	VAV2;VAV2	NM_003371;NM_001134398	Body;Body				NA	9:135716165-135716464			VAV2	ENST00000486113.1	3'UTR	VAV2	ENST00000486113.1	3'UTR	chr9:136726165-136726510	3		NA		NA	NA	NA	NA	0.0885498	0.365437
-0.0336715	0.0336715	cg15014975	chr210	25257547	-	1751977	92689226	TCACAACATCATTCTTCATTATAACAACCTATAACTCTTTAAAAAACACA	TCGCGACGTCGTTCTTCGTTATAACGACCTATAACTCTTTAAAAAACACG	I	A	Red	NA	NA	NA	NA	NA	NA	chr1:25255527-25259005	Island	ATCTTGCAGGCCTCGCGGCGTCGTTCTTCGTTGTGGCGGCCTGTGGCTCTTTGAAAAACA[CG]ACGAGGCCTGCAAAATGCGTTTTTCTTTTTTTCCTTTACGCATGTAACCACGGTCCTGCA	TCGCGGCGTCGTTCTTCGTTGTGGCGGCCTGTGGCTCTTTGAAAAACACG	RUNX3;RUNX3	NM_004350;NM_001031680	TSS1500;Body				NA	1:25127743-25131723			RUNX3;RUNX3	ENST00000308873.6;ENST00000428150.2	TSS1500;TSS1500	RUNX3;RUNX3;RUNX3	ENST00000308873.6;ENST00000428150.2;ENST00000479341.1	TSS1500;TSS1500;3'UTR	chr1:25257325-25257575	3		NA		NA	NA	TRUE	NA	0.395909	1.07646
-0.0336621	0.0336621	cg26153054	chr211	132152814	-	70704992	9659179	ACACAATACAAAAAATAATTCAAAATTCCAAACAAATACAAACCAAACCA	ACGCGATACAAAAAATAATTCAAAATTCCGAACAAATACGAACCAAACCG	I	A	Red	NA	NA	NA	NA	NA	NA	chr2:132152766-132153044	Island	GGCAGCACCAAGGCGCGGTGCAGGGAATGGTTCAGGATTCCGAGCAGATGCGGGCCAGGC[CG]GCTTCCAGGAGCGGCCAGCGCAGGTGCTGCTGCGTGGTCAGCGGCGCCAGGGGCACTCGG	CGGCCTGGCCCGCATCTGCTCGGAATCCTGAACCATTCCCTGCACCGCGC							NA	2:131869185-131869514									chr2:132152745-132153295	3		NA		NA	NA	TRUE	NA	0.323413	0.967315
-0.033628	0.033628	cg26677194	chr212	130822605	-	93637504	3801187	AAAACAAAATAAACACAAACCAAAAAAAATCCTAAAAAATCAACAACACA	AAAACGAAATAAACGCGAACCGAAAAAAATCCTAAAAAATCGACGACGCG	I	A	Red	NA	NA	NA	NA	NA	NA	chr12:130822360-130822696	Island	AACCCAGCGCCGAAGGCGAGGTGGGCGCGGGCCGAAGGAGGTCCTGGGAGGTCGGCGGCG[CG]GAGGGATCTCCGCGGGAGCCGTTGGGGCTGTTGGCCTCGGGCTGAGGTGCAAGGACCAGG	CGCGCCGCCGACCTCCCAGGACCTCCTTCGGCCCGCGCCCACCTCGCCTT	PIWIL1	NM_004764	TSS200	high-CpG:129388543-129388696			NA	12:129387699-129390036			PIWIL1;PIWIL1	ENST00000245255.3;ENST00000245255.3	1stExon;5'UTR	PIWIL1;PIWIL1;PIWIL1;PIWIL1;PIWIL1;PIWIL1	ENST00000245255.3;ENST00000546060.1;ENST00000539400.1;ENST00000539995.1;ENST00000535956.1;ENST00000245255.3	1stExon;TSS200;TSS200;TSS1500;TSS1500;5'UTR	chr12:130822585-130822895	3		NA		NA	NA	TRUE	NA	0.082255	1.64291
0.0333231	0.0333231	cg06560880	chr213	172711767	+	89715346	NA	TATTTTTTCATTCCTTTATCTATTCATTCATCCTTTCACTCAATACATAC		II			NA	NA	NA	NA	NA	NA		OpenSea	TGCACGTTTGTATTGATTCTTCATAGCTCACAGTGTCTGTCACCTAGGTGATGAGCAAAA[CG]TATGTATTGAGTGAAAGGATGAATGAATAGACAAAGGAATGAAAAAATAAGAATATGAAA	CGTATGTATTGAGTGAAAGGATGAATGAATAGACAAAGGAATGAAAAAAT							NA		1:172711683-172712646	Unclassified							chr1:172711700-172712090	3		NA		NA	NA	NA	NA	-0.710094	-2.57629
0.0332461	0.0332461	cg24721964	chr214	150662697	+	5619895	NA	CATAAATCCTATTTAACATTTCTACTTAAAAATTTTAAAATAACTCAAAC		II			NA	NA	NA	NA	NA	NA		OpenSea	AGAGACAGGCTTGGGCCCCAGGATGGGAAGTGATGCAAGAGTTCTGTCTTAGATATTTTA[CG]TTTGAGTTACCTTAAAACCTCCAAGTAGAAATGTCAAATAGGATTTATGTTTCTGGAGGT	CGTTTGAGTTACCTTAAAACCTCCAAGTAGAAATGTCAAATAGGATTTAT	CLRN1;CLRN1	NM_052995;NM_174878	TSS1500;Body				NA				CLRN1;CLRN1-AS1;RP11-166N6.2	ENST00000295911.2;ENST00000476886.1;ENST00000469268.1	TSS1500;5'UTR;5'UTR	CLRN1;CLRN1;CLRN1;CLRN1-AS1;RP11-166N6.2	ENST00000295911.2;ENST00000472224.1;ENST00000468836.1;ENST00000476886.1;ENST00000469268.1	TSS1500;3'UTR;5'UTR;5'UTR;5'UTR		NA		NA		NA	NA	TRUE	NA	0.166203	-0.77035
0.0332354	0.0332354	cg11045746	chr215	116783807	+	85615903	NA	CACTCCCACTTTCCACRATTCATATACAATACCAAATACTACRAAAATAC		II			NA	NA	NA	NA	NA	NA	chr6:116783067-116783678	S_Shore	CCTTGCATCTAATTTGCCGTCAAGAGAATATCTGAATAAAACGAATGAAAAGGAGAAAAA[CG]CATTCCCGTAGTATCTGGCACTGTACATGAATCGTGGAAAGTGGGAGTGAGAGTGGGCAC	CGCATTCCCGTAGTATCTGGCACTGTACATGAATCGTGGAAAGTGGGAGT	FAM26F	NM_001010919	Body				TRUE		6:116782747-116783862	Promoter_Associated	RP1-93H18.6	ENST00000476099.1	3'UTR	RP1-93H18.6	ENST00000476099.1	3'UTR		NA	chr6:116782592-116784363	6	chr6:116782722-116784037	6	NA	TRUE	NA	-0.34964	-1.51185
-0.0331256	0.0331256	cg05493358	chr216	65059873	-	20610548	NA	ACAATACTAAACATAATTAAAATATTTTTCTAATCCCTCCTTCTATAAAC		II			NA	NA	NA	NA	NA	NA		OpenSea	TACGAGGTTGTGCAATGCTGAGCATAGTTGGGATGTTTTTCTGATCCCTCCTTCTATAGG[CG]CTTTCTAACCATGAGCAGGAAGGCTATTTCCTCCTTAACTATTGCCCTTCCAAAGCCTAC	CGCCTATAGAAGGAGGGATCAGAAAAACATCCCAACTATGCTCAGCATTG	POLA2	NM_002689	Body		chr11:65059737-65059737		NA							POLA2;POLA2;POLA2	ENST00000527850.1;ENST00000527618.1;ENST00000533192.1	3'UTR;5'UTR;5'UTR	chr11:65059700-65060155	3		NA		NA	NA	NA	NA	-0.0626842	0.140374
0.0329518	0.0329518	cg18283187	chr217	96714359	-	97801900	NA	TCAATTAACAAAAAATAACCTCCCATTATACAACCATCAATAAATCAATC		II			NA	NA	NA	NA	NA	NA		OpenSea	TATTTACCGAGTCAATTAACAAAAGATAACCTCCCATTGTGCAACCATCAATAAATCAAT[CG]TGTTAATACTATCTTGGAATGTCCCCGACTATTGACTTTCATATTGTTTACATTAGCCAC	CAATTAACAAAAGATAACCTCCCATTGTGCAACCATCAATAAATCAATCG	NR2F2-AS1	NR_125738	Body				NA				RP11-327J17.2;RP11-327J17.2;RP11-327J17.3;RP11-327J17.3	ENST00000560176.1;ENST00000558449.1;ENST00000560800.1;ENST00000559505.1	TSS1500;TSS1500;3'UTR;3'UTR	RP11-327J17.2;RP11-327J17.2;RP11-327J17.3;RP11-327J17.3	ENST00000560176.1;ENST00000558449.1;ENST00000560800.1;ENST00000559505.1	TSS1500;TSS1500;3'UTR;3'UTR	chr15:96714145-96714490	3		NA		NA	NA	NA	NA	-0.161718	-0.698642
0.0329404	0.0329404	cg12776836	chr218	1232682	+	53772596	NA	CTAATTCCTAAATATTTCATAATCCTTTTTCTACAATCAATCTTCCACAC		II			NA	NA	NA	NA	NA	NA		OpenSea	CCGAGGCATTCTGAAAAAGTAAGAAGTTTGTGTACTTTATTCTCCGGGACCCAGGCCAGG[CG]TGTGGAAGACTGATTGTAGAAAAAGGATTATGAAATACTTAGGAACTAGGAAGTGGCATC	TAGTTCCTAAGTATTTCATAATCCTTTTTCTACAATCAGTCTTCCACACG							NA										chr9:1232340-1232915	3		NA		NA	NA	NA	NA	0.000345293	-1.35446
0.0329308	0.0329308	cg13499395	chr219	135361993	-	37748863	NA	CTTTAAAAAAATATATCCAATCAAAATATTAATTCCTTCCAACCTCTCAC		II			NA	NA	NA	NA	NA	NA	chr9:135361992-135362481	Island	TTTTTATTGCTCTTTAAAAAAATATATCCAATCAAGGTATTAGTTCCTTCCAACCTCTCA[CG]TTCGCCTTTTGTCAAAACGCTGCGCGTTTCCCCCTCATTCCCCTAAACATGCTGTTGAGT	CGTGAGAGGTTGGAAGGAACTAATACCTTGATTGGATATATTTTTTTAAA	C9orf171	NM_207417	Body				NA											NA	chr9:135361765-135364842	6		NA	NA	TRUE	NA	-0.637036	-1.23355
0.0327496	0.0327496	cg26701826	chr220	108814604	+	77755838	NA	AAAATATTTTCAACAACAAACCTTCAACACCATAAACTACTACTTCTAAC		II			NA	NA	NA	NA	NA	NA		OpenSea	TGGATTAGGCAAGGCTGCTAAAGAGAGACAGGAAATGGCTGTGTTAGTGCTTCGGACCTC[CG]TTAGAAGTAGCAGTTCATGGTGTTGAAGGTTTGTTGTTGAAAATACCTTCCTGAGGCACC	AGGTATTTTCAACAACAAACCTTCAACACCATGAACTGCTACTTCTAACG	SGMS2;SGMS2;SGMS2;SGMS2	NM_001136258;NM_152621;NM_001136257;NM_152621	5'UTR;1stExon;5'UTR;5'UTR				NA				SGMS2;SGMS2;SGMS2;RP11-286E11.1;SGMS2;SGMS2;RP11-286E11.1	ENST00000359079.4;ENST00000394686.3;ENST00000394686.3;ENST00000513071.1;ENST00000506462.1;ENST00000394684.4;ENST00000499098.1	5'UTR;1stExon;5'UTR;3'UTR;5'UTR;5'UTR;3'UTR	SGMS2;SGMS2;SGMS2;SGMS2;SGMS2;SGMS2;RP11-286E11.1;SGMS2;SGMS2;SGMS2;SGMS2;RP11-286E11.1	ENST00000503385.1;ENST00000359079.4;ENST00000506993.1;ENST00000506993.1;ENST00000394686.3;ENST00000394686.3;ENST00000513071.1;ENST00000506462.1;ENST00000394684.4;ENST00000515332.1;ENST00000503862.1;ENST00000499098.1	TSS1500;5'UTR;1stExon;5'UTR;1stExon;5'UTR;3'UTR;5'UTR;5'UTR;5'UTR;5'UTR;3'UTR	chr4:108814380-108814750	3		NA		NA	TRUE	TRUE	NA	0.110925	-0.831766
0.0327215	0.0327215	cg22144900	chr221	88757358	-	34619215	3642469	ACACCCAAAAAACTCAAAAAAACACCCTAAACAAAAAACTTCCAATTACA	GCACCCGAAAAACTCAAAAAAACGCCCTAAACAAAAAACTTCCGATTACG	I	A	Red	NA	NA	NA	NA	NA	NA	chr6:88757292-88757879	Island	GCAACGCCTACCGCACCCGGAAGGCTCAAGGAGGCGCCCTGGGCAGGGAACTTCCGGTTG[CG]GGGAAGGGCGGCGTCCTCTCCTAGGGACTTGTCGCACGCGGCTTCTCGTCGCGTTCCGTC	GCACCCGGAAGGCTCAAGGAGGCGCCCTGGGCAGGGAACTTCCGGTTGCG	SPACA1	NM_030960	TSS200				NA	6:88813982-88814582			SPACA1	ENST00000237201.1	TSS200	SPACA1	ENST00000237201.1	TSS200		NA		NA		NA	NA	TRUE	NA	-0.595023	-1.64568
0.0326253	0.0326253	cg21830185	chr222	684589	-	53628880	NA	ATTTAATAATTTTTCACTATCAAATTCTAACTTCCATTACCATCATCTAC		II			NA	NA	NA	NA	NA	NA	chr17:685150-685988	N_Shore	TGCTATCGAAAGTTTGGTGGTTTTTCACTATCAAATTCTGACTTCCATTACCATCATCTA[CG]TACAAATCCAGTTCCAACTCCCACCCCAACCCAGGCCATGAGCTCTAATGGAGGATATAT	CGTAGATGATGGTAATGGAAGTCAGAATTTGATAGTGAAAAACCACCAAA	RNMTL1;GLOD4	NM_018146;NM_016080	TSS1500;Body				NA		17:684463-686395	Promoter_Associated	GLOD4;GLOD4;RNMTL1	ENST00000576670.1;ENST00000536578.1;ENST00000304478.4	3'UTR;5'UTR;TSS1500	GLOD4;GLOD4;GLOD4;GLOD4;RNMTL1;RNMTL1;RNMTL1;RNMTL1;GLOD4;GLOD4	ENST00000576670.1;ENST00000574354.1;ENST00000576750.1;ENST00000536578.1;ENST00000304478.4;ENST00000574916.1;ENST00000574509.1;ENST00000571157.1;ENST00000576239.1;ENST00000574554.1	3'UTR;3'UTR;3'UTR;5'UTR;TSS1500;TSS1500;TSS1500;TSS1500;3'UTR;3'UTR	chr17:684465-685035	3		NA		NA	NA	NA	NA	-0.162131	0.205461
0.0326174	0.0326174	cg06349515	chr223	1360441	+	20609824	NA	TAAATTACTCCATAAACTAACTATAAAAACTCTACTCTATATTCATATCC		II			NA	NA	NA	NA	NA	NA	chr17:1358888-1359814	S_Shore	GGAACCAGGAAACTGGATGACAAAAGGATGACAAATGCTGACAAACGCTATCATGGGAAA[CG]GACATGAACACAGAGCAGAGCCCCCACAGCCAGTCTATGGAGTAATCCAGGAGGGCTTCC	CGGACATGAACACAGAGCAGAGCCCCCACAGCCAGTCTATGGAGTAATCC	CRK;CRK	NM_005206;NM_016823	TSS1500;TSS1500				NA				CRK;CRK;CRK;CRK	ENST00000572145.1;ENST00000574295.1;ENST00000398970.5;ENST00000300574.2	3'UTR;TSS1500;TSS1500;TSS1500	CRK;CRK;CRK;CRK	ENST00000572145.1;ENST00000574295.1;ENST00000398970.5;ENST00000300574.2	3'UTR;TSS1500;TSS1500;TSS1500	chr17:1360205-1360555	3		NA		NA	NA	NA	NA	-0.536794	-0.544882
-0.0324152	0.0324152	cg11724970	chr224	27182493	-	79803478	60622139	ATCCCAAAAAACACCCATTTCCCCCACTATTTATAAACACAAAATACTCA	ATCCCAAAAAACGCCCATTTCCCCCACTATTTATAAACGCAAAATACTCG	I	C	Grn	NA	NA	NA	NA	NA	NA	chr7:27182613-27185562	N_Shore	AACGTCTAAACTGTCCCAGAGAACGCCCATTTCCCCCACTATTTGTGAGCGCAGGGTGCT[CG]CAAAGAAGAGGAGGAAGGAGGAAGGCAGGGGAGGGAGAACGGCAAGGAGAGCTCCGCAGG	GTCCCAGAGAACGCCCATTTCCCCCACTATTTGTGAGCGCAGGGTGCTCG	HOXA5	NM_019102	Body				NA	7:27148127-27149665	7:27182297-27182528	Unclassified_Cell_type_specific	HOXA5;HOXA3;HOXA-AS3;HOXA-AS3	ENST00000520854.1;ENST00000467897.2;ENST00000518848.1;ENST00000521197.1	TSS200;3'UTR;5'UTR;5'UTR	HOXA5;HOXA3;HOXA3;HOXA-AS3;HOXA-AS3	ENST00000520854.1;ENST00000518451.1;ENST00000467897.2;ENST00000518848.1;ENST00000521197.1	TSS200;3'UTR;3'UTR;5'UTR;5'UTR	chr7:27182245-27183595	3		NA		NA	NA	TRUE	NA	0.200635	0.509134
0.0323899	0.0323899	cg16222326	chr225	1708438	+	34638957	NA	AAATCRAATAACACAACAAACATTTATCTTAAATACACAACRTATCAAAC		II			NA	NA	NA	NA	NA	NA	chr8:1711234-1712654	N_Shelf	TGCCTGCGTCAGACACCTGTGATGTTTGAAAGAACCAGTTTATCAAAGTGCTTAGCCTGA[CG]CCTGACACGCTGTGCACCCAAGATAAATGTTTGTTGTGTCATTCGATCTGTCGAGGAAGG	CGCCTGACACGCTGTGCACCCAAGATAAATGTTTGTTGTGTCATTCGATC							NA	8:1695773-1696002	8:1708217-1708680	Unclassified_Cell_type_specific				CLN8	ENST00000524258.1	5'UTR	chr8:1708320-1708675	3		NA		NA	NA	TRUE	NA	-0.158632	0.481078
0.0322187	0.0322187	cg05548469	chr226	122853464	-	2653415	NA	RCAAAACTTACCTTAAACTCCTTCTCTATATTAACCAACTTAACCAACTC		II			NA	NA	NA	NA	NA	NA	chr4:122853554-122854169	N_Shore	CGGGGTAGAGCGCAAAGCTTACCTTGAACTCCTTCTCTATGTTGGCCAGCTTGGCCAGCT[CG]TTGCTGAGCTCTAGGGCCGTAAGCACCGGGTCCTCGCTGGACAATGAGAGGTAAGCCGGG	CGAGCTGGCCAAGCTGGCCAACATAGAGAAGGAGTTCAAGGTAAGCTTTG	TRPC3;TRPC3	NM_003305;NM_001130698	1stExon;Body				NA	4:123072783-123073604			TRPC3;TRPC3	ENST00000513531.1;ENST00000264811.5	1stExon;1stExon	TRPC3;TRPC3;TRPC3	ENST00000513531.1;ENST00000506449.1;ENST00000264811.5	1stExon;1stExon;1stExon		NA		NA		NA	NA	TRUE	NA	0.146083	-0.639921
0.0322008	0.0322008	cg09768983	chr227	183935060	-	6805335	NA	AACAAAACTAAAAACATTTAAAAATACAAACTTCACRAAACRTTACCAAC		II			NA	NA	NA	NA	NA	NA		OpenSea	TCATCAGACTAGACAGAGCTGGGGGCATTTGAAGATGCAGACTTCACGGAACGTTACCAA[CG]TTCCACGTTATCACGGAAAGTTACCAACGTTCCACGTTACCACGTTACCAACATGCCTCC	ACAGAGCTGGGGGCATTTGAAGATGCAGACTTCACGGAACGTTACCAACG					chr4:183935008-183935008		NA	4:184172054-184172228										NA	chr4:183935025-183935153	3		NA	NA	TRUE	NA	-0.657525	0.404918
0.0321552	0.0321552	cg12497679	chr228	18343133	-	46759215	NA	TAAAATTAAAATACRCRTCTCCTAAATCCAAATCTCATCTTTCCATTATC		II			NA	NA	NA	NA	NA	NA	chr11:18343625-18344238	N_Shore	AATGGTAGAGCTGAGATTAGAATACGCGTCTCCTGAATCCAAATCTCATCTTTCCATTAT[CG]TAAAATAGTTCAGTGTTTGTTGCTCACACATCAAATGCAAACATGTTTCTCTTTTGCCCC	CGATAATGGAAAGATGAGATTTGGATTCAGGAGACGCGTATTCTAATCTC	HPS5;GTF2H1;GTF2H1;HPS5;HPS5	NM_181507;NM_005316;NM_001142307;NM_007216;NM_181508	5'UTR;TSS1500;TSS1500;5'UTR;5'UTR				NA		11:18343016-18344699	Unclassified	HPS5;GTF2H1;GTF2H1;GTF2H1;GTF2H1;HPS5;HPS5	ENST00000349215.3;ENST00000453096.2;ENST00000531757.1;ENST00000534641.1;ENST00000265963.4;ENST00000396253.3;ENST00000531848.1	5'UTR;TSS1500;TSS1500;TSS1500;TSS1500;5'UTR;5'UTR	HPS5;GTF2H1;GTF2H1;GTF2H1;GTF2H1;GTF2H1;GTF2H1;GTF2H1;GTF2H1;HPS5;HPS5;HPS5	ENST00000349215.3;ENST00000453096.2;ENST00000531757.1;ENST00000418116.2;ENST00000534213.1;ENST00000526461.1;ENST00000525831.1;ENST00000532227.1;ENST00000265963.4;ENST00000396253.3;ENST00000531848.1;ENST00000399287.3	5'UTR;TSS1500;TSS1500;TSS1500;TSS1500;TSS1500;TSS1500;TSS1500;TSS1500;5'UTR;5'UTR;3'UTR	chr11:18342645-18343175	3		NA		NA	NA	NA	NA	0.0569138	-1.12307
0.0321501	0.0321501	cg03930209	chr229	156735466	-	91721112	4698551	AAAACAAAATAACAACAAAACTACAAACTCCTTTTCCCCAATAAATCACA	AAAACGAAATAACAACGAAACTACGAACTCCTTTTCCCCAATAAATCGCG	I	A	Red	NA	NA	NA	NA	NA	NA	chr7:156735245-156735665	Island	TGGGGTTCCTGTGGAGCGGGATGGCAGCGAGGCTGCGGGCTCCTTTTCCCCAGTGAGTCG[CG]GAGGAGGACTGAAGGAGGGGCCTGGGTTCCGGGAGCACCAGCGGTGCAACCCCGGGGGAG	CGCGACTCACTGGGGAAAAGGAGCCCGCAGCCTCGCTGCCATCCCGCTCC							NA	7:156428067-156428818	7:156735251-156735789	Unclassified_Cell_type_specific							chr7:156735185-156735795	3		NA		NA	NA	TRUE	NA	0.377413	0.569151
0.0321285	0.0321285	cg18106397	chr230	29534230	+	27741559	NA	CAAATTACAACCTCATTTCCCTATAAACACRCCTCTTTTATCTTAACCAC		II			NA	NA	NA	NA	NA	NA	chr12:29534090-29534308	Island	GACAATGTACAGATCTCGCGATATTCCCTTTGCTTACGACGTGCTTAGGGAATGAAGAGG[CG]TGGTTAAGATAAAAGAGGCGTGCCTACAGGGAAATGAGGTTGCAACTTGTTTTAGGTGTA	AAGTTGCAACCTCATTTCCCTGTAGGCACGCCTCTTTTATCTTAACCACG	ERGIC2	NM_016570	TSS200				NA	12:29424724-29425611	12:29533397-29534873	Promoter_Associated	ERGIC2	ENST00000360150.4	TSS200	ERGIC2;ERGIC2;ERGIC2;ERGIC2;ERGIC2;ERGIC2	ENST00000546839.1;ENST00000360150.4;ENST00000552155.1;ENST00000550353.1;ENST00000548441.1;ENST00000552132.1	TSS200;TSS200;TSS200;TSS200;TSS200;TSS200	chr12:29534025-29534335	3		NA		NA	NA	NA	NA	-0.131745	-3.87951
-0.0320622	0.0320622	cg27387193	chr231	32064032	+	33709156	50768170	AACTTCACCAATAAAAACTATAAAAACCATCACTATCCCAAAAACTACCA	AACTTCACCGATAAAAACTATAAAAACCGTCGCTATCCCGAAAACTACCG	I	T	Red	NA	NA	NA	NA	NA	NA	chr6:32063533-32065044	Island	TCTTCCCCTGAGTAGCCTGCGTCACACACGCACACGCCATCCTCGCAAAGGCCGTGCCCA[CG]GCAGTCCCCGGGACAGCGACGGCTCCCACAGTCCTCACCGGTGAAGCCCGGGTTGCACAC	CGGCAGTCCCCGGGACAGCGACGGCTCCCACAGTCCTCACCGGTGAAGCC	TNXB	NM_019105	Body				NA	6:32171573-32172951	6:32063883-32064441	Unclassified_Cell_type_specific				TNXB	ENST00000486148.1	3'UTR	chr6:32063585-32064335	3		NA		NA	NA	TRUE	NA	0.367081	-1.55901
0.0320584	0.0320584	cg14899504	chr232	71164558	+	75802210	NA	TATCTCCTTCCTTTCCAACTCAATCCCAACTATTTTCTTTCATATAACAC		II			NA	NA	NA	NA	NA	NA		OpenSea	CAGACATGAATGCTTAGGGTGTGTGTGAAAAGAAAGAGCAAGAAGTTCCACTGGACAGTA[CG]TGTTATATGAAAGAAAATAGTTGGGACTGAGCTGGAAAGGAAGGAGACACACCCTTATTG	CGTGTTATATGAAAGAAAATAGTTGGGACTGAGCTGGAAAGGAAGGAGAC	LINC01269	NR_125769	TSS1500		chr14:71164534-71164534		NA				RP6-65G23.1	ENST00000553682.1	TSS1500	RP6-65G23.1	ENST00000553682.1	TSS1500	chr14:71164405-71164735	3		NA		NA	NA	NA	NA	-0.0951787	-0.403404
0.0320561	0.0320561	cg07709590	chr233	44529759	-	30713155	NA	CCTAACCTTATTTCCCTTACATTTAAATAAACAATCRCTACCTAAAATTC		II			NA	NA	NA	NA	NA	NA		OpenSea	GAGCTGCCATGCCTGGCCTTATTTCCCTTACATTTAAGTGGACAGTCGCTGCCTAGGGTT[CG]TGTGTGCAGTTTCCCTCAGTAAATGTGCAATGAGCGCCTACTATTCTCTAAGCACTCAGC	CTGGCCTTATTTCCCTTACATTTAAGTGGACAGTCGCTGCCTAGGGTTCG	PARVB;PARVB;PARVB;PARVB	NM_001003828;NM_013327;NM_001243385;NM_001243386	Body;Body;Body;Body				NA											NA	chr22:44529717-44530817	4		NA	NA	NA	NA	0.0316775	-1.22579
0.0319444	0.0319444	cg01483656	chr234	21264896	-	78754570	NA	TTTCTTCACTCAACCCAACAACTAATCACATCTTCTATCACTCAAAACAC		II			NA	NA	NA	NA	NA	NA	chr19:21265164-21265433	N_Shore	GGCTGTCACCCTTTCTTCACTCAGCCCAGCAACTGATCACATCTTCTGTCACTCAGGGCA[CG]AGAAGGTGGGGTTTTAAAAGTTATCCAATCAGCGACGCTGGGTTGGGAACCGTCCAATCA	CGTGCCCTGAGTGACAGAAGATGTGATCAGTTGCTGGGCTGAGTGAAGAA	ZNF714	NM_182515	TSS200				NA		19:21264740-21265193	Promoter_Associated	ZNF714;ZNF714	ENST00000343332.5;ENST00000291770.6	TSS200;TSS200	ZNF714;ZNF714	ENST00000343332.5;ENST00000291770.6	TSS200;TSS200	chr19:21264800-21265050	3		NA		NA	NA	TRUE	NA	0.419725	-1.91097
0.0318566	0.0318566	cg07874367	chr235	61687835	+	84693334	NA	AAAACCCAATATCTTCTACTACCTAAAAAACCACAAAAATTAATAATTAC		II			NA	NA	NA	NA	NA	NA	chr11:61684591-61685216	S_Shelf	AGAGCAGCAGCCTGGGAGGGAGGCACCACCTCCCAGGACAGCCGCTATCTCCTTCAACCC[CG]TAATTATTAACTCCTGTGGCTCCTCAGGCAGCAGAAGACACTGGGCCCTCCTTCCTGGGC	GGGCCCAGTGTCTTCTGCTGCCTGAGGAGCCACAGGAGTTAATAATTACG	RAB3IL1	NM_001271686	TSS200				NA				RAB3IL1	ENST00000301773.5	TSS200	RAB3IL1;RAB3IL1	ENST00000531922.1;ENST00000301773.5	TSS200;TSS200	chr11:61687185-61688075	3		NA		NA	NA	NA	NA	0.202966	0.425847
0.0318266	0.0318266	cg21862992	chr236	68658383	+	8681443	NA	CTATCRCCAACRAAACTTTTATAAAACTAAAATTCAAAACAAATAACCTC		II			NA	NA	NA	NA	NA	NA		OpenSea	TGCACTGTGATCCCTGCCCCTGCTCGACTGTGTGAGGCAGAAGGGCCAGGAGCAGGGACC[CG]AGGCCACCTGCTCTGAACCCCAGCCTTACAAAAGCCCCGCTGGCGACAGATCTGTTTCGA	TGTCGCCAGCGGGGCTTTTGTAAGGCTGGGGTTCAGAGCAGGTGGCCTCG							TRUE		11:68657292-68658541	Gene_Associated_Cell_type_specific							chr11:68658065-68658395	3		NA		NA	NA	TRUE	NA	0.396105	0.35331
0.0317325	0.0317325	cg01879420	chr237	111194645	-	30716967	NA	ATATACCTAACTCACAACATAACTTCTTTCAACAAATTTCACRAAAACAC		II			NA	NA	NA	NA	NA	NA	chr6:111195383-111197576	N_Shore	AAGAGTAGTTTATGTACCTAGCTCACAACATAGCTTCTTTCAACAGGTTTCACGGAGACA[CG]TGAACCACGTTCTTGTAAGACAAGAGCTATTCTACAGGGTATCTAGAGTGCAAACCCAAA	CGTGTCTCCGTGAAACCTGTTGAAAGAAGCTATGTTGTGAGCTAGGTACA	AMD1;AMD1;AMD1;AMD1;AMD1	NM_001634;NM_001287214;NM_001287216;NR_109768;NM_001287215	TSS1500;TSS1500;TSS1500;TSS1500;5'UTR				NA				AMD1;AMD1;AMD1	ENST00000368885.3;ENST00000451850.2;ENST00000368877.5	TSS1500;TSS1500;TSS1500	AMD1;AMD1;AMD1	ENST00000368885.3;ENST00000451850.2;ENST00000368877.5	TSS1500;TSS1500;TSS1500	chr6:111194525-111194790	3		NA		NA	NA	NA	NA	-0.207555	-0.756558
-0.0317164	0.0317164	cg23548969	chr238	128352574	-	88806417	NA	TTTCATTTTAACTCRATTTCACAACCCTAATACTAAAAACCTTCATTTAC		II			NA	NA	NA	NA	NA	NA		OpenSea	CGGTAGGCAGCTTTCATTTTAGCTCGATTTCACAACCCTGGTGCTGGGAACCTTCATTTA[CG]GGTATTTTCTCCAAAAATGGGTAGAATCCAACTGGATTAGATACTCAGTTATGCTGCTGC	TTCATTTTAGCTCGATTTCACAACCCTGGTGCTGGGAACCTTCATTTACG	ETS1;ETS1;ETS1	NM_005238;NM_001162422;NM_001143820	Body;Body;Body		chr11:128352415-128352415		NA		11:128352459-128352693	Unclassified_Cell_type_specific							chr11:128352360-128352635	3		NA		NA	NA	NA	NA	0.427225	-0.210156
0.03159	0.03159	cg04434611	chr239	95456380	+	13659885	NA	ATCCTAAAATACTTCTAACTCTTCCCTCATTCTACATCTATCCAAAACAC		II			NA	NA	NA	NA	NA	NA		OpenSea	AATAGAAAGCAGGAGAAATTAGAGAAGTGAGAACTGAGCAGTACTTCTGTAAGCCACAGT[CG]TGTTCTGGATAGATGTAGAATGAGGGAAGAGTCAGAAGTATCTCAGGATTTTAGCCTGCT	TCCTGAGATACTTCTGACTCTTCCCTCATTCTACATCTATCCAGAACACG	PDLIM5;PDLIM5;PDLIM5;PDLIM5;PDLIM5;PDLIM5;PDLIM5;PDLIM5	NM_001256428;NM_001256425;NM_001011516;NM_001011515;NM_001256426;NM_006457;NM_001011513;NM_001256427	5'UTR;5'UTR;Body;Body;Body;Body;Body;Body				TRUE		4:95456160-95456447	Unclassified_Cell_type_specific	PDLIM5	ENST00000542407.1	5'UTR	PDLIM5;PDLIM5;PDLIM5;PDLIM5;PDLIM5;PDLIM5	ENST00000508531.1;ENST00000514830.1;ENST00000509333.1;ENST00000542407.1;ENST00000511767.1;ENST00000510099.1	5'UTR;5'UTR;5'UTR;5'UTR;5'UTR;5'UTR	chr4:95455925-95456515	3		NA		NA	NA	NA	NA	-0.204234	-2.44764
0.031469	0.031469	cg23437374	chr240	21637932	+	75623263	NA	ATATACACTCACATTTAAAAACATTTTTTCTTTACCATAACAAACCACTC		II			NA	NA	NA	NA	NA	NA		OpenSea	AGCAGAGAGAACAGATCTCCCCTTTCCCATCTTAGATCTCCATTTTTATGTTCCTGTTGT[CG]AGTGGTTTGTCATGGTAAAGAAAAAATGCTTTTAAATGTGAGTGTATATATATCATCTAT	CGAGTGGTTTGTCATGGTAAAGAAAAAATGCTTTTAAATGTGAGTGTATA	METTL9;METTL9;METTL9;METTL9	NM_001288660;NM_001288659;NM_016025;NM_001077180	Body;Body;Body;Body		chr16:21637887-21637887		NA				CTB-31N19.3	ENST00000564271.1	TSS200	CTB-31N19.3	ENST00000564271.1	TSS200		NA	chr16:21637882-21638683	6	chr16:21637688-21638738	6	NA	NA	NA	-0.476514	-2.11168
0.0314512	0.0314512	cg04175782	chr241	37179377	+	78685302	NA	AAAAAACCATCACACAAAAACTTCTTTACTCCTCTATAATACCAAAAACC		II			NA	NA	NA	NA	NA	NA	chr15:37179516-37179782	N_Shore	AGAATCCATTGGTGGACAGGGAAGGGAAAGAAAATCAGGCTTTCTATGTTATTTCTGTAT[CG]GTTTTTGGTATTATAGAGGAGTAAAGAAGTTTTTGTGTGATGGTTTTTCATTGATCAGTC	CGGTTTTTGGTATTATAGAGGAGTAAAGAAGTTTTTGTGTGATGGTTTTT	LOC145845	NR_024264	TSS1500			RDMR	NA				RP11-122D10.1;RP11-122D10.1	ENST00000558089.1;ENST00000561259.1	TSS1500;TSS200	RP11-122D10.1;RP11-122D10.1	ENST00000558089.1;ENST00000561259.1	TSS1500;TSS200	chr15:37178840-37180095	3		NA		NA	NA	NA	NA	-0.133698	-3.40544
0.031344	0.031344	cg12341783	chr242	127208246	+	91684171	NA	AACTTATCTAATATCCACTCACCAATATATTCCTATAAAATTAAAAATTC		II			NA	NA	NA	NA	NA	NA		OpenSea	GACAACTGAGCCCCTGGGGCATCCTGGGGCCTGGGCTGCACACTGAAGACAGGGAAATGA[CG]AATCCCCAATCCCACAGGAACACACTGGTGAGTGGACATTAGATAAGCCCATTATTGAAA	GCTTATCTAATGTCCACTCACCAGTGTGTTCCTGTGGGATTGGGGATTCG							NA				RP11-59J16.2;RP11-59J16.1	ENST00000479610.1;ENST00000461398.2	TSS200;3'UTR	RP11-59J16.2;RP11-59J16.1	ENST00000479610.1;ENST00000461398.2	TSS200;3'UTR		NA		NA		NA	NA	NA	NA	-0.254506	0.86028
0.0312719	0.0312719	cg08902205	chr243	85658997	+	63607555	NA	AAAACTCTACACAAAAAACRCTAAATACTAAAATTACATTCTAAAAACCC		II			NA	NA	NA	NA	NA	NA	chr16:85658742-85658998	Island	CCAGTCCGTGGCCGTGAACCTCAGTCGCAGGACCGTCGGCTCCTAGGAGGCTGCTGTCCG[CG]GGTCCCCAGAATGCAACCTCAGCATCCAGCGCCTTCTGTGCAGAGCCCCCCTGCTGTCCT	GGGCTCTGCACAGAAGGCGCTGGATGCTGAGGTTGCATTCTGGGGACCCG	KIAA0182;KIAA0182	NM_001134473;NM_014615	5'UTR;Body				NA				KIAA0182	ENST00000405402.2	5'UTR	KIAA0182;KIAA0182	ENST00000405402.2;ENST00000411612.1	5'UTR;5'UTR	chr16:85658625-85659015	3		NA		NA	NA	TRUE	NA	-0.360815	0.782265
0.0312031	0.0312031	cg12187407	chr244	29601882	+	90688550	NA	TACTAAATTAAAACAAAATACRCATTTTACAACCACTCTATCTCACCCAC		II			NA	NA	NA	NA	NA	NA		OpenSea	GCTTCTCTGTTGAGCTTATGATTTGGTTGCTAGGTCAGCCAGAAGGTGAATGGTTTCCTG[CG]TGGGTGAGATAGAGTGGTTGCAAAATGCGTATCTTGCCTCAACTCAGCAAATGGTGCCCC	GCTGAGTTGAGGCAAGATACGCATTTTGCAACCACTCTATCTCACCCACG	LINC00589	NR_026765	Body				NA				C8orf75	ENST00000506121.2	3'UTR	C8orf75	ENST00000506121.2	3'UTR	chr8:29601725-29601995	3		NA		NA	NA	NA	NA	-0.0603041	-1.26896
0.0311809	0.0311809	cg06464775	chr245	151145235	-	7720428	NA	TTTATAAACRAACAAAAAATTAAAAACACTTTACATACCAAAACTCAAAC		II			NA	NA	NA	NA	NA	NA	chr7:151145234-151145975	Island	TATTAAAGATATTTATAAACGAACAAAAAGTTGGAAACACTTTGCATACCAAAGCTCAGG[CG]TGGGCGAGAGCGGGGAGACTAGACTCCGTCCGCGGTCCAGGGCTGCATGGGGCAGCGATG	CGCCTGAGCTTTGGTATGCAAAGTGTTTCCAACTTTTTGTTCGTTTATAA							NA	7:150776168-150776908										NA	chr7:151145153-151146289	6	chr7:151145195-151146487	6	NA	TRUE	NA	0.060035	-0.893361
0.0310966	0.0310966	cg06532212	chr246	47260078	+	40679199	13650222	CAAACTTAAACTCCAAAAAACAACAATAATTATTAAACACCTACACCACA	CGAACTTAAACTCCAAAAAACGACGATAATTATTAAACGCCTACGCCACG	I	A	Red	NA	NA	NA	NA	NA	NA	chr19:47258809-47260224	Island	GGATGTGGAGTTTCCCGAGCACTTCCTGCAGCCGCTGGTGCCCCTGCCCTTTGCCGGCTT[CG]TGGCGCAGGCGCCTAACAACTACCGCCGCTTCCTGGAGCTCAAGTTCGGGCCCGGGGTCA	CGTGGCGCAGGCGCCTAACAACTACCGCCGCTTCCTGGAGCTCAAGTTCG	FKRP;FKRP	NM_024301;NM_001039885	Body;Body				NA	19:51950650-51952595	19:47259799-47261733	Unclassified							chr19:47259880-47260090	3		NA		NA	NA	TRUE	NA	0.150707	-1.76111
0.0310473	0.0310473	cg19115041	chr247	137918515	+	9629961	NA	ACAACATTTTACTAAATTATACTTTAATTTCAAATCACRTCTTCCCCTTC		II			NA	NA	NA	NA	NA	NA		OpenSea	GTTAGGCAGTTGTATTTAATATTGTTTGTCTTTCATGATTTCATGAGAACACAACCAGAA[CG]AAGGGGAAGACGTGATTTGAAATTAAAGCACAATTTAGTAAAATGCTGCTTTTAAAGTAT	CGAAGGGGAAGACGTGATTTGAAATTAAAGCACAATTTAGTAAAATGCTG	ARMC8;ARMC8;ARMC8;ARMC8;ARMC8;ARMC8	NM_001282342;NM_001267042;NM_001267041;NM_014154;NM_213654;NM_015396	5'UTR;Body;Body;Body;Body;Body				NA				ARMC8;ARMC8;ARMC8	ENST00000491704.1;ENST00000489213.1;ENST00000485396.1	5'UTR;5'UTR;5'UTR	ARMC8;ARMC8;ARMC8;ARMC8	ENST00000491704.1;ENST00000466749.1;ENST00000489213.1;ENST00000485396.1	5'UTR;5'UTR;5'UTR;5'UTR		NA		NA	chr3:137918201-137919760	6	NA	NA	NA	-0.101465	-0.331176
-0.0310077	0.0310077	cg18200150	chr248	30822561	-	55640117	NA	AAAAACCCTATACAACAAAAAACCCCRCTAACCTAAAAACACATAAAAAC		II			NA	NA	NA	NA	NA	NA	chr17:30822917-30823210	N_Shore	CGGGGGCTGCAGGGAACCCTGTGCAGCAGGAAGCCCCGCTGGCCTGGGAGCACATGAAGG[CG]GCTTCAGCCGGGCGTCCGGCCGGGCTCCAGGTCGGGTGCAGAGGCGGAAGCTGTGCTCTT	GGAACCCTGTGCAGCAGGAAGCCCCGCTGGCCTGGGAGCACATGAAGGCG	MYO1D	NM_015194	Body				NA	17:27846674-27847323									chr17:30822285-30823190	3		NA		NA	NA	TRUE	NA	0.354503	0.106864
-0.0310015	0.0310015	cg17500228	chr249	448790	+	5698924	81639207	TTACCAAAATACACTATAAACAACTAAAAAAAACCACACCAATTCACACA	TTACCAAAATACGCTATAAACAACTAAAAAAAACCGCGCCAATTCACACG	I	T	Red	NA	NA	NA	NA	NA	NA		OpenSea	GCTCACCCTTCACAGTGGCTGTGCTGCATCATCTGTGACGCTGCTCGGCTCCTGAGGCCA[CG]TGTGAATTGGCGCGGTTCTCCCCAGCTGCCCACAGCGCACCTTGGTAATCCGTGTCCCGT	TTACCAAGGTGCGCTGTGGGCAGCTGGGGAGAACCGCGCCAATTCACACG	EXOC3	NM_007277	Body		chr5:448605-448605		NA	5:501790-502009										NA		NA		NA	NA	TRUE	NA	0.543692	0.233067
0.030932	0.030932	cg13099276	chr250	16428864	-	87755108	NA	TATTTCTCATTCAAATCAACTCAATATCCTTTTTCACTTTAAATCTTCTC		II			NA	NA	NA	NA	NA	NA		OpenSea	CCTTGCAGATATATTTCTCATTCAAATCAACTCAATGTCCTTTTTCACTTTAAATCTTCT[CG]TTCGTTCTTGTCCTCAAATCAGGATGTGCAGGGAAGTCGTAAAACAAGATGACACCAAAA	CGAGAAGATTTAAAGTGAAAAAGGACATTGAGTTGATTTGAATGAGAAAT							NA										chr10:16428805-16429190	3		NA		NA	NA	NA	NA	-0.341856	-0.446703
0.0308086	0.0308086	cg24084859	chr251	6334066	-	76751370	NA	ATATATATCCRAAACTATATAACCATCACCCAAATCAACAATTAAAATAC		II			NA	NA	NA	NA	NA	NA		OpenSea	CTCCCTGGTGCATGTGTGTCCGGAACTGTGTAACCATCACCCAAGTCAACAGTTAGAATA[CG]ACACCCCCAGCCACATGGCACCTCCCTGAGCATAATTTCCTCCTCCACCTAAACATCACC	TGTGTGTCCGGAACTGTGTAACCATCACCCAAGTCAACAGTTAGAATACG	CD9	NM_001769	Body				NA				CD9;CD9;CD9	ENST00000481267.1;ENST00000543424.1;ENST00000382515.2	TSS200;5'UTR;5'UTR	CD9;CD9;CD9;CD9;CD9;CD9;CD9	ENST00000481267.1;ENST00000543916.1;ENST00000543424.1;ENST00000546073.1;ENST00000538834.1;ENST00000538418.1;ENST00000382515.2	TSS200;5'UTR;5'UTR;5'UTR;5'UTR;5'UTR;5'UTR	chr12:6333685-6334150	3		NA		NA	NA	NA	NA	-0.211047	0.476535
-0.0307686	0.0307686	cg01114124	chr252	240171748	+	60688855	74758292	CTACAATTCCAATAAAAAAAACCACAATAACCATCACAAAAAATACTACA	CTACAATTCCGATAAAAAAAACCGCGATAACCATCACGAAAAATACTACG	I	C	Grn	rs79031064	0.030382	NA	NA	NA	NA		OpenSea	GGCCTCCCGCCTCTGGAAGGAGGCCGTGCACAGCCCTCCCGCCTCTGGAAGGAGGCCCAG[CG]CAGCATCCTCCGTGATGGCCACCGCGGCCTCTCCCATCGGAATTGCAGGGAATACCCCGC	CTGCAATTCCGATGGGAGAGGCCGCGGTGGCCATCACGGAGGATGCTGCG	HDAC4	NM_006037	Body				TRUE	2:239836554-239836725			HDAC4	ENST00000456922.2	5'UTR	HDAC4;HDAC4;HDAC4;HDAC4;HDAC4	ENST00000446876.1;ENST00000463007.1;ENST00000493582.1;ENST00000535493.1;ENST00000456922.2	5'UTR;3'UTR;3'UTR;3'UTR;5'UTR	chr2:240171500-240171755	3		NA		NA	NA	TRUE	NA	0.550608	0.537457
0.0307304	0.0307304	cg04248279	chr253	184833	-	92651103	NA	AAACACRTTCACTAATATAACTAAAACTTCAAACTCCTAAAATATAACAC		II			NA	NA	NA	NA	NA	NA	chr17:185075-185296	N_Shore	TCTTGTTTCAGGGACACGTTCACTGATATAACTGAGGCTTCAGACTCCTAGGGTGTGGCA[CG]AACGAGCGCGCTTTCATCCAGCCACAGGGTCCGACCCACGGTGAGCGTGGGCAGCATACC	CGTGCCACACCCTAGGAGTCTGAAGCCTCAGTTATATCAGTGAACGTGTC	RPH3AL	NM_006987	5'UTR				TRUE	17:184833-185339			RPH3AL;RPH3AL;RPH3AL	ENST00000331302.7;ENST00000536489.2;ENST00000323434.8	5'UTR;5'UTR;5'UTR	RPH3AL;RPH3AL;RPH3AL;RPH3AL;RPH3AL;RPH3AL;RPH3AL;RPH3AL;RPH3AL;RPH3AL;RPH3AL;RPH3AL;RPH3AL	ENST00000574011.1;ENST00000573588.1;ENST00000573448.1;ENST00000576420.1;ENST00000570638.1;ENST00000575736.1;ENST00000575634.1;ENST00000577079.1;ENST00000331302.7;ENST00000536489.2;ENST00000323434.8;ENST00000575130.1;ENST00000573780.1	3'UTR;TSS1500;5'UTR;5'UTR;5'UTR;5'UTR;5'UTR;5'UTR;5'UTR;5'UTR;5'UTR;5'UTR;5'UTR	chr17:184645-185175	3		NA		NA	NA	TRUE	NA	-0.444485	0.331687
0.0307254	0.0307254	cg24840099	chr254	4864430	+	36727227	NA	CTTACRATTCRTCTTATATTTACRAAAAATACAAACTAAAAAACTCAACC		II			NA	NA	NA	NA	NA	NA	chr4:4864456-4864834	N_Shore	GATCATGCTCCAATGCTTCTCTCTTAACCCCTTGCTTTTTTTTTCTTTCGGCCCTCAGGG[CG]GCTGAGCCCCCCAGCCTGCACCCTCCGCAAACACAAGACGAACCGTAAGCCGCGGACGCC	TTACGGTTCGTCTTGTGTTTGCGGAGGGTGCAGGCTGGGGGGCTCAGCCG	MSX1	NM_002448	Body			RDMR	NA	4:4915319-4915836									chr4:4864400-4864635	3		NA		NA	TRUE	TRUE	NA	0.252428	-1.59932
0.0307014	0.0307014	cg07738234	chr255	117593953	+	11643138	NA	ACATCAACATAAAAAATATTCACACCAAAAAATTTCATTTTCTTTCCCCC		II			NA	NA	NA	NA	NA	NA	chr6:117591533-117592279	S_Shore	GGAAATATCTGTGGTGAGATTGCTGAGTCAGGTGATGTGATATCATAAGCTTTCTTGGAA[CG]GGGGAAAGAAAATGAAACTTTTTGGTGTGAATATTTTTTATGCTGATGTGAATTATTTTG	CGGGGGAAAGAAAATGAAACTTTTTGGTGTGAATATTTTTTATGCTGATG	VGLL2;VGLL2	NM_153453;NM_182645	3'UTR;3'UTR				NA				VGLL2;VGLL2	ENST00000326274.5;ENST00000352536.3	3'UTR;3'UTR	VGLL2;VGLL2	ENST00000326274.5;ENST00000352536.3	3'UTR;3'UTR	chr6:117593465-117593990	3		NA		NA	NA	NA	NA	0.0705696	-1.52111
0.0305894	0.0305894	cg19689427	chr256	140719008	-	52741820	NA	AAAATCAATAAAACCACTACRCCAAAATTCCRAATTCCTCTTAAAAATAC		II			NA	NA	NA	NA	NA	NA	chr5:140719129-140719343	N_Shore	AACTGGAGCTAAAAATCAGTGAAACCACTACGCCAGGATTCCGGATTCCTCTTAAGAATG[CG]CATGATGCAGACGTAGGTGAGAACGCCCTTCAGAAGTACGCACTCAACCCAAATGACCAC	AAATCAGTGAAACCACTACGCCAGGATTCCGGATTCCTCTTAAGAATGCG	PCDHGA2;PCDHGA1;PCDHGA2	NM_032009;NM_018912;NM_018915	1stExon;Body;1stExon				NA	5:140699173-140699527	5:140717984-140719033	NonGene_Associated_Cell_type_specific	PCDHGA2	ENST00000394576.2	1stExon	PCDHGA2;PCDHGA2	ENST00000394576.2;ENST00000528330.1	1stExon;5'UTR	chr5:140718705-140719215	3		NA		NA	NA	TRUE	NA	0.105886	0.0742165
-0.0305001	0.0305001	cg14413466	chr257	79170920	+	44711187	85783338	CATATACAACAACCCCTCTATCCCCAAAAAACAAAACCACAAAAACATCA	CGTATACAACAACCCCTCTATCCCCAAAAAACAAAACCGCAAAAACATCG	I	T	Red	NA	NA	NA	NA	NA	NA		OpenSea	AGACACAGCCGAGCGTCAGGCGGAAGCGGCAGAGGACGGGGGGCAGCCAAGGACCTGACA[CG]ATGCCCCTGCGGCCCTGCCCTCTGGGGACAGAGGGGCTGCTGCACACGGGAGCCCGTGGG	CGTGTGCAGCAGCCCCTCTGTCCCCAGAGGGCAGGGCCGCAGGGGCATCG	AZI1;AZI1	NM_014984;NM_001009811	Body;Body				NA	17:76785056-76785582			RP11-455O6.2	ENST00000571085.1	TSS1500	RP11-455O6.2;AZI1	ENST00000571085.1;ENST00000573053.1	TSS1500;TSS200	chr17:79170905-79171150	3		NA		NA	NA	TRUE	NA	-0.137209	-0.134287
0.0304694	0.0304694	cg07642822	chr258	56608958	+	22801156	NA	AAAACCAAAATAAAAATTCCACAAAACAATTCTTCCTATACTAACAACAC		II			rs56676092	0.019196	NA	NA	NA	NA	chr19:56608791-56609103	Island	GTGGACGGCGGCCAGCATGTAAATGAAACGGAATGGAGGCAGGAGGAGGAAACACCCGCA[CG]TGCTGCTAGCACAGGAAGAACTGTTCTGTGGAACTTTTATTTTGGTCTCCTATAAAATCC	AGACCAAAATAAAAGTTCCACAGAACAGTTCTTCCTGTGCTAGCAGCACG	ZNF787	NM_001002836	Body				NA	19:61300613-61300771									chr19:56608780-56608995	3		NA		NA	NA	TRUE	NA	0.366929	0.806179
0.0304637	0.0304637	cg05631794	chr259	150996271	+	78726901	NA	CCTAACACCCACAAAAATTAAAACRTCTCTTCCTTCCTCTTTATTTCCAC		II			NA	NA	NA	NA	NA	NA		OpenSea	ACCACAAGATAGTGGGTCCCTCTGCTGCTGTTGTCAGATAGAATTTATTGAAGACTGGGA[CG]TGGAAACAAAGAGGAAGGAAGAGACGTTTTAATCTCTGTGGGTGTTAGGCTGACTTCTGA	CTAACACCCACAGAGATTAAAACGTCTCTTCCTTCCTCTTTGTTTCCACG	P2RY14;MED12L	NM_014879;NM_053002	TSS200;Body				NA				P2RY14;MED12L	ENST00000309170.3;ENST00000491549.1	TSS200;5'UTR	P2RY14;P2RY14;MED12L	ENST00000494668.1;ENST00000309170.3;ENST00000491549.1	TSS200;TSS200;5'UTR	chr3:150996100-150996590	3		NA		NA	NA	NA	NA	-0.583778	-1.73133
-0.0303979	0.0303979	cg12497786	chr260	3849577	+	91687484	2806564	CAACCATAAACACAAAAAATAAAAACAATACACCCCCTAACAAAAAAACA	CAACCGTAAACACAAAAAATAAAAACGATACGCCCCCTAACGAAAAAACG	I	A	Red	NA	NA	NA	NA	NA	NA	chr6:3849271-3851048	Island	CACCTCCACTTCCTGTTTCCGCAGCCGCCCTACCAGGAGCCTGGCACTCTCCTCAGGGCC[CG]CCTCCCCGCCAGGGGGCGCACCGCCTCCACTTCCTGTGTCCACGGCTGTCGCGAGAGCCC	CAGCCGTGGACACAGGAAGTGGAGGCGGTGCGCCCCCTGGCGGGGAGGCG	FAM50B	NM_012135	TSS200				NA	6:3794161-3795990	6:3848806-3850577	Promoter_Associated	FAM50B;FAM50B;RP11-420L9.4	ENST00000380274.1;ENST00000380272.3;ENST00000454396.1	TSS200;TSS200;5'UTR	FAM50B;FAM50B;RP11-420L9.4	ENST00000380274.1;ENST00000380272.3;ENST00000454396.1	TSS200;TSS200;5'UTR	chr6:3848700-3849835	3		NA		NA	NA	TRUE	NA	-0.00434709	-0.185869
0.0303615	0.0303615	cg13305025	chr261	46306293	-	95645273	NA	CRAATTCAACRTCAAACRCAATAATTCAACATCAAACRCAATAATTTAAC		II			NA	NA	NA	NA	NA	NA		OpenSea	GAGCTCTATCTCGAGTTCAGCGTCAGGCGCAGTGGTTCAGCATCAGGCGCAGTGGTTTGG[CG]TCTTGAGCTCTGTCTTGAGCTCAGTGTCAGGCGCAGTGGTTGCCTTGATGTCAGGTTAAT	CGCCAAACCACTGCGCCTGATGCTGAACCACTGCGCCTGACGCTGAACTC	SULF2;SULF2;SULF2	NM_018837;NM_001161841;NM_198596	Body;Body;Body				NA		20:46306273-46307669	Unclassified	CTD-2653D5.1	ENST00000526566.1	TSS1500	CTD-2653D5.1;SULF2	ENST00000526566.1;ENST00000465769.1	TSS1500;TSS1500	chr20:46305985-46306375	3		NA		NA	NA	NA	NA	-0.32702	-0.763128
0.0302693	0.0302693	cg05219168	chr262	39896232	-	78628117	NA	ACCCTATAAAACCTAACAAAACCCTAAAATTTAAATCAATACCCCCTACC		II			NA	NA	NA	NA	NA	NA	chr22:39898100-39898789	N_Shore	GAATGCCTCTTGCCCTGTGAAACCTGGCAGAGCCCTGAGGTTTGGGTCAGTGCCCCCTGC[CG]TGGGTCTCTGGCCTACAAAGGCACCATGGGTACGTACATGTAAGTGCTAGATACCACCTC	CGGCAGGGGGCACTGACCCAAACCTCAGGGCTCTGCCAGGTTTCACAGGG	MIEF1;MIEF1	NM_001304564;NM_001304564	1stExon;5'UTR				NA				SMCR7L;SMCR7L	ENST00000402881.1;ENST00000402881.1	1stExon;5'UTR	SMCR7L;SMCR7L;SMCR7L;SMCR7L	ENST00000464629.1;ENST00000402881.1;ENST00000402881.1;ENST00000467866.1	5'UTR;1stExon;5'UTR;TSS200		NA		NA		NA	NA	NA	NA	-0.417933	0.642917
-0.0301778	0.0301778	cg20974609	chr263	27181671	-	88761342	32804128	TAAAACTCCTTCTCCAACTCCAAAATCTAATAACACATATAAACCATCCA	TAAAACTCCTTCTCCAACTCCAAAATCTAATAACGCGTATAAACCGTCCG	I	A	Red	NA	NA	NA	NA	NA	NA	chr7:27182613-27185562	N_Shore	TAACGGTTGAAGTGGAACTCCTTCTCCAGCTCCAGGGTCTGGTAGCGCGTGTAGGCCGTC[CG]GGCCCTTTTGCCTTCCGGGCCGCCTATGTTGTCTGCAATAGAAAAGTCAGCGGTTTAGCC	TGGAACTCCTTCTCCAGCTCCAGGGTCTGGTAGCGCGTGTAGGCCGTCCG	HOXA5	NM_019102	Body			CDMR	NA	7:27148127-27149665	7:27181355-27181904	Unclassified	HOXA5;HOXA3;HOXA-AS3;HOXA-AS3	ENST00000520854.1;ENST00000467897.2;ENST00000518848.1;ENST00000521197.1	3'UTR;3'UTR;5'UTR;5'UTR	HOXA5;HOXA3;HOXA3;HOXA-AS3;HOXA-AS3	ENST00000520854.1;ENST00000518451.1;ENST00000467897.2;ENST00000518848.1;ENST00000521197.1	3'UTR;3'UTR;3'UTR;5'UTR;5'UTR	chr7:27181620-27181955	3		NA		NA	NA	TRUE	NA	-0.172836	1.23227
0.0298901	0.0298901	cg00936626	chr264	196694856	+	8621445	NA	ATTCTATAATAAAAACATTTCTCATCATTCCTTCTTCTCAAAAATCATTC		II			NA	NA	NA	NA	NA	NA	chr3:196695319-196697065	N_Shore	GGGTGTTGACGATTTTGAAAGTAGTTCTCAGTTTTCCGAGGCAAAGGTGTCTGGGGCTGA[CG]AATGACTTTTGAGAAGAAGGAATGATGAGAAATGTCCTCATTACAGAACTTTCCCGGCCA	TTCTGTAATGAGGACATTTCTCATCATTCCTTCTTCTCAAAAGTCATTCG	PIGZ	NM_025163	5'UTR				NA	3:198177926-198181429	3:196694822-196695018	Unclassified_Cell_type_specific	PIGZ;PIGZ	ENST00000412723.1;ENST00000443835.1	5'UTR;5'UTR	PIGZ;PIGZ;PIGZ	ENST00000238138.2;ENST00000412723.1;ENST00000443835.1	3'UTR;5'UTR;5'UTR		NA	chr3:196694805-196698530	6	chr3:196691055-196698536	6	TRUE	TRUE	NA	0.296621	0.36354
0.02983	0.02983	cg21825586	chr265	109729166	-	36699190	NA	AACAATAAATATTTTACACAATCATCTCTTACCAACACCACCTCCCCCAC		II			NA	NA	NA	NA	NA	NA		OpenSea	GTCTGGTCCTTAACAATGAATATTTTGCACAGTCATCTCTTACCAACACCACCTCCCCCA[CG]TATTTGGGGCATCATCCCCTTCTCCAGCAGCCAAGAGAGAATGGCTGTGTCTTGTCAGTT	CGTGGGGGAGGTGGTGTTGGTAAGAGATGACTGTGCAAAATATTCATTGT	KIAA1324;KIAA1324;KIAA1324;KIAA1324	NM_001284353;NM_020775;NM_001267048;NM_001284352	TSS200;Body;Body;Body				TRUE				KIAA1324	ENST00000369938.1	TSS200	KIAA1324;KIAA1324;KIAA1324;KIAA1324	ENST00000369938.1;ENST00000369936.1;ENST00000490758.2;ENST00000527996.1	TSS200;TSS1500;5'UTR;3'UTR	chr1:109728760-109729235	3		NA		NA	NA	NA	NA	-0.685217	-1.6224
0.0296976	0.0296976	cg09168163	chr266	167060990	-	37695885	NA	AATATATTTTAAAAATTCAAATCTAATCAAACCCTTCCCTACTCTACACC		II			NA	NA	NA	NA	NA	NA		OpenSea	ACCGCTGTTCAGATGTGTTTTAAAAATTCAGGTCTGGTCAAGCCCTTCCCTACTCTACAC[CG]TCAATAATTTCCTGTACTTTTAAGGATAAAGTTCACATCTCTCAGCTGACCACGCAAGGT	CGGTGTAGAGTAGGGAAGGGCTTGACCAGACCTGAATTTTTAAAACACAT	RPS6KA2	NM_001006932	Body		chr6:167060808-167060808		NA							RPS6KA2	ENST00000512860.1	5'UTR		NA		NA		NA	NA	NA	NA	-0.145275	0.387251
0.0296916	0.0296916	cg20186297	chr267	145538843	-	77610880	NA	AACAATAAAACAAACTTTACTACTTTATCTAACAACAACAATTTATTCTC		II			NA	NA	NA	NA	NA	NA		OpenSea	GGCCTGCGCTGGGCAGTGGAGCAGGCTTTGCTGCTTTATCTGGCAGCAACAGTTTGTTCT[CG]AGCTCCACTGGCCAACTGATAGGGAGAGGCACAGGAGCCCATGTGGGATGGAGGAGTCGG	GCAGTGGAGCAGGCTTTGCTGCTTTATCTGGCAGCAACAGTTTGTTCTCG	DGAT1	NM_012079	3'UTR				NA				GS1-393G12.12	ENST00000525023.1	TSS200	GS1-393G12.12	ENST00000525023.1	TSS200	chr8:145538780-145538955	3		NA		NA	NA	NA	NA	-0.330046	0.329028
0.0295889	0.0295889	cg07524540	chr268	15394016	+	98679973	NA	ACRAATACTCAAATAACTACCTCTCTAAAATTTCTATTTATTTCTACTTC		II			NA	NA	NA	NA	NA	NA		OpenSea	TGGAGAGAATTAGTCAATTCTTCCTGGACATTCGGGAGCTTCTGGGTGGAGGGAAGACTG[CG]AAGCAGAAACAAACAGAAATCCTAGAGAGGCAGTCATCTGAGCATTCGTCACAGGGGCAC	CGAATGCTCAGATGACTGCCTCTCTAGGATTTCTGTTTGTTTCTGCTTCG	TVP23C-CDRT4;TVP23C-CDRT4	NR_037924;NM_001204478	Body;Body		chr17:15393997-15393997		NA				CDRT4	ENST00000520956.1	5'UTR	FAM18B2-CDRT4;CDRT4;CDRT4;CDRT4	ENST00000518506.1;ENST00000524205.1;ENST00000519864.1;ENST00000520956.1	3'UTR;5'UTR;5'UTR;5'UTR	chr17:15393940-15394595	3		NA		NA	NA	NA	NA	-0.214989	-0.23147
0.0295848	0.0295848	cg21126020	chr269	30128775	-	77612383	NA	ACACATAACTAAACACAAACACATACTAAATATACACCAACACCCATATC		II			NA	NA	NA	NA	NA	NA		OpenSea	CACCCACACATGCACATGGCTGGACACAGGCACATACTAAATATGCACCAGCACCCATAT[CG]TCACACACTTGCATCTCTGGCAGCCAGGGTTCTATTCTCCTGCCAACAGCAGAGATGGGA	CACATGGCTGGACACAGGCACATACTAAATATGCACCAGCACCCATATCG	TRIM10;TRIM10	NM_052828;NM_006778	TSS200;TSS200				NA				TRIM10	ENST00000449742.2	TSS200	TRIM10	ENST00000449742.2	TSS200		NA		NA		NA	NA	TRUE	NA	-0.310112	0.167135
0.0293686	0.0293686	cg23812775	chr270	48416899	+	94757188	NA	ATCAAATATTTATAAAACCTTCATTAACRAAAAACTCCCTCAAATAAAAC		II			NA	NA	NA	NA	NA	NA	chr10:48413741-48413968	S_Shelf	CGCTGCCGGGCTGGATTGTCCTCCACTTGTGCTTATCTGGTCCTCGATGCCGCGCTCCGA[CG]TCTTATCTGAGGGAGCCTTCCGTTAATGAAGGCTCTATAAACATCTGACAAACACACAGG	TCAGATGTTTATAGAGCCTTCATTAACGGAAGGCTCCCTCAGATAAGACG	GDF2	NM_016204	TSS200				NA	10:48036738-48036906			GDF2	ENST00000249598.1	TSS200	GDF2	ENST00000249598.1	TSS200		NA	chr10:48415930-48418015	6	chr10:48416198-48417290	5	NA	TRUE	NA	-0.368314	0.0986876
0.0293652	0.0293652	cg04362711	chr271	88564247	-	40653524	NA	TAAAAATCCTCACCCRAATATATAAAAACRTCRAACTAATTATCTAAACC		II			NA	NA	NA	NA	NA	NA	chr16:88564052-88564394	Island	CCGCCCGAGGCTGGGAATCCTCACCCGAGTGTGTGAGGGCGTCGGGCTGGTTATCTGGGC[CG]AGCTCCATCTGACTAATCTCGCCGGCGGAGCGTCTACGCAAACCTCAAGGCCTGCTATCG	CGGCCCAGATAACCAGCCCGACGCCCTCACACACTCGGGTGAGGATTCCC	ZFPM1	NM_153813	Body				NA	16:87091554-87091980			ZFPM1	ENST00000569086.1	5'UTR	ZFPM1;ZFPM1;ZFPM1	ENST00000569086.1;ENST00000563351.1;ENST00000562437.1	5'UTR;5'UTR;5'UTR	chr16:88564125-88564450	3		NA		NA	NA	TRUE	NA	-0.498565	0.864558
0.0292955	0.0292955	cg18527574	chr272	222434303	+	77682473	76742103	TTACATCCCTTTAAATATTCCCCTTACCTAACACTCTTCTAACCTAAACA	TTACGTCCCTTTAAATATTCCCCTTACCTAACGCTCTTCTAACCTAAACG	I	A	Red	NA	NA	NA	NA	NA	NA	chr2:222436034-222438941	N_Shore	ACACCTGAGTGCGTCAAAGCTTGGGGGGAAGGGAGGACAGCCCACCGAGCTGCGGTACCC[CG]CTCAGGCTAGAAGAGCGCTAGGTAAGGGGAACATCCAAAGGGACGCAATGAATTCAAAAC	TTGCGTCCCTTTGGATGTTCCCCTTACCTAGCGCTCTTCTAGCCTGAGCG	EPHA4	NM_004438	Body			RDMR	NA							EPHA4	ENST00000419964.1	TSS200	chr2:222433945-222434355	3		NA		NA	NA	TRUE	NA	0.119522	-0.0946649
0.0292424	0.0292424	cg20891558	chr273	74357851	-	48710892	NA	CCCTCCATCTCCACCTTCTCTATACTTAAATACACCCTATAAATACAACC		II			NA	NA	NA	NA	NA	NA	chr2:74357574-74358014	Island	CCCCCTCCCGTCCCTCCATCTCCACCTTCTCTGTGCTTGGGTGCACCCTGTGGATACAGC[CG]GCCTGAGGGACCGCAGACTCGTCGGGCTGCTTTCTGATGAGAGGATTAACAAACAATTGC	CCTCCATCTCCACCTTCTCTGTGCTTGGGTGCACCCTGTGGATACAGCCG							NA	2:74211090-74211806									chr2:74357345-74357855	3		NA		NA	NA	TRUE	NA	-0.538426	-1.42665
0.029163	0.029163	cg05068206	chr274	30095195	-	50621161	NA	AAAACCTAACAACCTCTACATCAATAACCRAACRAAAAATAAAACAACTC		II			NA	NA	NA	NA	NA	NA	chr6:30095173-30095610	Island	TCGTGCGCAGAGAGGCCTGACAGCCTCTGCATCAGTGACCGGGCGAAGAGTGGGGCAGCT[CG]GACGGTGGTTGGGGAACGTTAGGGAGATTGGCGCGCGGACCACTGGGTGAGCGCCCAGGA	AGGCCTGACAGCCTCTGCATCAGTGACCGGGCGAAGAGTGGGGCAGCTCG							NA	6:30202926-30203329									chr6:30094905-30095475	3		NA		NA	NA	TRUE	NA	0.226178	-0.289495
0.0290577	0.0290577	cg00650877	chr275	39974102	+	45734135	NA	TACCTCRTACCTCTAAATACCATAACTAATAATAATAACCACAATATTCC		II			NA	NA	NA	NA	NA	NA		OpenSea	AATGACACCCGCTCAGCCAGCCCCACAGGGTTGTTGTGAAGATGAAATGAGCCGTACCCA[CG]GAACACTGTGGTCATTATCATTAGTCATGGCATTTAGAGGCACGAGGCAACTGGGTATTG	CGGAACACTGTGGTCATTATCATTAGTCATGGCATTTAGAGGCACGAGGC	LPIN3;LPIN3	NM_001301860;NR_126051	5'UTR;Body				NA				LPIN3;LPIN3	ENST00000373257.3;ENST00000373259.3	5'UTR;5'UTR	LPIN3;LPIN3	ENST00000373257.3;ENST00000373259.3	5'UTR;5'UTR	chr20:39974000-39974335	3		NA		NA	NA	NA	NA	-0.490704	0.94206
0.0290575	0.0290575	cg08732275	chr276	9371806	+	85626907	NA	AAAAATAAAAATCCCATCCCAAACACACAAAACRTAATAAATAAAACCAC		II			NA	NA	NA	NA	NA	NA		OpenSea	TAGATAAGGGTCAGCACCCAGGATGTTTCTGCCGGGGGTTGCCGAGTGGTAGACGTGAAA[CG]TGGCTTTATCTACCACGTTTTGTGTGTTTGGGATGGGACCTCTATTTTCTCCCTGAAAAG	CGTGGCTTTATCTACCACGTTTTGTGTGTTTGGGATGGGACCTCTATTTT	SPSB1	NM_025106	5'UTR				NA				SPSB1	ENST00000328089.6	5'UTR	SPSB1;SPSB1	ENST00000328089.6;ENST00000450402.1	5'UTR;5'UTR	chr1:9371600-9371895	3		NA		NA	NA	NA	NA	0.232897	1.00649
0.0290252	0.0290252	cg06297909	chr277	46457096	-	74622299	NA	TCAAACAAATACRACTTACTTCACTATAAAATAAATTCCCAAAACCTACC		II			NA	NA	NA	NA	NA	NA	chr22:46457095-46458028	Island	TTTCCTAGCCTTCAGGCAAGTGCGACTTGCTTCACTGTAAAATGGATTCCCAGGACCTGC[CG]TATCGGGACGGGCAGAATTCTTTAAAATGCAGTGCCCCGGGCAACCCCATCACTTCCCGG	CGGCAGGTCCTGGGAATCCATTTTACAGTGAAGCAAGTCGCACTTGCCTG							TRUE	22:44835760-44836802			RP4-695O20__B.10	ENST00000381051.2	5'UTR	RP4-695O20__B.10	ENST00000381051.2	5'UTR	chr22:46456840-46457215	3		NA		NA	NA	NA	NA	0.322829	0.505135
0.029022	0.029022	cg25633067	chr278	68037299	-	40773889	NA	TAAAACTAATAATCACTCCCACAAAAACAAAAATTAACCACTATATAATC		II			NA	NA	NA	NA	NA	NA	chr11:68039300-68039880	N_Shelf	CTCCCAGCCGGTGGGGCTGGTGGTCACTCCCACAGAAACAGGAATTGGCCACTGTGTAGT[CG]AGAACAGGCCTTCATTGTCCTATGACTTCATCCCTCTGCTATGGTCCTGCCTCCACTTTC	GGGGCTGGTGGTCACTCCCACAGAAACAGGAATTGGCCACTGTGTAGTCG	C11orf24	NM_022338	5'UTR				TRUE				C11orf24;C11orf24;C11orf24	ENST00000530166.1;ENST00000533310.1;ENST00000304271.6	3'UTR;5'UTR;5'UTR	C11orf24;C11orf24;C11orf24;C11orf24;C11orf24;C11orf24;C11orf24;C11orf24	ENST00000530166.1;ENST00000533310.1;ENST00000304271.6;ENST00000527280.1;ENST00000529590.1;ENST00000532534.1;ENST00000532969.1;ENST00000529339.1	3'UTR;5'UTR;5'UTR;5'UTR;3'UTR;3'UTR;3'UTR;3'UTR	chr11:68037185-68037535	3		NA		NA	NA	TRUE	NA	-0.137714	-0.15417
-0.0289739	0.0289739	cg17193961	chr279	152350	-	95608259	39708927	AACCATCAAAACCACACTACAAAAAAAACCATATCCCCAAAAAAAATTCA	AACCATCGAAACCACACTACAAAAAAAACCGTATCCCCAAAAAAAATTCG	I	A	Red	NA	NA	NA	NA	NA	NA	chr17:152117-152438	Island	GAGGAGAGAGGAAGCCATCGGAGCCACACTGCAGAGAGGGCCGTGTCCCCAGGAGAGATT[CG]GACCCCAGGACGAGGCTAAGCTCAACGGGAAACAGGATGGGAGGCGCCCGCCGTCGAGGG	AGCCATCGGAGCCACACTGCAGAGAGGGCCGTGTCCCCAGGAGAGATTCG	RPH3AL	NM_006987	Body				NA	17:151796-152486			RPH3AL	ENST00000576001.1	3'UTR	RPH3AL;RPH3AL	ENST00000576001.1;ENST00000570954.1	3'UTR;3'UTR	chr17:151525-152655	3		NA		NA	NA	TRUE	NA	0.172138	1.12034
0.0289412	0.0289412	cg19960114	chr280	50296100	-	46661210	NA	CAAAAAATAAAATCCCTACACACAACTAACTAAAAACATATAACTAAAAC		II			NA	NA	NA	NA	NA	NA		OpenSea	ACCATGGTAAACAAGGGGTGGAGTCCCTGCACACAGCTGGCTAGGAACATGTGACTGAGG[CG]CCACTGCCATCTGGCGGTCAGATTCTCTCCTGAGCAGTGACCCAGCTTCCCACAGGCTGA	AAGGGGTGGAGTCCCTGCACACAGCTGGCTAGGAACATGTGACTGAGGCG	ATP8B4	NM_024837	Body				TRUE		15:50295508-50296687	Promoter_Associated	ATP8B4	ENST00000558959.1	3'UTR	ATP8B4;ATP8B4;ATP8B4;ATP8B4	ENST00000559726.1;ENST00000558906.1;ENST00000558959.1;ENST00000560437.1	3'UTR;3'UTR;3'UTR;3'UTR	chr15:50295945-50296215	3		NA		NA	NA	TRUE	NA	0.0119878	0.363594
0.028883	0.028883	cg04553038	chr281	84516258	-	50688859	NA	AAATCRTCTACTATCCATAATTCAAATACATATAATAATCRTTATAACCC		II			NA	NA	NA	NA	NA	NA		OpenSea	CAGTCCGTTCGGGATCGTCTGCTGTCCATGGTTCAAGTACATGTAGTGGTCGTTGTAGCC[CG]TGTGTGTGTACACAGCCATGCTGGGGCAGATGGAGAACAGGAAGCATCTGTTGTCCCCTG	CGGGCTACAACGACCACTACATGTACTTGAACCATGGACAGCAGACGATC	TLDC1	NM_020947	Body				NA							KIAA1609;KIAA1609	ENST00000566995.1;ENST00000570036.1	3'UTR;3'UTR	chr16:84516220-84516430	3		NA		NA	NA	NA	NA	-0.118325	0.759897
0.0288062	0.0288062	cg13920090	chr282	27872303	+	51608151	NA	ATTTCCCCATCTTTTCAAAAAAATTTACTTTAATAATCCCTTAAACTCTC		II			NA	NA	NA	NA	NA	NA	chr1:27874417-27874638	N_Shelf	AAAAGATGCTGCCAAAAAAAAAAAAAAAGTTTGCTTCATTGTCTCTGCCATGCAGAGCTG[CG]AGAGCCTAAGGGATTATCAAAGTAAATTTCCTTGAAAAGATGGGGAAACTGAGGCCCAGA	TTTCCCCATCTTTTCAAGGAAATTTACTTTGATAATCCCTTAGGCTCTCG	AHDC1	NM_001029882	3'UTR				TRUE				AHDC1;AHDC1;AHDC1	ENST00000247087.4;ENST00000374011.2;ENST00000482400.1	3'UTR;3'UTR;3'UTR	AHDC1;AHDC1;AHDC1	ENST00000247087.4;ENST00000374011.2;ENST00000482400.1	3'UTR;3'UTR;3'UTR		NA	chr1:27870478-27878982	6		NA	NA	TRUE	NA	0.0694422	0.641259
0.0287919	0.0287919	cg06553085	chr283	32297743	-	6667113	NA	CACAACCCAATATTTATTCTTATTTTCCTTTCAAACTTTAAACCCRAAAC		II			NA	NA	NA	NA	NA	NA		OpenSea	AACCTTGTGATCACAACCCAATATTTATTCTTATTTTCCTTTCAGGCTTTGAACCCGAAA[CG]TACTGGGATCGAATGCACCTCTTCCAGGAAGCCATTGCACACAGGTTTGTCCCTTAGCAA	ACAACCCAATATTTATTCTTATTTTCCTTTCAGGCTTTGAACCCGAAACG	DEPDC5;DEPDC5;DEPDC5;DEPDC5;DEPDC5;DEPDC5;DEPDC5;DEPDC5;DEPDC5;DEPDC5	NM_001242896;NM_001136029;NM_001242897;NM_014662;NR_110988;NR_110988;NM_001242896;NM_001242897;NM_001136029;NM_014662	ExonBnd;ExonBnd;ExonBnd;ExonBnd;ExonBnd;Body;Body;Body;Body;Body				NA				DEPDC5;DEPDC5	ENST00000535622.1;ENST00000382105.2	ExonBnd;3'UTR	DEPDC5;DEPDC5;DEPDC5;DEPDC5	ENST00000497340.1;ENST00000535622.1;ENST00000448753.1;ENST00000382105.2	5'UTR;ExonBnd;3'UTR;3'UTR		NA		NA	chr22:32297387-32298364	6	NA	NA	NA	-0.396413	0.481172
0.0287867	0.0287867	cg09621737	chr284	28277346	+	65633884	NA	TTCAAAACATTCCAATTTCATTCATTCCATATTTCCACATTTTCTTTCAC		II			NA	NA	NA	NA	NA	NA		OpenSea	GATCTTCCAAAGACATTCCAATGACAGTGCTACTGTCAAACGCCAATCATGTGTCTACTA[CG]TGAAAGAAAATGTGGAAATATGGAATGAATGAAACTGGAATGCTTTGAAGAATTTCCAAC	CGTGAAAGAAAATGTGGAAATATGGAATGAATGAAACTGGAATGCTTTGA							NA		8:28276906-28277995	Unclassified	RP11-181B11.1	ENST00000522589.1	3'UTR	RP11-181B11.1	ENST00000522589.1	3'UTR		NA	chr8:28276875-28277645	6	chr8:28276722-28277742	6	NA	NA	NA	0.0289844	-2.84047
0.0287112	0.0287112	cg16108521	chr285	54013703	+	35698169	NA	ACTTTTCTTCTTTTTCTCCRCATTTAACATTTATACACTTCATTTTTCCC		II			NA	NA	NA	NA	NA	NA	chr2:54013801-54014498	N_Shore	AGCTGTTAAGTAACGAGATGGCCACGGTCCACAGCAGAAGAGATGGAGATAAGCCTCAAG[CG]GGAAAAATGAAGTGTACAAATGCCAAATGCGGAGAAAAAGAAGAAAAGCTGCAAGAAGGC	CGGGAAAAATGAAGTGTACAAATGCCAAATGCGGAGAAAAAGAAGAAAAG	ERLEC1;ERLEC1;ERLEC1;ASB3;GPR75-ASB3;ASB3;ASB3;ASB3	NM_015701;NM_001127398;NM_001127397;NM_001201965;NM_001164165;NM_001201965;NM_145863;NM_016115	TSS1500;TSS1500;TSS1500;1stExon;Body;5'UTR;5'UTR;5'UTR				NA	2:53867015-53868305			ERLEC1;ERLEC1;ASB3;ASB3;ASB3;ASB3;ASB3	ENST00000494373.1;ENST00000405123.3;ENST00000406687.1;ENST00000406687.1;ENST00000394717.2;ENST00000446049.2;ENST00000263634.2	TSS1500;TSS1500;1stExon;5'UTR;5'UTR;5'UTR;5'UTR	ERLEC1;ERLEC1;ASB3;ASB3;ASB3;ASB3;ASB3;ASB3;ASB3;ASB3;ASB3	ENST00000494373.1;ENST00000405123.3;ENST00000406687.1;ENST00000498475.2;ENST00000470916.1;ENST00000459916.1;ENST00000406687.1;ENST00000394717.2;ENST00000414369.2;ENST00000446049.2;ENST00000263634.2	TSS1500;TSS1500;1stExon;3'UTR;3'UTR;3'UTR;5'UTR;5'UTR;3'UTR;5'UTR;5'UTR	chr2:54013480-54014255	3		NA		NA	NA	NA	NA	-0.577411	-3.21601
0.0286018	0.0286018	cg10000139	chr286	3805860	-	97648153	NA	TAAAAAAAACCTACAAAACRTTACTCAAAAAAAAATAACCATTATCCAAC		II			NA	NA	NA	NA	NA	NA	chr19:3805859-3806172	Island	CACAGGTGTTTTAAAGGAAACCTACAGAGCGTTACTCAAAAGGAAATGACCATTGTCCAA[CG]TCGGGGATGAAGCAGCCATTGGTCGGCGCGCACACGTCCAGGAGTGCAGGGATGCAAAGG	AAAGGAAACCTACAGAGCGTTACTCAAAAGGAAATGACCATTGTCCAACG	ZFR2	NM_015174	3'UTR				NA				ZFR2	ENST00000262961.3	3'UTR	ZFR2	ENST00000262961.3	3'UTR		NA		NA		NA	NA	TRUE	NA	-0.266811	0.64505
-0.0285592	0.0285592	cg22102485	chr287	117049064	+	4766259	45707949	ACCCTTAACACTCTCTATAACCTTAAACAAATCATTTCACACCACCTCCA	ACCCTTAACACTCTCTATAACCTTAAACGAATCATTTCACACCACCTCCG	I	T	Red	NA	NA	NA	NA	NA	NA		OpenSea	AGCAAGATCCGGTCTCTATAGAAAAACAAAAATCAAGTAAGGAAGTAAAGTGGAAGTACA[CG]GAGGTGGTGTGAAATGACTCGTCCAAGGTCACAGAGAGTGTTAAGGGTGGGCCTGGGGCC	CGGAGGTGGTGTGAAATGACTCGTCCAAGGTCACAGAGAGTGTTAAGGGT					chr12:117049040-117049040		NA										chr12:117049020-117049455	3		NA		NA	NA	NA	NA	-0.52762	-0.332761
0.0285547	0.0285547	cg13263947	chr288	191443609	+	91681149	NA	ACATCCTAAAATCAAATCAAAAACCAAAATCCACTATAAAAAACTAATCC		II			NA	NA	NA	NA	NA	NA		OpenSea	ACACCCATTTCACAAAGGAAAATTGCCAGCTGCCAGCAAGTCAAATCTCCTTTGTGGGAA[CG]GATCAGCTCCCCACAGTGGATTCTGGCCTCTGATCTGACCCCAGGATGTTTGCCAGATAT	CGGATCAGCTCCCCACAGTGGATTCTGGCCTCTGATCTGACCCCAGGATG					chr2:191443312-191443312		NA										chr2:191443265-191443855	3		NA		NA	NA	NA	NA	-0.473878	-1.49762
0.0284981	0.0284981	cg18096774	chr289	128423130	+	54711536	NA	CACAACAATCTTATAATCATCATTTTCTTTCATTTCTACCTCCTCCTACC		II			rs77060616	0.022415	NA	NA	NA	NA	chr11:128419198-128419513	S_Shelf	CAGCCCCATTGGCTCTCGCTAATGGCTCCAGGCTGATAGGGAGGAGGGGGAAGAGGCGGA[CG]GTAGGAGGAGGTAGAAATGAAAGAAAATGATGACTACAAGATTGTTGTGAAGAAATGTAC	CGGTAGGAGGAGGTAGAAATGAAAGAAAATGATGACTACAAGATTGTTGT	ETS1	NM_001143820	Body		chr11:128422991-128422991		NA		11:128422640-128423231	Unclassified_Cell_type_specific	ETS1	ENST00000525404.1	3'UTR	ETS1	ENST00000525404.1	3'UTR	chr11:128422880-128423255	3		NA		NA	NA	NA	NA	-0.201734	-1.50292
0.0284901	0.0284901	cg21474062	chr290	141087363	-	83750219	NA	RACCACTAACCTCCCTCTAAAACCAAAAAACTAATTAAAAAATAACACTC		II			NA	NA	NA	NA	NA	NA		OpenSea	CACCCACGCCCGGCCACTGGCCTCCCTCTGAAGCCAGGAAACTAGTTGGGGAGTGGCACT[CG]CAGCTGCAGCAAATCTCAAAATAAAGAGGCAACGGCCTTTCTCTTCCTCTCCATCTCCCT	GCCACTGGCCTCCCTCTGAAGCCAGGAAACTAGTTGGGGAGTGGCACTCG	ZBTB38	NM_001080412	5'UTR	low-CpG:142569812-142570106			TRUE				RP11-438D8.2	ENST00000507698.1	TSS1500	RP11-438D8.2;ZBTB38;ZBTB38;ZBTB38;ZBTB38;ZBTB38;ZBTB38;ZBTB38	ENST00000507698.1;ENST00000513619.1;ENST00000512276.1;ENST00000507657.1;ENST00000509842.1;ENST00000513619.1;ENST00000512276.1;ENST00000507657.1	TSS1500;1stExon;1stExon;1stExon;5'UTR;5'UTR;5'UTR;5'UTR	chr3:141087080-141087735	3		NA		NA	NA	TRUE	NA	-0.39525	-0.291628
0.0284432	0.0284432	cg02657611	chr291	45814632	-	6669893	NA	AAAATACTATCTTCAAATCAACCCAAATAACCTATAAATAAACAAAAAAC		II			NA	NA	NA	NA	NA	NA		OpenSea	TGCTCACTGAAAAAATGCTGTCTTCAGGTCAACCCAAGTGACCTGTAAATAAACAAAAAG[CG]GCAACCAGCTCTCCCCAAATAGCTGCTTTCAAAATAGCCCTACACTGCTCTGGCTCAAGA	AAATGCTGTCTTCAGGTCAACCCAAGTGACCTGTAAATAAACAAAAAGCG	TESK2	NM_007170	Body				TRUE				TESK2	ENST00000486676.1	3'UTR	TESK2	ENST00000486676.1	3'UTR	chr1:45814420-45815135	3		NA		NA	NA	TRUE	NA	-0.0250379	0.56732
0.028409	0.028409	cg17804886	chr292	114871422	+	92602336	NA	ATAACAACTCTTTAAAATCAAAACTACTCAACTCAAAACRAATACAAAAC		II			rs181306540	0.0412	NA	NA	NA	NA	chr13:114868894-114869836	S_Shore	GGAATCAGCGTGGGGGAAAGGAAGCGGGCATTCCACAGTGCAAGACTCTGACACACAGAG[CG]TCTTGCACCCGCCCTGAGCTGAGCAGTCCTGACCCTAAAGAGCTGCCATTCCTCTGGGGC	TGGCAGCTCTTTAGGGTCAGGACTGCTCAGCTCAGGGCGGGTGCAAGACG	RASA3	NM_007368	Body		chr13:114871084-114871084		NA	13:113889472-113889705									chr13:114870825-114871695	3		NA		NA	NA	TRUE	NA	-0.105291	0.564453
0.0284053	0.0284053	cg02334092	chr293	186710762	-	81757545	NA	AATATTTATAAAACAAACTATTTACTAACTTACCTAACACTACCTATCCC		II			NA	NA	NA	NA	NA	NA		OpenSea	CACTGCTGGTCAGTGTTTATGAGGCAAACTGTTTACTAACTTGCCTAACACTGCCTGTCC[CG]TGCAGTTCTTCCTGGATTGACGGCAGCTAGATCCTGTGACAGAGGACAGCTGTTCCCCGC	CGGGACAGGCAGTGTTAGGCAAGTTAGTAAACAGTTTGCCTCATAAACAC	ST6GAL1;ST6GAL1	NM_173216;NM_173217	5'UTR;5'UTR				NA				ST6GAL1;ST6GAL1	ENST00000169298.3;ENST00000457772.2	5'UTR;5'UTR	ST6GAL1;ST6GAL1;ST6GAL1;ST6GAL1;ST6GAL1;ST6GAL1;ST6GAL1;ST6GAL1;ST6GAL1	ENST00000169298.3;ENST00000457772.2;ENST00000455441.1;ENST00000427315.1;ENST00000458216.1;ENST00000430309.1;ENST00000417392.1;ENST00000438590.1;ENST00000448408.1	5'UTR;5'UTR;5'UTR;5'UTR;5'UTR;5'UTR;5'UTR;5'UTR;5'UTR	chr3:186710665-186710915	3		NA		NA	NA	NA	NA	0.266098	-0.239638
0.0283475	0.0283475	cg02938172	chr294	185152	+	68618880	NA	AATATAAAAAATACACTTAAACCCTCTCTCTATAACCRACACCAACTAAC		II			NA	NA	NA	NA	NA	NA	chr17:185075-185296	Island	TGGGGGAAGTCGCTGTGCCTAGGACACCCACGTGCGAAGGCCAACACCAGCGCTGCAGGA[CG]CCAGTTGGTGTCGGCCACAGAGAGAGGGCTCAAGTGCATTTTCCACACCAGGGGTGGCTG	CGCCAGTTGGTGTCGGCCACAGAGAGAGGGCTCAAGTGCATTTTCCACAC	RPH3AL	NM_006987	5'UTR				TRUE	17:184833-185339			RPH3AL;RPH3AL;RPH3AL	ENST00000331302.7;ENST00000536489.2;ENST00000323434.8	5'UTR;5'UTR;5'UTR	RPH3AL;RPH3AL;RPH3AL;RPH3AL;RPH3AL;RPH3AL;RPH3AL;RPH3AL;RPH3AL;RPH3AL;RPH3AL;RPH3AL;RPH3AL	ENST00000574011.1;ENST00000573588.1;ENST00000573448.1;ENST00000576420.1;ENST00000570638.1;ENST00000575736.1;ENST00000575634.1;ENST00000577079.1;ENST00000331302.7;ENST00000536489.2;ENST00000323434.8;ENST00000575130.1;ENST00000573780.1	3'UTR;TSS1500;5'UTR;5'UTR;5'UTR;5'UTR;5'UTR;5'UTR;5'UTR;5'UTR;5'UTR;5'UTR;5'UTR	chr17:184645-185175	3		NA		NA	NA	TRUE	NA	0.0757363	-0.419951
0.0283313	0.0283313	cg04972348	chr295	1100035	+	39644982	3702427	AAAATACAAAACTCAACCTAACAAACACTCAAATTCTTCCCTCTACATCA	AAAATACGAAACTCGACCTAACGAACACTCAAATTCTTCCCTCTACGTCG	I	C	Grn	NA	NA	NA	NA	NA	NA	chr1:1098043-1100584	Island	AAATCCACGCCCGCCGTGTGGGTGAAATGGCGGCTTTGCCTCCCAGACGCGTAGCTCCGG[CG]ACGCAGAGGGAAGAACCTGAGTGCCCGCCAGGCCGAGCTCCGCACCCCACCCCCCGGCAG	GGGGTGCGGAGCTCGGCCTGGCGGGCACTCAGGTTCTTCCCTCTGCGTCG							TRUE	1:1089726-1090447									chr1:1099985-1101235	3		NA		NA	NA	TRUE	NA	-0.331747	1.7845
-0.0283312	0.0283312	cg07594247	chr296	113993304	-	55707110	9788147	AAACACAAAACAAACTCAACTACCCTCAAAATCTAAACTAAAAAAAACCA	AAACGCGAAACAAACTCAACTACCCTCAAAATCTAAACTAAAAAAAACCG	I	A	Red	NA	NA	NA	NA	NA	NA	chr2:113993204-113994075	Island	AGGGTGCGGGCGGGGCGCGGGGCAGGCTCAGCTGCCCTCAGAGTCTGGGCTGGGGAGAGC[CG]GGGCCCACGAGGCGTGGCAAGGCGGGGAGAGAGAAGCTAGACCTCCCTGCTGCGCTTCTG	GGGCGCGGGGCAGGCTCAGCTGCCCTCAGAGTCTGGGCTGGGGAGAGCCG	PAX8;PAX8;PAX8;PAX8;PAX8;LOC440839;LOC654433	NM_003466;NM_013951;NM_013953;NM_013992;NM_013952;NR_029399;NR_015377	Body;Body;Body;Body;Body;Body;TSS1500	high-CpG:113709553-113709929			NA	2:113709298-113710815	2:113992698-113993498	Unclassified_Cell_type_specific	PAX8;AC016683.6;AC016683.6;AC016683.6;AC016683.6;AC016683.6;AC016683.6;AC016683.6;AC016683.6;AC016683.6;AC016683.6	ENST00000497038.2;ENST00000445745.1;ENST00000436293.2;ENST00000437551.1;ENST00000431844.2;ENST00000456685.1;ENST00000553869.1;ENST00000451179.1;ENST00000556070.1;ENST00000422956.1;ENST00000333145.5	5'UTR;TSS1500;TSS1500;5'UTR;5'UTR;5'UTR;5'UTR;5'UTR;5'UTR;5'UTR;5'UTR	PAX8;AC016683.6;AC016683.6;AC016683.6;PAX8;AC016683.6;AC016683.6;PAX8;AC016683.6;PAX8;AC016683.6;AC016683.6;AC016683.6;AC016683.6;AC016683.6	ENST00000497038.2;ENST00000553759.1;ENST00000445745.1;ENST00000436293.2;ENST00000554352.1;ENST00000437551.1;ENST00000431844.2;ENST00000465084.1;ENST00000456685.1;ENST00000485840.1;ENST00000553869.1;ENST00000451179.1;ENST00000556070.1;ENST00000422956.1;ENST00000333145.5	5'UTR;5'UTR;TSS1500;TSS1500;3'UTR;5'UTR;5'UTR;TSS1500;5'UTR;3'UTR;5'UTR;5'UTR;5'UTR;5'UTR;5'UTR	chr2:113992945-113993455	3		NA		NA	NA	TRUE	NA	0.30693	0.406512
0.0283266	0.0283266	cg09888049	chr297	114848083	-	78626918	NA	CTAAATCTTTCTCCCTTAATACRCCRCACTAAAATAAAACCATAAAAAAC		II			NA	NA	NA	NA	NA	NA	chr13:114849000-114852746	N_Shore	AACAAAGGGAACTGGGTCTTTCTCCCTTGATGCGCCGCACTGAGATAAAACCATGAAGAA[CG]TCTCCCAGCTGCGTCCCGTCTGGGGGCAGCCCCAGAGAAGGAATGGGGGGCAGGGAAAAC	TGGGTCTTTCTCCCTTGATGCGCCGCACTGAGATAAAACCATGAAGAACG	RASA3	NM_007368	Body				NA	13:113865809-113866186										NA		NA		NA	NA	TRUE	NA	0.0635943	0.496969
-0.0282021	0.0282021	cg02433266	chr298	20226815	+	16626926	43755260	AAACAACCACTTTATCAAAACCCAAAAAACATCTAAACAAAAATATCACA	AAACGACCGCTTTATCGAAACCCAAAAAACATCTAAACGAAAATATCGCG	I	T	Red	NA	NA	NA	NA	NA	NA	chr22:20228961-20230275	N_Shelf	ACGACTCCCAAATGTGTCCTCCAGCCGGGCCCCTCTGCTGAGCTCAGCCTGCACAGCCCA[CG]CGACACCCCCGCCCAGATGTCTCCTGGGCCTCGACAAAGCGGCCGCTCCTCTCGGCGCCC	CGCGACACCCCCGCCCAGATGTCTCCTGGGCCTCGACAAAGCGGCCGCTC					chr22:20226620-20226620		NA	22:18606692-18606894	22:20225427-20226931	Unclassified							chr22:20226400-20227090	3		NA		NA	NA	TRUE	NA	0.064035	1.99765
0.0281904	0.0281904	cg18503693	chr299	107923615	+	83626427	NA	AACTCTTTCTAACTTCCTCTTCTACTACCAACCAATTAAAACTAAAATAC		II			NA	NA	NA	NA	NA	NA		OpenSea	TAAAGTTACTAATCATTTGACCTTAATATAGAGACATTATCTGGGTGGGCCTAACTTAAT[CG]CACTCCAGTTTCAACTGGCTGGCAGTAGAAGAGGAAGTTAGAAAGAGTTGAACCCTGCAG	CGCACTCCAGTTTCAACTGGCTGGCAGTAGAAGAGGAAGTTAGAAAGAGT	FAM155A	NM_001080396	Body				NA										chr13:107923545-107923890	3		NA		NA	NA	NA	NA	-0.310143	0.983218
0.0281664	0.0281664	cg03473127	chr300	51411782	+	84661937	NA	AAACTCACRAATATATATCTACCCTCTTCAAAAAAATCCTCTACCCAATC		II			NA	NA	NA	NA	NA	NA	chr19:51411634-51412004	Island	TCACGCACTGCAGCACGGTAGGCATTCTGCCTGGGACGCAGAGCTCTGGGTCAGCCCCCG[CG]ACTGGGCAGAGGACCTCCTTGAAGAGGGCAGACACACACCCGTGAGCTCACCGTTCGCCA	AGCTCACGGGTGTGTGTCTGCCCTCTTCAAGGAGGTCCTCTGCCCAGTCG	KLK4	NM_004917	Body				NA	19:56103447-56103816									chr19:51411565-51412035	3		NA		NA	NA	TRUE	NA	0.229026	0.180086
0.0281504	0.0281504	cg24536355	chr301	119405075	-	55638266	NA	TAAAATTTATACAATATCCAACCTACACAACACAACTAACAACTTAAACC		II			NA	NA	NA	NA	NA	NA		OpenSea	AATGGGACTCCTAGGGTTTGTGCAATGTCCAGCCTGCACAACACAACTGACAGCTTGAAC[CG]CTTGAATGACTCCACTTTTCTAAAACGGCAGAAGAGCCTCCTCCTTAGGGTTGAAAGGGG	CGGTTCAAGCTGTCAGTTGTGTTGTGCAGGCTGGACATTGCACAAACCCT							NA		11:119404492-119405116	Unclassified							chr11:119404880-119405115	3		NA		NA	NA	NA	NA	0.289066	-0.409039
0.0281503	0.0281503	cg09380688	chr302	103566349	-	16802137	NA	AAAAATAATCTCAAAAAAAACTCCTAATAAAAACAACTATCTATATCTCC		II			NA	NA	NA	NA	NA	NA	chr14:103568365-103571499	N_Shelf	GACCCTTTTTGGGGGATGGTCTCAGGAAAGGCTCCTGATGGAAGCAGCTGTCTATATCTC[CG]TGCCCAGCTGCGGCCTGGCACACTGAGGGCTCTCGCCAAGAGAGTGGCCTGGTGATGCTT	CGGAGATATAGACAGCTGCTTCCATCAGGAGCCTTTCCTGAGACCATCCC	C14orf73	NM_001077594	TSS200				NA				EXOC3L4	ENST00000380069.3	TSS200	EXOC3L4;EXOC3L4	ENST00000559116.1;ENST00000380069.3	TSS1500;TSS200		NA	chr14:103562646-103567397	6	chr14:103564539-103568368	6	NA	TRUE	NA	-0.201671	0.478425
0.0281457	0.0281457	cg04534345	chr303	82392459	+	64759111	NA	ATCTTAAATTATAATCRCRTCCATCATTTTTTTCATCCCTTCTTTCCTTC		II			NA	NA	NA	NA	NA	NA	chr4:82392610-82393426	N_Shore	CTACACACACACGCACACAAAACTGGTCAAGAAGTGGAAGAATCAACCTAGGTATGCACA[CG]AAGGAAAGAAGGGATGAAAAAAATGATGGACGCGATTACAACTCAAGACAAATCCTCAAA	TCTTGAGTTGTAATCGCGTCCATCATTTTTTTCATCCCTTCTTTCCTTCG	RASGEF1B;RASGEF1B;RASGEF1B	NM_001300735;NM_001300736;NM_152545	5'UTR;5'UTR;5'UTR				NA				RASGEF1B;RASGEF1B;RASGEF1B;RASGEF1B	ENST00000436139.2;ENST00000335927.7;ENST00000264400.2;ENST00000509081.1	5'UTR;5'UTR;5'UTR;TSS200	RASGEF1B;RASGEF1B;RASGEF1B;RASGEF1B;RASGEF1B;RASGEF1B;RP11-689K5.3	ENST00000507538.1;ENST00000436139.2;ENST00000335927.7;ENST00000264400.2;ENST00000509081.1;ENST00000504863.1;ENST00000512716.1	3'UTR;5'UTR;5'UTR;5'UTR;TSS200;5'UTR;3'UTR	chr4:82391565-82393335	3		NA		NA	NA	NA	NA	-0.65086	-3.2673
0.0281302	0.0281302	cg26840970	chr304	71523432	-	60697893	NA	TCAAAAACCTCACRCCTAAATCATTATCCATTTAAATAAATCAAAAAAAC		II			NA	NA	NA	NA	NA	NA		OpenSea	TTTTTCTCTCCTCAGGAACCTCACGCCTGGGTCATTGTCCATTTGGGTGGGTCAAGAAAG[CG]ATCGCTTCTGCCCGGGAGCAGTTGATTGTCAGGAAGGAATTCGTGATAAAACCGCCATCA	CGCTTTCTTGACCCACCCAAATGGACAATGACCCAGGCGTGAGGTTCCTG	ZNF19	NM_006961	TSS200				NA	16:70080707-70080938			ZNF19;ZNF19;AC010547.9;ZNF19	ENST00000288177.5;ENST00000564230.1;ENST00000561908.1;ENST00000565637.1	TSS200;TSS1500;TSS1500;TSS1500	ZNF19;ZNF19;ZNF19;AC010547.9;ZNF19;ZNF19;ZNF19;ZNF19	ENST00000288177.5;ENST00000569072.1;ENST00000564230.1;ENST00000561908.1;ENST00000565637.1;ENST00000564225.1;ENST00000566202.1;ENST00000568446.1	TSS200;TSS200;TSS1500;TSS1500;TSS1500;5'UTR;5'UTR;3'UTR		NA		NA		NA	NA	TRUE	NA	0.0157111	0.460427
0.0280961	0.0280961	cg25553730	chr305	101874141	-	78780227	NA	CAAACCAATTACATCACTCCTACCCACCTCCTTATAAAAAATAACATTTC		II			NA	NA	NA	NA	NA	NA		OpenSea	ATCCAAGGAAGCAGACCAGTTGCATCACTCCTGCCCACCTCCTTATAGGAAGTGGCATTT[CG]TGTAAATGTTGAAAATCAGATAGGGTCTAGCTCTGTTGCCCAGGCCGGAGTGCAGTGGCA	AGACCAGTTGCATCACTCCTGCCCACCTCCTTATAGGAAGTGGCATTTCG	CUX1;CUX1;CUX1;CUX1;CUX1;CUX1;CUX1	NM_001202543;NM_001202545;NM_001913;NM_001202544;NM_001202546;NM_181500;NM_181552	Body;Body;Body;Body;Body;Body;Body				NA										chr7:101873940-101874170	3		NA		NA	NA	NA	NA	0.310159	-1.01044
0.0279208	0.0279208	cg24412699	chr306	106346922	-	23761256	NA	CATAACTTTTCTCACAATAATAATAACTCCCACTATACCCACCRTAACTC		II			NA	NA	NA	NA	NA	NA		OpenSea	ACAGTTTTGGACATAGCTTTTCTCACAGTGGTAGTAGCTCCCACTATACCCACCGTGACT[CG]GGGCTGTTCAGAATCCACCCAGGCGCCCTGAGCTCTGGGGCCTCCTGGGTAGGGGCTGGG	ATAGCTTTTCTCACAGTGGTAGTAGCTCCCACTATACCCACCGTGACTCG							NA				IGHD1-26	ENST00000390567.1	TSS200	IGHD1-26	ENST00000390567.1	TSS200	chr14:106346865-106347395	3		NA		NA	NA	NA	NA	0.157288	-2.44007
0.0278785	0.0278785	cg15982419	chr307	9474707	+	19740536	NA	TTTCTTCRAAAAACCTTTCACCCAAACTTATTAAATTACTCTACTAATAC		II			rs140451871	0.0151	NA	NA	NA	NA	chr18:9474804-9475978	N_Shore	AATAAACTGCCACATTTCAGAAAACACGAAGACTGCTGAAGCCGTTTCCAGCCTTCGCTA[CG]CATTAGCAGAGCAACTCAACAAGCCTGGGTGAAAGGCTTCTCGAAGAAATTCAGTTATCT	CGCATTAGCAGAGCAACTCAACAAGCCTGGGTGAAAGGCTTCTCGAAGAA	RALBP1	NM_006788	TSS1500				NA	18:9464550-9466079			RALBP1;RALBP1	ENST00000019317.4;ENST00000383432.2	TSS1500;TSS1500	RALBP1;RALBP1	ENST00000019317.4;ENST00000383432.2	TSS1500;TSS1500	chr18:9474660-9474830	3		NA		NA	TRUE	TRUE	NA	0.369598	-1.07259
0.0278733	0.0278733	cg24715776	chr308	77437377	-	75742598	NA	AAAATACTAACTTTACCTCCTACTATTACTCAAATATATATCTCTTCTCC		II			NA	NA	NA	NA	NA	NA		OpenSea	GTGAATGACCAAGGATACTGACTTTACCTCCTACTATTACTCAAATGTATATCTCTTCTC[CG]TCATTTCTCCTGTTCAGTTCCTCTTTCTCTCTAGCCTGGTCAATTGCAATATCTTTGTAA	CGGAGAAGAGATATACATTTGAGTAATAGTAGGAGGTAAAGTCAGTATCC	SHROOM3	NM_020859	Body				NA							SHROOM3;SHROOM3	ENST00000497440.1;ENST00000466541.1	5'UTR;5'UTR		NA	chr4:77437105-77437522	6	chr4:77436841-77437961	6	NA	NA	NA	0.010712	0.0102483
0.0278718	0.0278718	cg22333888	chr309	3663421	-	4685159	NA	TCRACCTCAATAACATCTATTTCATATTTTAAACTTTTATTTTCCTACTC		II			NA	NA	NA	NA	NA	NA	chr20:3662310-3663187	S_Shore	GGGAGACCCTTTCGGCCTCAGTAACATCTGTTTCATGTTTTAAACTTTTGTTTTCCTACT[CG]GTGCAAATTTGGATGAGATGTTAACTTTTTTTTTTTTTTTTTTTTTGAGATGGAGTCTCC	CGGCCTCAGTAACATCTGTTTCATGTTTTAAACTTTTGTTTTCCTACTCG	ADAM33;ADAM33	NM_153202;NM_025220	TSS1500;TSS1500				NA				ADAM33;ADAM33;ADAM33;ADAM33;ADAM33;ADAM33	ENST00000444535.2;ENST00000360630.3;ENST00000358035.4;ENST00000535013.1;ENST00000350009.2;ENST00000379861.4	TSS1500;TSS1500;TSS1500;TSS1500;TSS1500;TSS1500	ADAM33;ADAM33;ADAM33;ADAM33;ADAM33;ADAM33	ENST00000444535.2;ENST00000360630.3;ENST00000358035.4;ENST00000535013.1;ENST00000350009.2;ENST00000356518.2	TSS1500;TSS1500;TSS1500;TSS1500;TSS1500;TSS1500	chr20:3663185-3663430	3		NA		NA	TRUE	TRUE	NA	0.135021	-1.01425
0.0278696	0.0278696	cg12116249	chr310	18110676	-	21710869	NA	ACRAAATAACTAAACCRTAACTAATACATAAATAACCAACTTAAACCCAC		II			NA	NA	NA	NA	NA	NA	chr19:18111566-18112481	N_Shore	CGCCTGGCTCAACGAGATAACTAGGCCGTGGCTGGTGCATGAATGACCAGCTTGGGCCCA[CG]CACGAGAAGGGTATGAGGAGGTGCTGGTCAGACCCGGGTTCGAGTCCTGACTCTGCCACT	CGAGATAACTAGGCCGTGGCTGGTGCATGAATGACCAGCTTGGGCCCACG	ARRDC2	NM_001025604	TSS1500				NA				ARRDC2	ENST00000379656.1	TSS1500	ARRDC2	ENST00000379656.1	TSS1500	chr19:18110325-18110735	3		NA		NA	NA	NA	NA	-0.0720976	0.398265
0.0278416	0.0278416	cg13947225	chr311	55190679	+	42681864	NA	AAACTATAATCAACCCATCTATCCATCTATATAAAACRTAATCAACAATC		II			NA	NA	NA	NA	NA	NA		OpenSea	CTCTGGCCCTGGTTGGGTCTTATCTCACTGGGAGTAGAATTGCAGAATTCTGTGGGCCAA[CG]ACTGTTGACTACGTTTTACACAGATGGACAGATGGGCTGACTATAGCTCCAAGGAAATTG	CGACTGTTGACTACGTTTTACACAGATGGACAGATGGGCTGACTATAGCT	AKAP1;AKAP1;AKAP1	NM_003488;NM_001242903;NM_001242902	Body;Body;Body				NA							AKAP1;AKAP1	ENST00000575032.1;ENST00000481416.1	TSS1500;3'UTR		NA	chr17:55190276-55190798	3		NA	NA	NA	NA	-0.546488	0.736492
0.027806	0.027806	cg08778287	chr312	99499615	-	8747279	NA	CTCCTTACTAACTTATTAAAATCTAACTTCAAATCTACACRAAACCTCTC		II			NA	NA	NA	NA	NA	NA	chr15:99500472-99500721	N_Shore	TGCCCAGGGCTCTCCTTGCTGGCTTGTTGGAATCTGGCTTCAGGTCTACACGGGGCCTCT[CG]TTTGGTCCAGAACAGCCTGGCTCATCGGCTGGGGCTTGCTTGTGCAGGGCTGGAGCGAGC	CGAGAGGCCCCGTGTAGACCTGAAGCCAGATTCCAACAAGCCAGCAAGGA	IGF1R	NM_000875	Body				NA	15:97317010-97317202	15:99499564-99500159	Gene_Associated_Cell_type_specific	RP11-654A16.3	ENST00000559468.1	3'UTR	IGF1R;RP11-654A16.3	ENST00000558751.1;ENST00000559468.1	5'UTR;3'UTR	chr15:99499525-99500015	3		NA		NA	NA	TRUE	NA	0.300151	-0.68714
0.0277831	0.0277831	cg24574963	chr313	149120622	-	32616896	17806856	TTTCTTCCCACACATTATCACCTATAACTTATTCATCCATTCATTTCACA	TTTCTTCCCGCACATTATCACCTATAACTTATTCATCCGTTCATTTCGCG	I	T	Red	NA	NA	NA	NA	NA	NA	chr7:149119398-149120307	S_Shore	ATTGTACCCGTGTTTCTTCCCGCACATTGTCACCTGTGGCTTGTTCATCCGTTCATTTCG[CG]TGCACTGAGGACCTCTGAGGACCTTGCGCCAGACTCTGGAGCAAGCGCGAAATGAACAAA	CGCGAAATGAACGGATGAACAAGCCACAGGTGACAATGTGCGGGAAGAAA							TRUE	7:148751503-148751736	7:149118982-149120716	Promoter_Associated	RP11-143I21.1	ENST00000568729.1	5'UTR	RP11-143I21.1	ENST00000568729.1	5'UTR	chr7:149120540-149120855	3		NA		NA	NA	TRUE	NA	0.270582	1.05793
0.0277791	0.0277791	cg23178772	chr314	16520273	-	98809303	NA	AAATACACTAACTATCACAATCATTATATATTTTCTAACAACACAATCAC		II			NA	NA	NA	NA	NA	NA		OpenSea	CATCCTGCCCAGGATACACTGGCTGTCACAGTCATTATATGTTTTCTGGCAGCACAGTCA[CG]TTGCTATGGAACCAATGCATGTCATTGCCACCTGGCCTCTAGCAAATAAAATCACAGCGC	CGTGACTGTGCTGCCAGAAAACATATAATGACTGTGACAGCCAGTGTATC	ATXN1;ATXN1	NM_001128164;NM_000332	5'UTR;5'UTR				TRUE				ATXN1;ATXN1	ENST00000244769.3;ENST00000436367.1	5'UTR;5'UTR	ATXN1;ATXN1;ATXN1;ATXN1	ENST00000244769.3;ENST00000450222.1;ENST00000483591.1;ENST00000473388.1	5'UTR;5'UTR;3'UTR;3'UTR	chr6:16520040-16520475	3		NA		NA	NA	NA	NA	-0.402874	0.534439
-0.0277655	0.0277655	cg22993195	chr315	49756301	-	81620476	96601964	AATAAAAACCATTCTTAAAAAAAACCAACAACACAACCAACTCAAATACA	AATAAAAACCGTTCTTAAAAAAAACCGACAACGCGACCAACTCAAATACG	I	A	Red	NA	NA	NA	NA	NA	NA	chr3:49755763-49757317	Island	GGTTGTTGTGCAAGTAGAGGCCGTTCTTGAGGAAGGCCGGCAGCGCGGCCAGCTCAGGTA[CG]GAGATGTGTCCCAGCCGGTTGGAGGAGAGGTCCAGAGTAAGCAGGTGGGTGGCGCTCAGA	AGTAGAGGCCGTTCTTGAGGAAGGCCGGCAGCGCGGCCAGCTCAGGTACG	AMIGO3;RNF123	NM_198722;NM_022064	1stExon;Body				TRUE	3:49730543-49732321	3:49756080-49757514	Promoter_Associated	AMIGO3;GMPPB;RNF123	ENST00000320431.7;ENST00000480687.1;ENST00000497099.1	1stExon;3'UTR;5'UTR	AMIGO3;RNF123;RNF123;RNF123;GMPPB;RNF123	ENST00000320431.7;ENST00000486102.1;ENST00000487805.2;ENST00000457726.1;ENST00000480687.1;ENST00000497099.1	1stExon;5'UTR;5'UTR;3'UTR;3'UTR;5'UTR	chr3:49755805-49756350	3		NA		NA	NA	TRUE	NA	0.366789	-0.621113
-0.0277125	0.0277125	cg26288449	chr316	56048453	+	77807883	47742272	ACAAACCTCTACTAACATAAACCCTAAATACCAAACACTAACCACAACCA	ACAAACCTCTACTAACATAAACCCTAAATACCGAACACTAACCACAACCG	I	A	Red	NA	NA	NA	NA	NA	NA	chr19:56047403-56047668	S_Shore	AACCTGGGCTCAGACCTCCAGACCTCACCTCCTCCAAGGCCCTCCTGACCCTCCGGCCGC[CG]GCTGTGGTCAGTGCCCGGCACTTAGGGCTCATGCCAGCAGAGGCCTGCCTAGGAGCAAGA	GCAGGCCTCTGCTGGCATGAGCCCTAAGTGCCGGGCACTGACCACAGCCG	SBK2	NM_001101401	TSS1500				TRUE				SBK2;SBK2;SBK2	ENST00000413299.1;ENST00000344158.3;ENST00000413299.1	5'UTR;TSS1500;1stExon	SBK2;SBK2;SBK2	ENST00000413299.1;ENST00000344158.3;ENST00000413299.1	5'UTR;TSS1500;1stExon	chr19:56048265-56048655	3		NA		NA	NA	TRUE	NA	0.264343	-0.057393
0.0276647	0.0276647	cg22459081	chr317	142095187	-	79715932	NA	AAAACAAACAATCRAATCATTCRCATAAATTATTAAACTCATCATTTTAC		II			NA	NA	NA	NA	NA	NA		OpenSea	TAAGTAAAGGAAAAACAAGCAGTCGAGTCATTCGCATGAATTGTTGGGCTCATCATTTTA[CG]GTGCGATGCCGTCTTAGGCGCAGAGCGTCTCACTTGTGCACTAACGCGCCACAATGGCAC	AAACAAGCAGTCGAGTCATTCGCATGAATTGTTGGGCTCATCATTTTACG							TRUE	8:142164369-142164651										NA	chr8:142093955-142095966	6	chr8:142093861-142101242	6	NA	TRUE	NA	0.0399837	0.874962
0.0276505	0.0276505	cg14869088	chr318	6629445	-	25656965	NA	CCTACATCTAACAACCAATCATAAACACCRTAATATTATACAAAAAATAC		II			NA	NA	NA	NA	NA	NA	chr11:6632879-6633787	N_Shelf	GATGACACCCCCCTGCATCTGGCAGCCAGTCATGGACACCGTGATATTGTACAGAAGGTA[CG]TACAAACTCCTTCGTCATCCACATCACATACATGCCATGAGGGTCAGTCACAGGCACTGT	CGTACCTTCTGTACAATATCACGGTGTCCATGACTGGCTGCCAGATGCAG	ILK;ILK;ILK;ILK;ILK;ILK;ILK;ILK;ILK	NM_001278442;NM_001014794;NM_004517;NM_001278441;NM_001014795;NM_001014794;NM_004517;NM_001014795;NM_001278441	5'UTR;Body;Body;Body;Body;ExonBnd;ExonBnd;ExonBnd;ExonBnd				NA				ILK;ILK;ILK	ENST00000537806.1;ENST00000526711.1;ENST00000299421.4	5'UTR;TSS1500;ExonBnd	ILK;ILK;ILK;ILK;TAF10;ILK;ILK;ILK;ILK;ILK;ILK	ENST00000537806.1;ENST00000526318.1;ENST00000526114.1;ENST00000527121.1;ENST00000526743.1;ENST00000534706.1;ENST00000530016.1;ENST00000526711.1;ENST00000524735.1;ENST00000528784.1;ENST00000299421.4	5'UTR;5'UTR;3'UTR;3'UTR;3'UTR;TSS1500;TSS1500;TSS1500;5'UTR;TSS200;ExonBnd		NA	chr11:6629274-6632045	5	chr11:6627314-6635374	6	NA	NA	NA	-0.387688	1.08021
0.0274624	0.0274624	cg03812149	chr319	35943761	+	54633553	NA	ACTCCTATCTAATATCCTCTCCTCCTCTAAATAATAACTTACAATATACC		II			NA	NA	NA	NA	NA	NA		OpenSea	GGCTGTGGTTGGCGTTCTCTGGGCTAGCCCGGCCTCTCTGACGTCCGTCCTTTCTGGCCA[CG]GCACACTGCAAGTTATCACCCAGAGGAGGAGAGGACACTAGATAGGAGCACACTGAGCCT	CGGCACACTGCAAGTTATCACCCAGAGGAGGAGAGGACACTAGATAGGAG	MANBAL;MANBAL	NM_022077;NM_001003897	Body;Body		chr20:35943689-35943689		TRUE				MANBAL	ENST00000397150.1	3'UTR	MANBAL	ENST00000397150.1	3'UTR	chr20:35943580-35944455	3		NA		NA	NA	NA	NA	-0.396491	0.865481
-0.0274208	0.0274208	cg04447621	chr320	3849475	+	85782343	64671193	TAAAAATAAATCACCCCCTAACAAAAAAACAAACCCTAAAAAAAACTCCA	TAAAAATAAATCGCCCCCTAACGAAAAAACGAACCCTAAAAAAAACTCCG	I	A	Red	NA	NA	NA	NA	NA	NA	chr6:3849271-3851048	Island	TCCTCCAGGATCCTCCCCGCGCTGGCCCGCCCCACAGGAGCACCGCCCCTACCAGGAGCC[CG]GAGCTCTTCCCAGGGCCCGCCTCCCCGCCAGGGGGCGATCCACCTCCACTTCCTGTTTCC	TGGAGGTGGATCGCCCCCTGGCGGGGAGGCGGGCCCTGGGAAGAGCTCCG	FAM50B	NM_012135	TSS200				NA	6:3794161-3795990	6:3848806-3850577	Promoter_Associated	FAM50B;FAM50B;RP11-420L9.4	ENST00000380274.1;ENST00000380272.3;ENST00000454396.1	TSS200;TSS200;5'UTR	FAM50B;FAM50B;RP11-420L9.4	ENST00000380274.1;ENST00000380272.3;ENST00000454396.1	TSS200;TSS200;5'UTR	chr6:3848700-3849835	3		NA		NA	NA	TRUE	NA	0.357783	-0.723473
0.027419	0.027419	cg24044931	chr321	126177426	+	37716278	NA	TACCRTTATTAAATTTTATCTAACTAAATACRCCAAAACATCTATACCAC		II			NA	NA	NA	NA	NA	NA		OpenSea	ACCCATTCTAAAAGTTAGCAGAGTGAGCCAGCGGGATATAAAGATGCCAAGAAAGAGTAA[CG]TGGTACAGATGTCCTGGCGCACCCAGTCAGATAAAACCCAACAACGGCAACCAAGAACAG	CGTGGTACAGATGTCCTGGCGCACCCAGTCAGATAAAACCCAACAACGGC	DENND1A;DENND1A	NM_020946;NM_024820	Body;Body				TRUE				DENND1A	ENST00000473039.1	3'UTR	DENND1A;DENND1A;DENND1A	ENST00000473039.1;ENST00000491650.1;ENST00000497135.1	3'UTR;3'UTR;3'UTR	chr9:126177280-126177535	3		NA		NA	NA	NA	NA	0.0612344	0.337927
0.027399	0.027399	cg01137366	chr322	53120120	+	95616344	NA	TAAATCTAACTCAACAAACTCTAAACCTTTTCATAAACATCTTAAAAACC		II			NA	NA	NA	NA	NA	NA		OpenSea	GGAAAGGGGGCAGGGAGGCCCACGTGGGTCTCCCTTTATCAGACCCAGATGTTCAGGCAA[CG]GTTCTCAAGATGCCCATGAAAAGGTCTAGAGTCTGCTGAGCTAGACTCACTGTTTTCTTA	CGGTTCTCAAGATGCCCATGAAAAGGTCTAGAGTCTGCTGAGCTAGACTC	CHD9	NM_025134	5'UTR				TRUE				CHD9	ENST00000447540.1	5'UTR	CHD9;CHD9	ENST00000447540.1;ENST00000561869.1	5'UTR;5'UTR	chr16:53119780-53120330	3		NA		NA	NA	NA	NA	-0.511475	0.558109
0.0273799	0.0273799	cg19729930	chr323	74357872	-	88724474	NA	ATACTTAAATACACCCTATAAATACAACCRACCTAAAAAACCRCAAACTC		II			NA	NA	NA	NA	NA	NA	chr2:74357574-74358014	Island	CCACCTTCTCTGTGCTTGGGTGCACCCTGTGGATACAGCCGGCCTGAGGGACCGCAGACT[CG]TCGGGCTGCTTTCTGATGAGAGGATTAACAAACAATTGCCGGCTGCGACCATTTTGCAGG	TGCTTGGGTGCACCCTGTGGATACAGCCGGCCTGAGGGACCGCAGACTCG							NA	2:74211090-74211806										NA	chr2:74357287-74358047	6		NA	NA	TRUE	NA	-0.394695	-0.800791
0.0273537	0.0273537	cg11883836	chr324	156838181	-	40686526	35809863	AAAATAAAACCCACAACTTACAAAAATCTACAAAATAAAAACAACATTCA	AAAATAAAACCCGCAACTTACAAAAATCTACAAAATAAAAACGACGTTCG	I	A	Red	NA	NA	NA	NA	NA	NA	chr3:156837983-156838351	Island	CCCGTGGGAAGCAAGGTAGGACCCGCAGCTTGCAAGAATCTGCAAGGTGGGAACGGCGTT[CG]GGATGTGTTTGGCCCCCCAAGGCCAAGGCACGAAGGGGTCCCAGGCGGGTCGCCAGCGGC	AAGGTAGGACCCGCAGCTTGCAAGAATCTGCAAGGTGGGAACGGCGTTCG							NA	3:158320663-158321119			RP11-6F2.4	ENST00000471357.1	3'UTR	RP11-6F2.4	ENST00000471357.1	3'UTR		NA		NA	chr3:156837041-156839222	6	NA	TRUE	NA	0.0833068	-0.303412
-0.0273133	0.0273133	cg14755254	chr325	637813	-	62630590	46662562	CCTAACCAAAACCATAATAAATAAAATACAAAACAACCACAAAAAAATCA	CCTAACCGAAACCGTAATAAATAAAATACGAAACAACCACGAAAAAATCG	I	A	Red	NA	NA	NA	NA	NA	NA	chr8:637393-638251	Island	GGCCCGCGGGGCCCTAGCCGAGGCCGTAGTAGGTGGAATACGGGGCAGCCACGGAGGAAT[CG]GGGGCGAGGCGCGGAGAGGCCCCGGATGCAGCGGTCCCGCCCCGAGAACGGAGCGCGCGG	CCTAGCCGAGGCCGTAGTAGGTGGAATACGGGGCAGCCACGGAGGAATCG	ERICH1;ERICH1	NM_001303100;NM_207332	Body;Body		chr8:637812-637812		TRUE	8:627394-628437	8:637155-638859	Promoter_Associated	ERICH1	ENST00000518277.1	3'UTR	ERICH1;ERICH1;ERICH1	ENST00000518313.1;ENST00000524138.1;ENST00000518277.1	TSS1500;3'UTR;3'UTR	chr8:637545-638690	3		NA		NA	NA	NA	NA	0.587473	-2.23873
0.0273045	0.0273045	cg02358076	chr326	5012157	-	17668904	NA	TACACATAATATATAAATTACCACATCTACAAACTAACACTCCCAATTAC		II			NA	NA	NA	NA	NA	NA		OpenSea	TCCCATACTCTTGCACATAGTATGTAAATTACCACATCTACAGACTGGCACTCCCAGTTG[CG]TCTGTCTTACCTAGAGTTTATTTGTCCTTTGCTCTTTTTTCCCTTCCCTCCCTCCTTCCT	CGCAACTGGGAGTGCCAGTCTGTAGATGTGGTAATTTACATACTATGTGC							NA										chr20:5011960-5012275	3		NA		NA	NA	NA	NA	0.610578	-0.39266
0.0273003	0.0273003	cg10887181	chr327	220134324	-	4617189	NA	AACAAACAAAAACCATATCCAAACATAATATATTTCCCTCTATAAAAACC		II			NA	NA	NA	NA	NA	NA		OpenSea	CACTCAAGGAAGGCAGGCAGGAACCATGTCCAGGCATGATATGTTTCCCTCTGTGAAGGC[CG]TTCTCTGCCCTTTGCCCACTCAGTGTGAGTGCATCTCAGTCCACGTGGGGCAGGCCGGTG	CGGCCTTCACAGAGGGAAACATATCATGCCTGGACATGGTTCCTGCCTGC	TUBA4B	NR_003063	Body				NA				TUBA4B	ENST00000490341.1	5'UTR	TUBA4A;TUBA4A;TUBA4B;TUBA4B	ENST00000398989.2;ENST00000427737.1;ENST00000473885.1;ENST00000490341.1	5'UTR;5'UTR;5'UTR;5'UTR	chr2:220134180-220134390	3		NA		NA	NA	NA	NA	-0.218106	0.089415
-0.0272984	0.0272984	cg15668967	chr328	1180364	+	16768933	NA	TACRTCCAATAATCRAAACCTTAAAAAAACCAACAAAACCCRTAAAAATC		II			NA	NA	NA	NA	NA	NA		OpenSea	GCTGCATCCAGCTGCAAAGAGGCCTGCTGGGAAAAGAGCTGATGCCACAGGGAAGAAACG[CG]ACCCCCACGGGCCCTGCTGGCCTCTCCAAGGCCCCGACCACTGGACGCAGAGGAAGCCGG	GCGTCCAGTGGTCGGGGCCTTGGAGAGGCCAGCAGGGCCCGTGGGGGTCG							NA	5:1233033-1233487										NA	chr5:1180042-1181391	6		NA	NA	TRUE	NA	0.578249	1.8895
0.0272725	0.0272725	cg14159672	chr329	205819179	+	4651826	NA	TAACCTAACAACAAAAACTCRAAAAAAACATAACTCAACRATACRTTTAC		II			NA	NA	NA	NA	NA	NA	chr1:205818898-205819191	Island	GGCCCATCGATCTGGAGACGGTAGGGAAAACTAGGAGCAGCATAGCCACCAGGGCCAGCA[CG]CAAACGCACCGCTGAGCCATGCTTCTCTCGAGCTCCTGCTGTCAGGCTACCGGGGTAGTT	CGCAAACGCACCGCTGAGCCATGCTTCTCTCGAGCTCCTGCTGTCAGGCT	PM20D1	NM_152491	1stExon				TRUE	1:204085534-204086007	1:205818815-205819635	Unclassified_Cell_type_specific	PM20D1;PM20D1;PM20D1	ENST00000367136.4;ENST00000460624.1;ENST00000460624.1	1stExon;1stExon;3'UTR	PM20D1;PM20D1;PM20D1	ENST00000367136.4;ENST00000460624.1;ENST00000460624.1	1stExon;1stExon;3'UTR		NA	chr1:205819013-205819642	6	chr1:205819032-205819572	3	TRUE	TRUE	NA	0.928214	-0.265965
0.0272634	0.0272634	cg20111217	chr330	48585264	+	79743357	NA	CAATCCTTAAAAATACTACCTCTAATTATTTTAAATTTATAAACRCACCC		II			NA	NA	NA	NA	NA	NA	chr17:48585385-48586167	N_Shore	TACACAAAAAACCGAAATAATCCCAGAATGCCTCAGGGCTCCAGGGGAAGGCGAAAAAAG[CG]GGTGCGTTTATAAACTTAAAATAATCAGAGGCAGCATCTCCAAGGACTGTGAGAATGCCC	CGGGTGCGTTTATAAACTTAAAATAATCAGAGGCAGCATCTCCAAGGACT	MYCBPAP	NM_032133	TSS1500				NA		17:48585034-48586455	Promoter_Associated_Cell_type_specific	RP11-94C24.6;MYCBPAP;MYCBPAP;MYCBPAP	ENST00000502300.1;ENST00000323776.5;ENST00000419930.1;ENST00000436259.2	3'UTR;TSS1500;TSS1500;TSS1500	RP11-94C24.6;MYCBPAP;MYCBPAP;MYCBPAP;MYCBPAP;MYCBPAP;MYCBPAP;MYCBPAP	ENST00000502300.1;ENST00000323776.5;ENST00000470609.1;ENST00000576179.1;ENST00000419930.1;ENST00000452039.1;ENST00000458692.1;ENST00000437498.1	3'UTR;TSS1500;TSS1500;TSS1500;TSS1500;TSS1500;TSS1500;TSS1500	chr17:48585180-48585970	3		NA		NA	NA	NA	NA	-0.247789	0.638212
0.0272474	0.0272474	cg24197374	chr331	140800686	-	51787833	NA	AATAAATACTCACAAATCCTAACACTAAAAACTTAAAAATATTTTCCTTC		II			rs11575964	0.030192	NA	NA	NA	NA	chr5:140802399-140802832	N_Shore	AAGCGGAATGAGATGGATACTCACAGATCCTGACACTGGAGACTTAGAAGTATTTTCCTT[CG]CTTTCTGATATATTTTGGATGTAGTCGGCCTAGGACTTCATAGATACATAAGCCGATTCA	ATGGATACTCACAGATCCTGACACTGGAGACTTAGAAGTATTTTCCTTCG	PCDHGA11;PCDHGA11;PCDHGA11;PCDHGA11;PCDHGA11;PCDHGA11;PCDHGA8;PCDHGB5;PCDHGA9;PCDHGB6;PCDHGA10;PCDHGB7;PCDHGA1;PCDHGA2;PCDHGA3;PCDHGB1;PCDHGA4;PCDHGB2;PCDHGA5;PCDHGB3;PCDHGA6;PCDHGA7;PCDHGB4	NM_032092;NM_018914;NM_032091;NM_032092;NM_018914;NM_032091;NM_032088;NM_018925;NM_018921;NM_018926;NM_018913;NM_018927;NM_018912;NM_018915;NM_018916;NM_018922;NM_018917;NM_018923;NM_018918;NM_018924;NM_018919;NM_018920;NM_003736	5'UTR;5'UTR;5'UTR;1stExon;1stExon;1stExon;Body;Body;Body;Body;Body;Body;Body;Body;Body;Body;Body;Body;Body;Body;Body;Body;Body				NA		5:140800268-140801087	NonGene_Associated	PCDHGA11;PCDHGA11	ENST00000398587.2;ENST00000518882.1	TSS200;TSS200	PCDHGA11;PCDHGA11	ENST00000398587.2;ENST00000518882.1	TSS200;TSS200	chr5:140800400-140800915	3		NA		NA	NA	NA	NA	0.711201	-1.09118
0.0272323	0.0272323	cg18092474	chr332	75019302	+	57703293	NA	TTCTAACCTAAACCAACRACRAATAATAATACCACCRAATTAAAAAACAC		II			NA	NA	NA	NA	NA	NA	chr15:75018186-75019336	Island	TTGTATTTGCGTGCCTAGCTCAACCTGGCCCCAGCTAACATCGTTACGCGCCATCCCCGA[CG]TGCTCCCCAACCCGGTGGCACCACCATCCGTCGCTGGTCCAGGCCAGAAAATAATCCCCT	TCTGGCCTGGACCAGCGACGGATGGTGGTGCCACCGGGTTGGGGAGCACG	CYP1A1	NM_000499	TSS1500		chr15:75018665-75018665		NA	15:72805240-72806509			CYP1A1;CYP1A1;CYP1A1;CYP1A1	ENST00000564596.1;ENST00000395049.4;ENST00000395048.2;ENST00000379727.3	TSS1500;TSS1500;TSS1500;TSS1500	CYP1A1;CYP1A1;CYP1A1;CYP1A1	ENST00000566503.1;ENST00000395049.4;ENST00000395048.2;ENST00000379727.3	TSS1500;TSS1500;TSS1500;TSS1500	chr15:75018705-75019735	3		NA		NA	NA	TRUE	NA	-0.141976	-0.0789827
0.0272308	0.0272308	cg11675706	chr333	27279517	-	27677264	NA	AACATAAAAACTTTACCTTTCCAAACTCCRAAAACTCCTCRATTTTAAAC		II			rs77590685	0.011719	NA	NA	NA	NA	chr16:27279886-27280243	N_Shore	ACCTAACATAGAACATAGGGACTTTACCTTTCCAAACTCCGAGAACTCCTCGATTTTAAA[CG]CATCTGGCCTCGGGGCTGTAACATAAGCGGCTGCGGACTTGTACAAAGTAAGAAACTCCG	ACATAGGGACTTTACCTTTCCAAACTCCGAGAACTCCTCGATTTTAAACG	NSMCE1;FLJ21408	NM_145080;NR_037184	5'UTR;TSS200				NA	16:27186997-27187112			NSMCE1;CTD-3203P2.2;CTD-3203P2.2;CTD-3203P2.2	ENST00000361439.4;ENST00000565060.1;ENST00000499939.2;ENST00000566854.1	5'UTR;TSS1500;TSS1500;TSS200	NSMCE1;NSMCE1;NSMCE1;NSMCE1;NSMCE1;NSMCE1;NSMCE1;NSMCE1;CTD-3203P2.2;CTD-3203P2.2;CTD-3203P2.2;NSMCE1;NSMCE1;NSMCE1	ENST00000565626.1;ENST00000564342.1;ENST00000567710.1;ENST00000563273.1;ENST00000566087.1;ENST00000569236.1;ENST00000361439.4;ENST00000567375.1;ENST00000565060.1;ENST00000499939.2;ENST00000566854.1;ENST00000565070.1;ENST00000561960.1;ENST00000563512.1	3'UTR;5'UTR;5'UTR;5'UTR;5'UTR;5'UTR;5'UTR;3'UTR;TSS1500;TSS1500;TSS200;3'UTR;3'UTR;3'UTR	chr16:27279305-27279630	3		NA		NA	NA	NA	NA	-0.189026	-0.152505
0.0271826	0.0271826	cg11166453	chr334	247681781	+	16787216	76769532	AAAATAAAAAAATTCAACAACAATTACAAACAATTAAAACAAATACAACA	AAAATAAAAAAATTCAACGACGATTACAAACAATTAAAACGAATACGACG	I	C	Grn	rs79898337	0.020128	NA	NA	NA	NA	chr1:247681399-247681951	Island	TCAGCGCCCGGCCTTCCCGCGCGGCTGCCGCCCTTTCCACGGTGACGCCGTCTGCACTAG[CG]CCGCACCCGCTTCAACTGCCTGCAACCGCCGCTGAATTCCCTCATCCCCACGCTGAGAGG	CGCCGCACCCGCTTCAACTGCCTGCAACCGCCGCTGAATTCCCTCATCCC							NA	1:245747809-245748574			C1orf150;C1orf150;C1orf150;C1orf150;C1orf150;C1orf150;C1orf150;C1orf150;C1orf150	ENST00000463359.1;ENST00000531662.1;ENST00000366490.3;ENST00000366491.2;ENST00000366489.1;ENST00000531662.1;ENST00000527084.1;ENST00000527541.1;ENST00000463359.1	1stExon;1stExon;5'UTR;5'UTR;5'UTR;5'UTR;5'UTR;5'UTR;5'UTR	C1orf150;C1orf150;C1orf150;C1orf150;C1orf150;C1orf150;C1orf150;C1orf150;C1orf150;C1orf150;C1orf150;C1orf150	ENST00000463359.1;ENST00000529512.1;ENST00000531662.1;ENST00000366490.3;ENST00000366491.2;ENST00000366489.1;ENST00000526896.1;ENST00000531662.1;ENST00000527084.1;ENST00000527541.1;ENST00000463359.1;ENST00000529512.1	1stExon;1stExon;1stExon;5'UTR;5'UTR;5'UTR;5'UTR;5'UTR;5'UTR;5'UTR;5'UTR;5'UTR	chr1:247681245-247681975	3		NA		NA	NA	TRUE	NA	-0.881342	0.524482
0.027152	0.027152	cg15325047	chr335	67956148	-	78663893	NA	ATATCTAATTCTACTAATACTCTTCRTCRTAAACAACATAACAAAATACC		II			NA	NA	NA	NA	NA	NA		OpenSea	GCTGCCACACAGTGTCTAATTCTGCTGATGCTCTTCGTCGTGGGCAGCATGACAGGGTGC[CG]TTCTTGTTGTCATGCTGCTTTCCTGAGTAAACTCAAAGCTCTGTTTCCAGAATTTCCTCT	CGGCACCCTGTCATGCTGCCCACGACGAAGAGCATCAGCAGAATTAGACA	PSKH1	NM_006742	Body				NA											NA		NA	chr16:67956083-67957167	4	NA	NA	NA	-0.237035	0.388657
0.0271286	0.0271286	cg00228756	chr336	47865161	-	16715593	NA	ACACTCACCAATACATAATTCCTAACACTTATATAAACAAATAAACAAAC		II			NA	NA	NA	NA	NA	NA		OpenSea	TGGCAGGGTGGGCACTCACCAATGCATGGTTCCTGGCACTTGTGTGAGCAGATAAGCAGG[CG]CTTGCAGGGCTGCTGACAGCGTTCATGGAAACGCCCTTCGAAGCAGCTGTGGCAGGAGCC	CGCCTGCTTATCTGCTCACACAAGTGCCAGGAACCATGCATTGGTGAGTG	ZNFX1	NM_021035	Body				NA										chr20:47864920-47865390	3		NA		NA	NA	NA	NA	-0.163328	0.945723
0.0271069	0.0271069	cg25616055	chr337	89638890	-	36726237	NA	TAAATTCAACAATCACATCTTTTCACTACACATTTACTAAACCTCTTTTC		II			NA	NA	NA	NA	NA	NA		OpenSea	TTCAGAGGAACTGAATTCAACAGTCACATCTTTTCACTACACATTTACTAAGCCTCTTTT[CG]AAGCCACGCCAGGTTAGATACCATCCCAATTACTAAGGCATAGTTTATGCTAATAGAGGA	GAATTCAACAGTCACATCTTTTCACTACACATTTACTAAGCCTCTTTTCG					chr12:89638877-89638877		TRUE		12:89638809-89639219	Unclassified_Cell_type_specific	RP11-13A1.3	ENST00000549278.1	3'UTR	RP11-13A1.3	ENST00000549278.1	3'UTR	chr12:89638860-89639215	3		NA		NA	NA	TRUE	NA	-0.0809654	-0.969348
-0.0269752	0.0269752	cg18213661	chr338	93681423	+	5696124	NA	CAATAATAAAATAAAACCTACCACATTTAACCCTTAAAAATCCAACAAAC		II			NA	NA	NA	NA	NA	NA		OpenSea	CTTCGGCTCCGCATGAGAGGGAGACCGTGGGGAGAGTGAGAGGGAGAGGGAGAGGGAGAG[CG]CCTGTTGGATTCCTAAGGGTTAAATGTGGTAGGTTCTACCCCATTACTGTGAGTCATGCA	CGCCTGTTGGATTCCTAAGGGTTAAATGTGGTAGGTTCTACCCCATTACT							NA										chr11:93681385-93681835	3		NA		NA	NA	NA	NA	-0.101945	1.22922
0.0269595	0.0269595	cg14209346	chr339	5625835	+	55638988	NA	ACTACRATATTATTTAACACAACACTTTATCTTTTCCTAACCTTTATATC		II			NA	NA	NA	NA	NA	NA		OpenSea	CCACCTCAGTGCGGCTAGGGGGCAGGATGTGTCAAGGAAGTTTAGTCAAGTATGGAAATG[CG]ACACAAAGGTCAGGAAAAGATAAAGTGCTGTGCCAAATAATATCGTAGCAAAAACCTTTC	CTACGATATTATTTGGCACAGCACTTTATCTTTTCCTGACCTTTGTGTCG							TRUE										chr3:5625725-5625915	3		NA		NA	NA	TRUE	NA	-0.516896	-0.112517
0.0269184	0.0269184	cg05880138	chr340	16333188	+	56789972	NA	CAATCACTCTCCCTCTAACATCCTATTTCAATTCCTACAAAACATTCATC		II			NA	NA	NA	NA	NA	NA		OpenSea	AGGGAACCCACCCTGAATAAATAAAGTAACCCAATAAATAAAGAAGATGATTTTGAACAG[CG]ATGAATGCTCTGCAGGAACTGAAACAGGATGCTAGAGGGAGAGTGATTGGGGTGAAGACC	AATCACTCTCCCTCTAGCATCCTGTTTCAGTTCCTGCAGAGCATTCATCG	C1orf64	NM_178840	3'UTR				NA				RP11-5P18.5;C1orf64	ENST00000437156.1;ENST00000329454.2	TSS200;3'UTR	RP11-5P18.5;C1orf64	ENST00000437156.1;ENST00000329454.2	TSS200;3'UTR	chr1:16333165-16333315	3		NA		NA	NA	NA	NA	-0.499696	0.313413
0.0268373	0.0268373	cg13296238	chr341	127323965	+	70771100	NA	CRTAAAAAAACCACACCTTTACACATATCRCTAATACRCTCCTTAAAAAC		II			rs17538474	0.010998	NA	NA	NA	NA	chr3:127323457-127324038	Island	GGAGATCCACCACCGCTTCAAGAACTTCCTGCGCACTCACGTCGACAGCCACGGCCACAA[CG]TCTTCAAGGAGCGCATCAGCGACATGTGCAAAGGTGTGGCTTCCCTACGCCCCCGCCTCA	CGTCTTCAAGGAGCGCATCAGCGACATGTGCAAAGGTGTGGCTTCCCTAC	MCM2	NM_004526	Body				NA	3:128806180-128806705						MCM2;MCM2;MCM2	ENST00000468659.1;ENST00000491422.1;ENST00000474964.1	5'UTR;1stExon;3'UTR		NA		NA	chr3:127322380-127324097	3	NA	TRUE	NA	0.101842	0.311671
0.0267722	0.0267722	cg21468244	chr342	68804845	+	10651541	67672951	ACCTAACACAAAAATTAACTACACAATCTAATTTACATCACTTCATCTCA	ACCTAACGCAAAAATTAACTACACGATCTAATTTACATCACTTCGTCTCG	I	A	Red	NA	NA	NA	NA	NA	NA		OpenSea	GTTTTTTAGACCTTATCTTCTGAAGGACAGATAAGTGCCTCTGCCTCCATCAGCTTCCAC[CG]AGACGAAGTGATGCAAACCAGACCGTGCAGCCAACTCCTGCGTCAGGTTCCATAGGAATC	ACCTGACGCAGGAGTTGGCTGCACGGTCTGGTTTGCATCACTTCGTCTCG	CDH1	NM_004360	Body		chr16:68804487-68804487		NA				CDH1	ENST00000562836.1	5'UTR	CDH1;CDH1;CDH1	ENST00000564745.1;ENST00000562836.1;ENST00000564676.1	TSS200;5'UTR;5'UTR	chr16:68804605-68805135	3		NA		NA	NA	NA	NA	0.264488	-0.196856
0.0267384	0.0267384	cg13457900	chr343	12147676	-	31660948	NA	TTACTAACCTAATAATTAATAATAATTCCCACTCAATTCTCTCAAAACCC		II			NA	NA	NA	NA	NA	NA		OpenSea	GAGGCCTTCCCTTGCTAGCCTGATGGTTGGTGGTGGTTCCCACTCAGTTCTCTCAGGGCC[CG]CTTGCTGTGGTTTTTATCCTCTGGAATGGAGTGGCCCACAGTGTTCTATGACTTTTCATG	CGGGCCCTGAGAGAACTGAGTGGGAACCACCACCAACCATCAGGCTAGCA	TNFRSF8;TNFRSF8	NM_001281430;NM_001243	5'UTR;Body				NA				TNFRSF8	ENST00000417814.2	5'UTR	TNFRSF8	ENST00000417814.2	5'UTR		NA	chr1:12147592-12149198	6	chr1:12147432-12149966	6	NA	NA	NA	0.635501	-0.296657
0.0266983	0.0266983	cg00050402	chr344	55073022	+	4703102	NA	AAAACCTAAAACACTAAACCAAAATCTAACTAACATTTCACAAAACTCTC		II			NA	NA	NA	NA	NA	NA	chr7:55072962-55073433	Island	CCGAGCACGGCCTCGGAGGCTGAGAGGCCTGGGAGGCAGGGCCGCGTCCTGCGGGCTCCA[CG]AGAGCCCTGTGAAATGCCAGTCAGATCCTGGCCCAGTGCCCCAGGTCCTCCCGCAGCCTC	GGACCTGGGGCACTGGGCCAGGATCTGACTGGCATTTCACAGGGCTCTCG							NA	7:55040384-55040927									chr7:55072845-55073235	3		NA		NA	NA	TRUE	NA	-0.189227	0.104406
0.0266981	0.0266981	cg14171527	chr345	44473840	-	38728910	NA	TTTCATCTCATAAACCRTAAACAAAACCATTTAAAAAACCATATATTAAC		II			NA	NA	NA	NA	NA	NA	chr21:44473839-44474083	Island	AAAATCACATATTTCATCTCATAGGCCGTAAACAGGGCCATTTAGGAAGCCATGTGTTAA[CG]AGGGGAGACGGATGCTCTGTGCCGTGTGCAGGGATAACGGTGCCAGGCCAGGCAGTTACC	TTCATCTCATAGGCCGTAAACAGGGCCATTTAGGAAGCCATGTGTTAACG	CBS	NM_000071	3'UTR				NA	21:43346909-43347089			CBS;CBS;CBS;CBS	ENST00000398158.1;ENST00000398168.1;ENST00000539520.1;ENST00000544202.1	3'UTR;3'UTR;3'UTR;3'UTR	CBS;CBS;CBS;CBS;CBS	ENST00000398158.1;ENST00000398168.1;ENST00000539520.1;ENST00000544202.1;ENST00000461686.1	3'UTR;3'UTR;3'UTR;3'UTR;3'UTR		NA	chr21:44473051-44474281	6	chr21:44471962-44490822	6	NA	TRUE	NA	0.0513429	-0.19471
0.0266314	0.0266314	cg15576116	chr346	140997343	+	14693552	NA	TAATATACATATAACCCTATCATATTTCATTACCTTTTACCCACACCAAC		II			NA	NA	NA	NA	NA	NA	chr5:140998077-140998875	N_Shore	CCCCGTATCTTACAAAGCTTTTATAGCAAAAAAGCAACCAAACGGCTCCCTGGAGAGAGG[CG]TTGGTGTGGGCAAAAGGTAATGAAATATGATAGGGTTACATGTATATCACTATTCCTTCA	GATATACATGTAACCCTATCATATTTCATTACCTTTTGCCCACACCAACG	DIAPH1;DIAPH1	NM_001079812;NM_005219	Body;Body				NA				AC008781.7;DIAPH1	ENST00000422040.1;ENST00000546094.1	TSS1500;5'UTR	AC008781.7;DIAPH1	ENST00000422040.1;ENST00000546094.1	TSS1500;5'UTR	chr5:140997225-140998435	3		NA		NA	NA	NA	NA	-0.122703	-1.74568
0.0265466	0.0265466	cg09409342	chr347	6525854	-	5759361	NA	AACAACATATAAAACACAAATTCTATCACTTTTAATCCTCATTACAACTC		II			NA	NA	NA	NA	NA	NA		OpenSea	ATACAATGTGTAACAGCATATGAAGCACAAGTTCTATCACTTTTAATCCTCATTACAACT[CG]CCATTTCCTCCACTTTTCAGATGTGGAAACTCTTTGACCACAACCTTCAATTCTTGCTCA	ACAGCATATGAAGCACAAGTTCTATCACTTTTAATCCTCATTACAACTCG							NA										chr12:6525820-6526055	3		NA		NA	NA	NA	NA	0.33717	-1.38564
0.0264181	0.0264181	cg09230350	chr348	31937582	+	46720226	NA	TCATATCTCTATATACAAATAATAAAAACATATTTCTAAAAAATTCTCTC		II			NA	NA	NA	NA	NA	NA	chr6:31939730-31940559	N_Shelf	CAGCAAAGCACTGTTGTGTGCTTGAGTTGCTGGACAGGGATGACTCAGCTAAGAAGACAG[CG]AGAGAACCTCTTAGAAATATGCTTTTATTATCTGCACACAGAGATATGACTGCCTCCCTC	CATATCTCTGTGTGCAGATAATAAAAGCATATTTCTAAGAGGTTCTCTCG	STK19	NR_026717	TSS1500				NA							STK19;STK19	ENST00000466132.1;ENST00000460018.1	TSS1500;TSS1500	chr6:31937460-31937935	3		NA		NA	NA	TRUE	NA	-0.405072	0.93274
0.0263966	0.0263966	cg10721259	chr349	105146996	+	44769558	NA	AAATTAACTACATCCTTATCCRATACTACTAACTCAAAACCTAAATCATC		II			NA	NA	NA	NA	NA	NA	chr14:105144247-105144503	S_Shelf	CACCCGCAATGCCCAACCTGCCCAGCCCACCCAGCCCAGCCACCGTCAGAGGGAGGTTGG[CG]ATGACTCAGGCCTTGAGTCAGCAGCATCGGATAAGGATGCAGCCAACCCTCTGCCAGCAT	GGTTGGCTGCATCCTTATCCGATGCTGCTGACTCAAGGCCTGAGTCATCG							NA				RP11-982M15.6	ENST00000540171.2	TSS1500	RP11-982M15.6	ENST00000540171.2	TSS1500	chr14:105146880-105147130	3		NA		NA	NA	NA	NA	-0.466403	0.909368
0.0263281	0.0263281	cg09212743	chr350	38812379	-	46703520	NA	AAAACAACTTTTACTTTTAATCCCCTAACAACAAAACTAAATAACTTCTC		II			NA	NA	NA	NA	NA	NA	chr19:38810376-38810949	S_Shore	GCCAACAATAGGGGGCAGCTTTTGCTTTTGGTCCCCTGGCAGCAGAGCTGGGTGACTTCT[CG]TTAGCTGACCTCCCCTGGGTCTGCCCATGCTGCCAGGGCGGCCTGACCTGCTTCTGAGCT	CGAGAAGTCACCCAGCTCTGCTGCCAGGGGACCAAAAGCAAAAGCTGCCC	KCNK6	NM_004823	Body				NA										chr19:38812245-38812770	3		NA		NA	NA	NA	NA	-0.0439266	0.769583
-0.026306	0.026306	cg19035254	chr351	43131260	-	82780217	51793568	ACACAATAAAACAAAATAACCAAACAAACCCCAACAACATATAAAAACCA	ACGCGATAAAACGAAATAACCAAACGAACCCCAACGACATATAAAAACCG	I	A	Red	NA	NA	NA	NA	NA	NA	chr8:43131177-43131487	Island	GGAGGTGACGCTGCGCGGTGGGGCGGGGTGACCAGACGGGCCCCAGCGGCATGTGGGAGC[CG]GCAGGGTCTCCGACCCTGGGATGTTGAGGACGAAGAGGACGGTGGCGGACGGGGGACAGG	GCGCGGTGGGGCGGGGTGACCAGACGGGCCCCAGCGGCATGTGGGAGCCG							NA	8:43250370-43250704									chr8:43130145-43131315	3		NA		NA	NA	TRUE	NA	0.102569	0.635709
0.0262782	0.0262782	cg07187855	chr352	30854161	+	19760879	9711915	AAAACTAAAACCAAAAAACATCACACCTAATCCCTTAAAATCCAACACCA	AAAACTAAAACCAAAAAACATCACGCCTAATCCCTTAAAATCCAACGCCG	I	A	Red	NA	NA	NA	NA	NA	NA	chr6:30852102-30852676	S_Shore	TTGGAGAGCGGCACCCAGGAATTCCAAGCCAGTCTCCTGGGACTCTGGCAGCCTGCTCCC[CG]GCGCTGGACCCTAAGGGACCAGGCGTGATGCCTTCTGGTTCTAGCCTCTGAGTGCCCCCC	CGGCGCTGGACCCTAAGGGACCAGGCGTGATGCCTTCTGGTTCTAGCCTC	DDR1;DDR1	NM_013993;NM_001954	5'UTR;5'UTR				TRUE				DDR1;DDR1;DDR1;DDR1;DDR1;DDR1;DDR1	ENST00000376569.3;ENST00000376575.3;ENST00000376568.3;ENST00000452441.1;ENST00000324771.8;ENST00000418800.2;ENST00000454612.2	5'UTR;5'UTR;5'UTR;5'UTR;5'UTR;5'UTR;5'UTR	DDR1;DDR1;DDR1;DDR1;DDR1;DDR1;DDR1;DDR1;DDR1;DDR1;DDR1;DDR1;DDR1;DDR1;DDR1;DDR1;DDR1;DDR1;DDR1;DDR1;DDR1;DDR1;DDR1;DDR1;DDR1;DDR1;DDR1;DDR1;DDR1;DDR1;DDR1;DDR1;DDR1;DDR1;DDR1	ENST00000515881.1;ENST00000513043.1;ENST00000511510.1;ENST00000376575.3;ENST00000504927.1;ENST00000428153.2;ENST00000376568.3;ENST00000513243.1;ENST00000452441.1;ENST00000515219.1;ENST00000482873.2;ENST00000504152.1;ENST00000512336.1;ENST00000503670.1;ENST00000421124.2;ENST00000512725.1;ENST00000504679.1;ENST00000431373.1;ENST00000502955.1;ENST00000505066.1;ENST00000460944.2;ENST00000324771.8;ENS…	5'UTR;5'UTR;5'UTR;5'UTR;5'UTR;5'UTR;5'UTR;5'UTR;5'UTR;5'UTR;5'UTR;5'UTR;5'UTR;TSS1500;5'UTR;5'UTR;5'UTR;5'UTR;5'UTR;5'UTR;5'UTR;5'UTR;5'UTR;5'UTR;5'UTR;5'UTR;5'UTR;5'UTR;5'UTR;5'UTR;5'UTR;5'UTR;5'UTR;5'UTR;5'UTR	chr6:30853800-30854190	3		NA		NA	NA	TRUE	NA	-0.0546053	0.125174
0.0262347	0.0262347	cg13930557	chr353	139905509	+	35708962	NA	AAACCAATTTAACAAAATAAAATCCCCRTTCRAATAAAACATTATCACCC		II			NA	NA	NA	NA	NA	NA	chr9:139905818-139906459	N_Shore	TGGCACATGATGGTCAGGAGGAAGCCCACGACGCCCTCAACCGCCATGGCCACCAGTCCG[CG]GGTGACAATGTCCCACTCGAACGGGGACTTCATCTTGTCAAACTGGCCTGCGGGGAGACA	GGCCAGTTTGACAAGATGAAGTCCCCGTTCGAGTGGGACATTGTCACCCG	ABCA2;ABCA2	NM_001606;NM_212533	Body;Body				NA	9:139025298-139026839			ABCA2	ENST00000398210.1	5'UTR	ABCA2;ABCA2;ABCA2;ABCA2;ABCA2;ABCA2	ENST00000490486.1;ENST00000398210.1;ENST00000437791.2;ENST00000463603.1;ENST00000459850.1;ENST00000487109.1	TSS1500;5'UTR;TSS1500;TSS200;3'UTR;3'UTR		NA	chr9:139900553-139919338	6		NA	NA	TRUE	NA	-0.0292191	0.450785
0.0261696	0.0261696	cg20540428	chr354	73045686	+	86739416	NA	CTTTAAATCCCTACCATTTCCTCTCTATATAAACTTAAACTACTTACTTC		II			NA	NA	NA	NA	NA	NA	chr3:73045834-73046517	N_Shore	CATAGGGCATCAGTACCAGTGCCCTTACTGTACAGATGGGGAAAATGAGGCTCAGACAGG[CG]AAGTAAGTAGCTTAAGTTCACACAGAGAGGAAATGGCAGGGATTCAAAGCCTAGGAGTCC	TTTGAATCCCTGCCATTTCCTCTCTGTGTGAACTTAAGCTACTTACTTCG	PPP4R2	NM_174907	TSS1500				NA		3:73045395-73047299	Promoter_Associated_Cell_type_specific	PPP4R2;PPP4R2;PPP4R2	ENST00000356692.5;ENST00000295862.9;ENST00000495566.1	TSS1500;TSS1500;TSS1500	PPP4R2;PPP4R2;PPP4R2;PPP4R2;PPP4R2;PPP4R2;PPP4R2	ENST00000356692.5;ENST00000482242.1;ENST00000470976.1;ENST00000488810.1;ENST00000295862.9;ENST00000495566.1;ENST00000476505.2	TSS1500;TSS1500;TSS1500;TSS1500;TSS1500;TSS1500;TSS1500		NA	chr3:73045522-73047196	6	chr3:73045139-73048670	6	TRUE	TRUE	NA	0.63259	0.390289
0.0260713	0.0260713	cg04387175	chr355	88568629	-	7690990	58753869	CATAAACACAACTAATAAAATCAATCCCCAAAAATAAAACAAAAAAACCA	CGTAAACGCAACTAATAAAATCGATCCCCGAAAATAAAACAAAAAAACCG	I	C	Grn	NA	NA	NA	NA	NA	NA	chr16:88569267-88569491	N_Shore	CATTACAGCGGCCGTGGACGCAGCTGATAAGATCGGTCCCCGGAGATGGGACAAAGGGGC[CG]CCATCGGCTCGAGGGCTGGTCATATCCTGCCCGAAAGGGCCGAGCAGGGCCTGAGATGCG	CGGCCCCTTTGTCCCATCTCCGGGGACCGATCTTATCAGCTGCGTCCACG	ZFPM1	NM_153813	Body				NA	16:87096078-87096285			ZFPM1	ENST00000569086.1	5'UTR	ZFPM1;ZFPM1;ZFPM1	ENST00000569086.1;ENST00000563351.1;ENST00000562437.1	5'UTR;5'UTR;5'UTR		NA	chr16:88556752-88574483	6		NA	NA	TRUE	NA	-0.33682	0.172297
0.0260082	0.0260082	cg12727256	chr356	24838292	+	8771256	NA	RAACTCAAACRCCATTCTCATTTAAACAAACTTAAAACACRATATAACTC		II			NA	NA	NA	NA	NA	NA		OpenSea	GGCCTTGTCTAACTGCCTTTCCTTCTAAAGGGAATGTTTTTTTCTGAGATAAAATAAAAA[CG]AGCCACATCGTGTTTTAAGCTTGTCCAAATGAGAATGGCGTCTGAGTTCGTTTCCTACTC	CGAGCCACATCGTGTTTTAAGCTTGTCCAAATGAGAATGGCGTCTGAGTT	C22orf45;ADORA2A;C22orf45	NR_028484;NM_000675;NR_028483	Body;3'UTR;Body				NA				C22orf45;C22orf45;C22orf45;ADORA2A;ADORA2A;KB-1896H10.1	ENST00000326341.4;ENST00000543438.1;ENST00000427813.2;ENST00000541988.1;ENST00000337539.6;ENST00000358654.2	5'UTR;5'UTR;3'UTR;3'UTR;3'UTR;3'UTR	C22orf45;C22orf45;C22orf45;ADORA2A;ADORA2A;KB-1896H10.1	ENST00000326341.4;ENST00000543438.1;ENST00000427813.2;ENST00000541988.1;ENST00000337539.6;ENST00000358654.2	5'UTR;5'UTR;3'UTR;3'UTR;3'UTR;3'UTR	chr22:24838000-24838295	3		NA		NA	NA	TRUE	NA	-0.213528	0.220027
0.0260063	0.0260063	cg10183965	chr357	3824497	-	32614251	NA	CRATTTAAACTTCRAATAACAATTACRTACATCAATAATTAATTCCTCTC		II			NA	NA	NA	NA	NA	NA	chr17:3827795-3828137	N_Shelf	GCTCAGCCCAGCGGTTTAGGCTTCGGGTGGCAGTTGCGTGCATCAGTGGTTGGTTCCTCT[CG]GTTGCGTGGACGTACTGCAGCTTGCTTATCCTTCATCTGTTCATGGATATCTGAGGCCTG	GGTTTAGGCTTCGGGTGGCAGTTGCGTGCATCAGTGGTTGGTTCCTCTCG							NA	17:3771124-3771259									chr17:3824305-3825235	3		NA		NA	NA	TRUE	NA	-0.0202456	-0.0860044
0.025974	0.025974	cg19052272	chr358	3704530	-	75740878	8604117	CCTAAACTTAACAAAACCACAAAAATAAAAATAAACCCTTCTATTCTCCA	CCTAAACTTAACGAAACCACGAAAATAAAAATAAACCCTTCTATTCTCCG	I	C	Grn	NA	NA	NA	NA	NA	NA		OpenSea	TCGGTGCCACAGCCTAGGCTTAGCGAAACCACGAGGATAAAAATAGGCCCTTCTGTTCTC[CG]CACCGTGAGCTTTGTGACTGATCCGAGGCGGCGAGCGGGGGCACTGCACTGCTGTGGCGG	CCTAGGCTTAGCGAAACCACGAGGATAAAAATAGGCCCTTCTGTTCTCCG	ALLC	NM_018436	TSS1500				NA	2:3682368-3682476			ALLC	ENST00000252505.3	TSS1500	ALLC	ENST00000252505.3	TSS1500	chr2:3704140-3704595	3		NA		NA	NA	TRUE	NA	0.295708	0.313003
0.0259544	0.0259544	cg19079372	chr359	54604293	+	83762240	NA	TTCATATCATTTTTTCTAAACCTTTTCACCTTTTACTCAACTAATCATTC		II			NA	NA	NA	NA	NA	NA	chr5:54603209-54603904	S_Shore	TCTTCGCGGTTGTCTCCTGCATCAGCACAACACCTGGCACATAGTCGTTAATAAACAAAA[CG]AATGATTAGTTGAGTAAAAGGTGAAAAGGTTTAGAAAAAATGATATGAATTGATTTGGAG	CGAATGATTAGTTGAGTAAAAGGTGAAAAGGTTTAGAAAAAATGATATGA	DHX29;SKIV2L2	NM_019030;NM_015360	TSS1500;Body				NA		5:54602778-54604767	Promoter_Associated	DHX29;SKIV2L2	ENST00000251636.5;ENST00000504388.1	TSS1500;5'UTR	DHX29;DHX29;DHX29;SKIV2L2;SKIV2L2;SKIV2L2	ENST00000508346.1;ENST00000504778.1;ENST00000251636.5;ENST00000504388.1;ENST00000503165.1;ENST00000504997.1	TSS1500;TSS1500;TSS1500;5'UTR;5'UTR;5'UTR	chr5:54603940-54604555	3		NA		NA	NA	NA	NA	-1.1346	-3.85816
0.0259263	0.0259263	cg26970354	chr360	58652891	-	2771274	NA	AACTAAAAAAAATAACCAAAACTTCCTACTACATAACACTTAACCTTTAC		II			NA	NA	NA	NA	NA	NA		OpenSea	GGCTGAGGCAGGGCTGGAAGGGATGGCCAGGACTTCCTGCTGCATGACACTTGGCCTTTG[CG]ACAGAGTTTGCTTCACTCAGGCCTTATCTCATAATTAACGTGAGAAACACTCCCTCGAAA	CGCAAAGGCCAAGTGTCATGCAGCAGGAAGTCCTGGCCATCCCTTCCAGC	PDE4D;PDE4D;PDE4D;PDE4D;PDE4D	NM_001197219;NM_006203;NM_001197218;NM_001104631;NM_001165899	TSS200;Body;Body;Body;Body				NA				PDE4D	ENST00000405755.2	TSS200	PDE4D;PDE4D;PDE4D;PDE4D	ENST00000405755.2;ENST00000405053.3;ENST00000505453.1;ENST00000514231.1	TSS200;3'UTR;5'UTR;3'UTR	chr5:58652700-58652950	3		NA		NA	NA	NA	NA	0.137687	-1.45401
0.0258901	0.0258901	cg04882580	chr361	105323738	-	10696904	NA	AAAATTCAACATCTTACAATCAACAACCATTAAAACTTCCTTTATACAAC		II			NA	NA	NA	NA	NA	NA		OpenSea	TGATTACGGCGGAGGTTCAGCATCTTGCAGTCAGCAGCCATTGGGGCTTCCTTTGTGCAG[CG]TGTCCGGCGGCCTGGCCCTTTCCTCGTTGACTGATAGTAGCCCTTTGTTGGGAGAATCGG	CGCTGCACAAAGGAAGCCCCAATGGCTGCTGACTGCAAGATGCTGAACCT							NA										chr14:105323440-105323835	3		NA		NA	NA	NA	NA	0.307918	0.932564
0.0258107	0.0258107	cg05766107	chr362	63702235	-	65808907	NA	ACTATCAAACCAAAAATTCACTCATTCCAATCTAACTACATTCCCTCCAC		II			NA	NA	NA	NA	NA	NA	chr11:63706029-63706868	N_Shelf	CACACAATAGGGCTGTCAGGCCAAAGATTCACTCATTCCAGTCTAACTGCATTCCCTCCA[CG]GCCTCATCCAGTCTCACAGCTTTTTTTTTTCTTTTTGTGGTAGAGACAGGGTCTCGCTAT	CTGTCAGGCCAAAGATTCACTCATTCCAGTCTAACTGCATTCCCTCCACG							NA										chr11:63702040-63702255	3		NA		NA	NA	TRUE	NA	-0.283083	-0.392287
-0.0257111	0.0257111	cg08169020	chr363	69256888	-	55709846	86686490	CATAAATACCATATACAAACTAACACTTATCCCCATACTTACAAACACCA	CGTAAATACCGTATACGAACTAACACTTATCCCCGTACTTACAAACACCG	I	T	Red	NA	NA	NA	NA	NA	NA	chr14:69256676-69257036	Island	GGCTGCGGAGCTCGTGGATGCCGTGTGCGAACTGGCACTTGTCCCCGTACTTACAGGCAC[CG]TTTTCCTCAAAGGGGCGGCACAGCTCCGTCTTGTAGCGGCTGGAGTTGACCTGGCCGCCC	CGGTGCCTGTAAGTACGGGGACAAGTGCCAGTTCGCACACGGCATCCACG	ZFP36L1	NM_004926	Body			RDMR	NA	14:68326368-68326767	14:69256886-69257024	Promoter_Associated	ZFP36L1	ENST00000555997.1	3'UTR	ZFP36L1	ENST00000555997.1	3'UTR	chr14:69256460-69258475	3		NA		NA	NA	TRUE	NA	0.572003	-0.275383
-0.0256604	0.0256604	cg24530234	chr364	44224014	+	63737150	86778529	AATCCTCAAAAACAAAAACCATAAAAAATCTCTAAAACACCACCACTACA	AATCCTCGAAAACAAAAACCATAAAAAATCTCTAAAACGCCACCGCTACG	I	C	Grn	NA	NA	NA	NA	NA	NA	chr10:44223816-44224026	Island	GGACTGCATCTCCCGCCGCCTGCAGCCCAGACACAATTTCTCCCGGAGCGCTTCTAACCG[CG]CAGCGGTGGCGTTCCAGAGACTCTTCATGGCCCTTGCTCTCGAGGATCCCTTGGAGTCGT	GATCCTCGAGAGCAAGGGCCATGAAGAGTCTCTGGAACGCCACCGCTGCG							NA	10:43543525-43544519									chr10:44223785-44224195	3		NA		NA	NA	TRUE	NA	0.362036	0.969291
0.0256604	0.0256604	cg14799392	chr365	31315063	+	59664141	NA	ACTTTATTAAAAATCAAAAATTATTTCTACAACCAACAACACRATATACC		II			NA	NA	NA	NA	NA	NA		OpenSea	AGGAAGGGGCTCGGTTCTCTGAGCAAGGAGGGAAAGAAGAGAGGCAGATGCAGAGAAGTA[CG]GCACATCGTGCTGCTGGTTGTAGAAATAACCTCTGACTTTTAATAAAGTCATCCCTCGGT	CGGCACATCGTGCTGCTGGTTGTAGAAATAACCTCTGACTTTTAATAAAG	ALOX5AP;ALOX5AP	NM_001204406;NM_001629	Body;Body				NA				ALOX5AP	ENST00000479597.1	TSS1500	ALOX5AP	ENST00000479597.1	TSS1500	chr13:31314900-31315090	3		NA		NA	NA	NA	NA	0.0279146	-0.0841358
0.0255913	0.0255913	cg13571460	chr366	124989337	+	90748848	35604199	CCCCAAATTTATCTCCAAAACAACCCCAACTCTAAATACCCAAATCAACA	CCCCAAATTTATCTCCAAAACAACCCCAACTCTAAATACCCGAATCAACG	I	C	Grn	NA	NA	NA	NA	NA	NA	chr9:124987743-124991086	Island	AGCTCCTGCCAGGGCCTCGGCGTCAGACTGAGCCTGCGGCGGGGGAGAGAAGGAGAGGAG[CG]CTGATCCGGGCACCCAGAGTTGGGGCTGCCTTGGAGACAAATCTGGGGCCCCCGAGCACC	CCCCAGATTTGTCTCCAAGGCAGCCCCAACTCTGGGTGCCCGGATCAGCG	LHX6;LHX6	NM_199160;NM_014368	Body;Body				NA	9:124028781-124029683	9:124988970-124989731	Unclassified_Cell_type_specific	LHX6;LHX6	ENST00000560152.1;ENST00000560152.1	3'UTR;1stExon	LHX6;LHX6;LHX6	ENST00000560152.1;ENST00000560152.1;ENST00000558672.1	3'UTR;1stExon;TSS1500	chr9:124988365-124990195	3		NA		NA	NA	TRUE	NA	0.323014	0.238634
-0.0255762	0.0255762	cg05193946	chr367	6465390	-	72672243	78748148	ATCCAAACTCCTCTCACCAAACCATCTAAATTCACCAACATTAACTTCCA	ATCCAAACTCCTCTCACCAAACCATCTAAATTCACCGACATTAACTTCCG	I	T	Red	NA	NA	NA	NA	NA	NA		OpenSea	ATCTACCTTCTAGTCCAGGCTCCTCTCACCAGGCCATCTGGGTTCACCGGCATTGACTTC[CG]TGCTGCCTTGTAACTTCTCTCTTGTTGCATTACAAAGATTCTTGCATGTCCCTAACTGCC	CGGAAGTCAATGCCGGTGAACCCAGATGGCCTGGTGAGAGGAGCCTGGAC	SCNN1A;SCNN1A;SCNN1A	NM_001159576;NM_001038;NM_001159575	Body;Body;Body				NA				SCNN1A;SCNN1A	ENST00000538979.1;ENST00000540037.1	3'UTR;5'UTR	SCNN1A;SCNN1A;SCNN1A;SCNN1A;SCNN1A;SCNN1A;SCNN1A;SCNN1A	ENST00000541249.1;ENST00000536087.1;ENST00000539030.1;ENST00000366131.2;ENST00000536087.1;ENST00000538979.1;ENST00000542966.1;ENST00000540037.1	3'UTR;3'UTR;TSS1500;TSS1500;1stExon;3'UTR;3'UTR;5'UTR	chr12:6465320-6465595	3		NA		NA	NA	NA	NA	0.527541	-0.117499
0.0255131	0.0255131	cg18938907	chr368	110230456	+	88650250	NA	ATCATAAACATAATACTAATTAATACRAATTCCRCAAACAAACCTAAACC		II			NA	NA	NA	NA	NA	NA	chr1:110230238-110230614	Island	GGGGTCGCAGCAAGGCCCCGCCTGTCCCCTCTCCGGAGCTCTTATACTCTGAGCCCTGCT[CG]GTTTAGGCCTGTCTGCGGAATCCGCACCAACCAGCACCATGCCCATGATACTGGGGTACT	CGGTTTAGGCCTGTCTGCGGAATCCGCACCAACCAGCACCATGCCCATGA	GSTM1;GSTM1;GSTM1;GSTM1	NM_000561;NM_000561;NM_146421;NM_146421	1stExon;5'UTR;1stExon;5'UTR				NA	1:110031686-110032299	1:110230129-110230734	Unclassified_Cell_type_specific	GSTM1;GSTM1;GSTM1;GSTM1;GSTM1;GSTM1;GSTM1;GSTM2	ENST00000349334.3;ENST00000483399.2;ENST00000369819.2;ENST00000309851.5;ENST00000309851.5;ENST00000369823.2;ENST00000369823.2;ENST00000460717.3	TSS200;TSS200;TSS200;5'UTR;1stExon;5'UTR;1stExon;3'UTR	GSTM1;GSTM1;GSTM1;GSTM1;GSTM1;GSTM1;GSTM1;RP4-735C1.4;GSTM1;GSTM1;GSTM2;GSTM1;RP4-735C1.4	ENST00000349334.3;ENST00000476065.2;ENST00000490171.1;ENST00000369819.2;ENST00000490021.1;ENST00000309851.5;ENST00000309851.5;ENST00000429410.1;ENST00000369823.2;ENST00000369823.2;ENST00000460717.3;ENST00000490021.1;ENST00000429410.1	TSS200;TSS200;TSS200;TSS200;1stExon;5'UTR;1stExon;1stExon;5'UTR;1stExon;3'UTR;5'UTR;5'UTR	chr1:110230200-110230715	3		NA		NA	NA	TRUE	NA	-0.401849	-1.73302
-0.0254755	0.0254755	cg14089267	chr369	23412409	-	90606312	34605546	TAATAATAACTCTTTTACCATAACCAAAAACAAAAACAATAACAATAACA	TAATAATAACTCTTTTACCATAACCGAAAACAAAAACGATAACGATAACG	I	A	Red	NA	NA	NA	NA	NA	NA	chr13:23412207-23412623	Island	GACCCGGAGGGGTGATGGTGGCTCTTTTGCCATAACCGAGAGCAGAAGCGGTAGCGGTAG[CG]AGAGCAGGAAAAAAATAGGGCGAGGGAGGGGGCGCCGGAGAACCCGAGGGTCGCTCAGGC	CGCTACCGCTACCGCTTCTGCTCTCGGTTATGGCAAAAGAGCCACCATCA							NA	13:22310250-22310590									chr13:23412145-23412455	3		NA		NA	NA	TRUE	NA	0.0149728	-1.75898
0.0254587	0.0254587	cg27511599	chr370	32358540	-	84610959	NA	AAAACTCCAAACTCTAAACTAAAATTCRAAAAAACTAAACTTAAATCTTC		II			NA	NA	NA	NA	NA	NA		OpenSea	GAAACGCTTAGGAAACTCCAGGCTCTGGACTGAGGTTCGGGAGGGCTGGACTTAAATCTT[CG]CTCCGCAATGGCTGAAATCAGCGTTGGTGCATTGAGACTTGGTTTCTCATCATTTCAAAA	AAACTCCAGGCTCTGGACTGAGGTTCGGGAGGGCTGGACTTAAATCTTCG							NA	7:32324563-32325309									chr7:32358345-32358595	3		NA		NA	NA	TRUE	NA	0.273133	-1.065
0.0254288	0.0254288	cg19522960	chr371	42287377	-	27743964	NA	AAAAAACRCCTCCTTCCTATAAATATATAACAAACCRAAATAAAAATCCC		II			NA	NA	NA	NA	NA	NA		OpenSea	AGCTAGAGTTAGGGAAGCGCCTCCTTCCTGTGAGTGTGTAACAAACCGAAATGGAGGTCC[CG]CAAGGCATAACATCTTTTTAGAAAGACTGACACACAGTGGCTGAAGGGGATGGTGGACGG	CGGGACCTCCATTTCGGTTTGTTACACACTCACAGGAAGGAGGCGCTTCC							NA										chr2:42287205-42287575	3		NA		NA	NA	NA	NA	-0.00422741	-1.68788
0.0253902	0.0253902	cg07449758	chr372	31692300	+	85770140	NA	ATAAATCTTTAAAAACCACCAATCTTATCTCACTAATTCTCCTAAAACTC		II			NA	NA	NA	NA	NA	NA	chr6:31691425-31691718	S_Shore	GGTAGAGTCTAAGTTGTTTCCGGTCTGAGCCTTCAAGTTGCTGGGCTGTCCTTGGCGTGG[CG]AGTCCCAGGAGAACCAGTGAGACAAGACTGGTGGTTCTCAAAGACTCATATGTCCCTTAC	TGAGTCTTTGAGAACCACCAGTCTTGTCTCACTGGTTCTCCTGGGACTCG	C6orf25;C6orf25;C6orf25;C6orf25;C6orf25;C6orf25	NM_138274;NM_138273;NM_138275;NM_138272;NM_025260;NM_138277	Body;Body;Body;Body;Body;Body				NA							C6orf25;C6orf25	ENST00000471545.1;ENST00000460663.1	5'UTR;5'UTR		NA		NA		NA	NA	TRUE	NA	0.272799	0.560272
0.0252811	0.0252811	cg01563335	chr373	96830698	+	60738925	NA	TCATATCATTTAATCTTCCCAACAAATCCATACACATAAAATTTTAATCC		II			NA	NA	NA	NA	NA	NA	chr14:96829340-96830334	S_Shore	GCCACTTTGAGCGGCCACTGCCCTCCCCGAGCCCACGTTGCCTCCTTTGCCGAGTGTGAG[CG]GATTAAAATCTTATGTGCATGGATTTGTTGGGAAGATTAAATGATATGAGTAGGGCACGA	CATATCATTTAATCTTCCCAACAAATCCATGCACATAAGATTTTAATCCG	GSKIP;ATG2B;GSKIP;GSKIP;GSKIP	NM_001271904;NM_018036;NM_001271906;NM_001271905;NM_016472	TSS1500;TSS1500;5'UTR;5'UTR;5'UTR				NA				C14orf129;ATG2B;C14orf129;C14orf129;C14orf129	ENST00000556095.1;ENST00000359933.4;ENST00000555181.1;ENST00000554182.1;ENST00000556095.1	1stExon;TSS1500;5'UTR;5'UTR;5'UTR	C14orf129;ATG2B;C14orf129;C14orf129;C14orf129;C14orf129	ENST00000556095.1;ENST00000359933.4;ENST00000555181.1;ENST00000555088.1;ENST00000553699.1;ENST00000556095.1	1stExon;TSS1500;5'UTR;5'UTR;5'UTR;5'UTR	chr14:96830060-96830815	3		NA		NA	NA	NA	NA	-0.68305	-1.81443
-0.025278	0.025278	cg18398267	chr374	57079183	+	58741202	NA	TAAATTAAACAACAATTACATATATCAAATCACATACAAAACACACCATC		II			NA	NA	NA	NA	NA	NA		OpenSea	ACAACAACAAAGAAGAATTTCTTACCTCATTGTTTATTGTGAGAATCAAATGAGAAATGT[CG]ATGGTGTGCTTTGCATGTGACTTGATACATGTAATTGTTGCTTAATCTATTCCTTGTTTG	AGATTAAGCAACAATTACATGTATCAAGTCACATGCAAAGCACACCATCG	NLRC5	NM_032206	Body				TRUE							NLRC5;NLRC5;NLRC5;NLRC5	ENST00000534931.1;ENST00000539881.1;ENST00000538930.1;ENST00000538778.1	TSS200;3'UTR;5'UTR;5'UTR	chr16:57079040-57079450	3		NA		NA	NA	NA	NA	0.452031	-0.472473
0.0252726	0.0252726	cg04478251	chr375	998432	+	48785852	56702239	CATAACCATTATATTTTATCTTCATATAAATAACAAATAAACACATCACA	CATAACCATTATATTTTATCTTCGTATAAATAACAAATAAACGCGTCGCG	I	A	Red	NA	NA	NA	NA	NA	NA		OpenSea	AAGGGAAGCAGGAAGGTCAGCAGTCCCAGGAAGGCCAAGGAGACGGGATTTCTCAGAAGC[CG]CGACGCGCTCATCTGCCACCCACACGAAGACAAAACACAATGGTTATGCTTCCTCCTCAA	CGCGACGCGCTCATCTGCCACCCACACGAAGACAAAACACAATGGTTATG	ABR;ABR;ABR	NM_021962;NM_001092;NM_001159746	Body;Body;Body				NA	17:945090-945547			ABR	ENST00000382259.2	5'UTR	ABR	ENST00000382259.2	5'UTR		NA	chr17:997974-1000530	6		NA	NA	TRUE	NA	0.0418797	1.13413
0.0252616	0.0252616	cg05666456	chr376	170214340	-	37808832	NA	ATAAAATCATTCAAAACCRATCACATCAAAAATCCCACTCAAAATATACC		II			NA	NA	NA	NA	NA	NA		OpenSea	TTTGAGATGTGATAGGATCATTCAGGGCCGATCACATCAGGGATCCCACTCAAAATGTAC[CG]TATTTAGGTTCATATCCCCAGGGCCAAGTTGAAATCAAACCAATCTCTGAATAACGATAT	CGGTACATTTTGAGTGGGATCCCTGATGTGATCGGCCCTGAATGATCCTA							NA											NA	chr4:170213619-170215590	6	chr4:170214022-170215521	6	NA	NA	NA	0.169217	-1.03296
-0.0252449	0.0252449	cg15750303	chr377	18765848	-	9756558	96690355	TCAAATTCTTCTCATAAAACAACCTCATAAATACCCAATAAACAACCTCA	TCGAATTCTTCTCGTAAAACGACCTCATAAATACCCAATAAACAACCTCG	I	T	Red	NA	NA	NA	NA	NA	NA	chr2:18765745-18766180	Island	GGCGCGAGCAGCTCGGGTTCTTCTCGTAGAACGACCTCATGGATGCCCAGTAGGCAGCCT[CG]TAGTCGTCCTCGTCCTCCCGCTGCTGCTGCTGCTGCTCGGACAGAGAGTTGCGGTCCAGC	CGAGGCTGCCTACTGGGCATCCATGAGGTCGTTCTACGAGAAGAACCCGA	NT5C1B;NT5C1B	NM_033253;NM_001002006	Body;Body				NA	2:18628840-18629661			U6	ENST00000384441.1	TSS1500	U6;NT5C1B;NT5C1B	ENST00000384441.1;ENST00000490687.1;ENST00000418427.1	TSS1500;3'UTR;TSS1500	chr2:18765525-18765915	3		NA		NA	NA	TRUE	NA	-0.374741	0.998663
0.0252244	0.0252244	cg00763961	chr378	108519972	+	94652947	NA	CTTAATTTCRAAACCCAACAACCTCTTTTCAATTTTAATCATTCTTTACC		II			NA	NA	NA	NA	NA	NA		OpenSea	GGCTGCTCAGTAAAAGGAGTAATTGTGAAATAGAGCTGTTGTGAAATAAAGCATAAGGAA[CG]GTAAAGAATGACTAAAACTGAAAAGAGGCTGTTGGGTTTCGAAATTAAGAGATACTTGGT	CGGTAAAGAATGACTAAAACTGAAAAGAGGCTGTTGGGTTTCGAAATTAA	TMEM38B	NM_018112	Body				NA							TMEM38B	ENST00000435034.1	3'UTR	chr9:108519880-108520090	3		NA		NA	NA	NA	NA	0.367201	0.39741
0.025172	0.025172	cg18245735	chr379	220443780	-	99714934	NA	TATTATTCCTCCTAAATATCTTTCAAATCAACCRCTTTATCTCTCCTTAC		II			NA	NA	NA	NA	NA	NA		OpenSea	CAAGTATTGTTTGTTGTTCCTCCTAAGTATCTTTCAAATCAACCGCTTTGTCTCTCCTTA[CG]TAGACACTATTTTGCAATTCTTGATTGGGCAATTTAGCAGCCTCCTAAACCAGTCACTCC	GTTGTTCCTCCTAAGTATCTTTCAAATCAACCGCTTTGTCTCTCCTTACG							NA										chr2:220443700-220443930	3		NA		NA	NA	NA	NA	0.0783857	0.109782
-0.0251587	0.0251587	cg23361828	chr380	239463246	-	78653828	10728295	CTCACAATTCTAAAAAACAAAAATCCAAAATCAAAAACCCAACAACTTCA	CTCACAATTCTAAAAAACGAAAATCCGAAATCGAAAACCCAACAACTTCG	I	A	Red	NA	NA	NA	NA	NA	NA		OpenSea	AGGAATGTGTGGCTCACAGTTCTGGAAGACGGAGGTCCGAGGTCGAAGGCCCAGCAGCTT[CG]GTGTCTGGTGCGGAACCGCCTTCCAGCTGGTAGGTGTCGTCTCTCAGGCCTCTTTGATGA	CTCACAGTTCTGGAAGACGGAGGTCCGAGGTCGAAGGCCCAGCAGCTTCG							TRUE	2:239127954-239128004			AC092619.1;AC092619.1	ENST00000446979.1;ENST00000446979.1	1stExon;3'UTR	AC092619.1;AC092619.1	ENST00000446979.1;ENST00000446979.1	1stExon;3'UTR	chr2:239463165-239463415	3		NA		NA	NA	TRUE	NA	0.205711	0.316584
0.025132	0.025132	cg19553932	chr381	14462942	+	1804379	NA	AAAAAATCAACTTTAACCACTCTTTCTAAAAATATCCCAACCTATAACTC		II			NA	NA	NA	NA	NA	NA		OpenSea	TGGGCATTTGGAGGAAAAGCCTGCCTGGGGATCTACACACTCACATGAAAACTGTGCAAA[CG]AGTCACAGGCTGGGACACCTTTAGAAAGAGTGGTTAAAGTTGATTTTTTATTATTTATTG	CGAGTCACAGGCTGGGACACCTTTAGAAAGAGTGGTTAAAGTTGATTTTT							NA											NA		NA	chr17:14462508-14463176	3	NA	NA	NA	-0.568874	-2.17962
0.0251314	0.0251314	cg00242965	chr382	68658969	+	6612940	NA	AACAATCAATACACACCTAAAAATAAACACRACCATATACAACAAAAAAC		II			NA	NA	NA	NA	NA	NA		OpenSea	GTCATCAGTTACAGCAGGGGCTCTGCACACAGCCCTCCCCAGCCAGCGCGACCCCGGCAA[CG]TCCCCTGCTGCACATGGCCGTGTTTATCTCCAGGTGTGCACTGACTGCCTCGCTAGCTTG	CGTCCCCTGCTGCACATGGCCGTGTTTATCTCCAGGTGTGCACTGACTGC	MRPL21;MRPL21	NM_181515;NM_181514	Body;Body				TRUE							MRPL21;MRPL21	ENST00000541279.1;ENST00000565125.1	3'UTR;3'UTR	chr11:68658920-68659515	3		NA		NA	NA	NA	NA	0.671061	-1.25043
0.0250695	0.0250695	cg26662672	chr383	51094766	-	9624932	NA	ACAAACRAAATCACCRTACTAAACAAACAAAATAATATAACCTCACAAAC		II			NA	NA	NA	NA	NA	NA		OpenSea	TGGCCGGCCGGGCAGGCGAGGTCACCGTGCTGGGCAAGCAGAGTGGTGTGGCCTCACAGA[CG]TTGGACTCATTTGCCAAGGAGTTGCCCTCCAGGACAAAAGCAGAGGGCAGAACGGGGTGA	CGTCTGTGAGGCCACACCACTCTGCTTGCCCAGCACGGTGACCTCGCCTG							TRUE											NA	chr22:51094023-51095488	6		NA	NA	NA	NA	-0.047427	0.0444147
0.0250572	0.0250572	cg04477293	chr384	117845466	-	88626182	NA	RAAATATAAACCCRCTATACTCTTAAAATAACTCTTCCTCTCTAACTTTC		II			NA	NA	NA	NA	NA	NA		OpenSea	AATGTGGGGGCGAGGTATGAACCCGCTATGCTCTTGAGATAGCTCTTCCTCTCTGACTTT[CG]TTTTCTTATAAATTATAAAACTTCACAACTCCTTAGGACTGCAGAGCTTCTCTTTTCATG	CGAAAGTCAGAGAGGAAGAGCTATCTCAAGAGCATAGCGGGTTCATACCT							NA		11:117845362-117845496	Unclassified_Cell_type_specific							chr11:117845145-117845630	3		NA		NA	NA	NA	NA	-0.184393	-0.21392
0.0250031	0.0250031	cg24337025	chr385	196705884	-	65622956	NA	ATAATTCTACCTAATACTTACRATATCCCTACCCTAAACTATTTCCCTTC		II			NA	NA	NA	NA	NA	NA		OpenSea	TGCAATGTCATGTGGTTCTACCTAATGCTTGCGGTGTCCCTGCCCTGGGCTGTTTCCCTT[CG]GCTTCATCTCAGCGAATCACGAACACATTCCACGGACTCACCTCCTTGGAAGCCTTTTGG	TGGTTCTACCTAATGCTTGCGGTGTCCCTGCCCTGGGCTGTTTCCCTTCG							NA	3:198190252-198190316	3:196704861-196706453	Unclassified							chr3:196705845-196706075	3		NA		NA	NA	TRUE	NA	0.394421	-0.0137522
0.0249497	0.0249497	cg21326139	chr386	1294783	+	55629824	NA	AAACCAAAAATACTAAATTAAACCCTAAATAACAATTTACATCCCTCTCC		II			NA	NA	NA	NA	NA	NA		OpenSea	GGCAGGAAGCCACCGTGATTACATGCCCCGCACCAGAACATGAGACTGGCCCCTCCAGGA[CG]GAGAGGGATGTAAACTGCCACCCAGGGCTTAATCCAGCACTTCTGGCCCTGTGATGAGCT	CGGAGAGGGATGTAAACTGCCACCCAGGGCTTAATCCAGCACTTCTGGCC	MAEA;MAEA	NM_005882;NM_001017405	Body;Body				TRUE	4:1284346-1284784						MAEA;MAEA;MAEA	ENST00000508634.1;ENST00000503693.1;ENST00000512308.1	5'UTR;5'UTR;3'UTR	chr4:1294585-1294815	3		NA		NA	NA	TRUE	NA	0.427433	-0.904269
0.0248603	0.0248603	cg14811319	chr387	88757392	-	10807940	93610226	AAAACTTCCAATTACAAAAAAAAACAACATCCTCTCCTAAAAACTTATCA	AAAACTTCCGATTACGAAAAAAAACGACGTCCTCTCCTAAAAACTTATCG	I	C	Grn	NA	NA	NA	NA	NA	NA	chr6:88757292-88757879	Island	CGCCCTGGGCAGGGAACTTCCGGTTGCGGGGAAGGGCGGCGTCCTCTCCTAGGGACTTGT[CG]CACGCGGCTTCTCGTCGCGTTCCGTCTTGCACGCCTCGCAGCCTAGCTCCGCGCGAGTTC	GGAACTTCCGGTTGCGGGGAAGGGCGGCGTCCTCTCCTAGGGACTTGTCG	SPACA1	NM_030960	TSS200				NA	6:88813982-88814582			SPACA1	ENST00000237201.1	TSS200	SPACA1	ENST00000237201.1	TSS200		NA		NA		NA	NA	TRUE	NA	-0.490013	-0.356949
0.0247956	0.0247956	cg03673894	chr388	158431192	+	97614502	NA	ACTCTCTTCCTATCAAAAAATAACATTTCTAATTAACAAACCAACACAAC		II			NA	NA	NA	NA	NA	NA		OpenSea	AGCACGTGCTCGTGTTTTACAGAGTGCCTCTGTGTACGTTAGCTCATGGGGTTGGTCTCA[CG]CTGTGCTGGCCTGCTAACCAGAAATGTCACCCTCTGACAGGAAGAGAGTAAGTTGGCATT	CGCTGTGCTGGCCTGCTAACCAGAAATGTCACCCTCTGACAGGAAGAGAG	RARRES1;RARRES1	NM_206963;NM_002888	Body;Body		chr3:158431050-158431050		TRUE										chr3:158431040-158431335	3		NA		NA	NA	NA	NA	0.438459	-1.82589
0.0247927	0.0247927	cg10974601	chr389	2287495	-	85642917	NA	AATCACAATATCCCACTAAAAAATAACRCTTTTTAAAACRAACAACAACC		II			NA	NA	NA	NA	NA	NA		OpenSea	TAACTAAAATCAGTCACAATATCCCACTGGGAGGTGACGCTTTTTAAGACGAGCAACAGC[CG]GCCGCCAAGAGGCGGGTGAGGCCCCACTGAGCACTTCTATTGCATCTAACTGGGGAGCCA	GTCACAATATCCCACTGGGAGGTGACGCTTTTTAAGACGAGCAACAGCCG	NUDT1;NUDT1;NUDT1;NUDT1;NUDT1;NUDT1;NUDT1	NM_198948;NM_002452;NM_198952;NM_198950;NM_198954;NM_198953;NM_198949	Body;Body;Body;Body;Body;Body;Body				NA	7:2253668-2254026	7:2286550-2287699	Unclassified	NUDT1	ENST00000487426.1	TSS1500	NUDT1;NUDT1	ENST00000471348.1;ENST00000487426.1	5'UTR;TSS1500	chr7:2287385-2287550	3		NA		NA	NA	TRUE	NA	-0.375726	1.37317
-0.0247903	0.0247903	cg02577963	chr390	5041570	+	96670966	75635159	AACCTAACAAACTAAAAACTCAAAACTCCACAATACCAAAAAAACAAACA	AACCTAACGAACTAAAAACTCGAAACTCCACAATACCAAAAAAACGAACG	I	A	Red	NA	NA	NA	NA	NA	NA	chr19:5043117-5043479	N_Shore	TCTGGCCTCAGCAGCCGGCCCACAGCGTGTTACAAACACGTGTACTTTCCCAGTCCCTGC[CG]CTCGTCTTCCTGGCACTGTGGAGCCTCGAGTCCTCAGCCCGCCAGGCCACCTGCTGGATT	GGCCTGGCGGGCTGAGGACTCGAGGCTCCACAGTGCCAGGAAGACGAGCG	KDM4B	NM_015015	Body				NA	19:4992525-4992988	19:5041365-5041813	Unclassified_Cell_type_specific							chr19:5041200-5041595	3		NA		NA	NA	TRUE	NA	0.745425	1.08389
-0.024768	0.024768	cg24441899	chr391	4244372	+	63683883	NA	AACTAAACCCTAAAAAACTCCAAAACAACTATACAAAAAACCTAACTCCC		II			NA	NA	NA	NA	NA	NA		OpenSea	CACTCCTGGGCCGCAGCCCCGGCGGCAGGCGGAGAGGAGTGCTCGGCTGGCCTCTGCCTC[CG]GGAGCCAGGCCCCCTGCACAGCTGCCCTGGAGCTCCCCAGGGCCCAGCTCATGGACAGCC	CGGGAGCCAGGCCCCCTGCACAGCTGCCCTGGAGCTCCCCAGGGCCCAGC	SDK1;SDK1	NR_027816;NM_152744	Body;Body				NA	7:4210710-4211211			SDK1	ENST00000446104.1	5'UTR	SDK1;SDK1	ENST00000446104.1;ENST00000476701.1	5'UTR;5'UTR	chr7:4244245-4245135	3		NA		NA	NA	TRUE	NA	-0.481997	0.00925269
0.0247208	0.0247208	cg20731573	chr392	134537845	+	94808401	NA	CCCATATTATTACTTCCTTCTTTAAACTCTAACAAAACATTAACTCTACC		II			NA	NA	NA	NA	NA	NA		OpenSea	ATAGACATCAACAAAACAGATCTGGAACCCGATATCATGTACCTCTAAATGTGAAGTATG[CG]GTAGAGCTAATGTTTTGTCAGAGTTTAAAGAAGGAAGCAATAATATGGGCAAAGTTGTTG	CGGTAGAGCTAATGTTTTGTCAGAGTTTAAAGAAGGAAGCAATAATATGG	SGK1	NM_001143676	Body		chr6:134537834-134537834		TRUE							SGK1;SGK1;SGK1;SGK1	ENST00000524387.1;ENST00000531575.1;ENST00000484353.1;ENST00000485771.1	3'UTR;3'UTR;3'UTR;3'UTR	chr6:134537785-134538195	3		NA		NA	NA	NA	NA	-0.0363434	0.249599
0.0246486	0.0246486	cg18284575	chr393	69095594	+	97658106	NA	TTCTAAATATATACAACRATAACCTAATAAACAACTAAACRTCTAACTTC		II			NA	NA	NA	NA	NA	NA	chr14:69095051-69095407	S_Shore	GCTGAGGTTTCGGCTGAGCCCCCAGCCTCCCCCGACCGCACAGCCTCGGGCATGAACCCG[CG]AAGCCAGACGCTTAGTTGCTTATCAGGCCATCGCTGTACATATTTAGAAAGTACCTATCA	TCTAAATATGTACAGCGATGGCCTGATAAGCAACTAAGCGTCTGGCTTCG							TRUE	14:68164769-68165358	14:69094639-69096348	Unclassified_Cell_type_specific	CTD-2325P2.4	ENST00000556301.1	TSS1500	CTD-2325P2.4;RAD51B;RAD51B;RAD51B	ENST00000556301.1;ENST00000553595.1;ENST00000554244.1;ENST00000478014.1	TSS1500;5'UTR;5'UTR;5'UTR	chr14:69095005-69096315	3		NA		NA	NA	NA	NA	-0.252956	-2.35073
0.0246356	0.0246356	cg03668593	chr394	96630325	-	94606490	NA	RACAAAATTAACCTATTCAAAAACAAAATTCCAACCTTTATTAACAACAC		II			NA	NA	NA	NA	NA	NA		OpenSea	TCCCGGGAGCCGACAGAGTTGGCCTGTTCAGAGACAGAGTTCCAGCCTTTGTTGGCAGCA[CG]TCATTCTTAGAAGTCTGGAATGGGTGTGAGTGGGTGTGTACGTGTGTGTGTGTGCACACT	CGTGCTGCCAACAAAGGCTGGAACTCTGTCTCTGAACAGGCCAACTCTGT	ELK3	NM_005230	Body		chr12:96630162-96630162		NA										chr12:96630065-96630555	3		NA		NA	NA	NA	NA	-0.413358	0.289285
0.0246307	0.0246307	cg24467349	chr395	110254835	-	27725535	22759169	CAAAAACCTACAAAATAACATATTTCAAAATTATAACAAACCAAAAAACA	CGAAAACCTACAAAATAACGTATTTCGAAATTATAACGAACCGAAAAACG	I	A	Red	NA	NA	NA	NA	NA	NA		OpenSea	CGGGCGCTCGCTCGGGGGCCTACAGAATGGCGTGTTTCGGGGTTGTGGCGGGCCGAGGGG[CG]GGGTCGCAGCAAGGCCCCGCCTGTCCCCTCCTGGGCCTCTCAAAGTCTGAGCCCCGCTCC	CGCCCCTCGGCCCGCCACAACCCCGAAACACGCCATTCTGTAGGCCCCCG	GSTM5	NM_000851	TSS200				NA	1:110056185-110056747			GSTM5;GSTM5;GSTM5;GSTM5	ENST00000492718.1;ENST00000256593.3;ENST00000369813.1;ENST00000369812.4	TSS1500;TSS200;TSS200;TSS200	GSTM5;GSTM5;GSTM5;GSTM5;GSTM5;GSTM5;RP4-735C1.4	ENST00000492718.1;ENST00000256593.3;ENST00000369813.1;ENST00000369812.4;ENST00000488286.1;ENST00000482494.1;ENST00000429410.1	TSS1500;TSS200;TSS200;TSS200;TSS200;TSS200;5'UTR	chr1:110254700-110255135	3		NA		NA	NA	TRUE	NA	0.12556	-2.27628
0.0246196	0.0246196	cg20548231	chr396	31318373	+	38739528	NA	ACAAAATATAATTATTAACRCCCRTTATAAACRATTCATAACCAACCAAC		II			NA	NA	NA	NA	NA	NA	chr22:31318228-31318489	Island	TCTTGTCGCTTCCGCCTCGAGCGTGTGGCGGGATTGCGGAAGCCCTCCACAGTTCATAAC[CG]TTGGCTGGTTATGAACCGTTCATAACGGGCGTTAATAACCATACCCTGTTAGACTAAGCA	CAGGGTATGGTTATTAACGCCCGTTATGAACGGTTCATAACCAGCCAACG	C22orf27	NR_026920	Body				NA	22:29648229-29648481	22:31318029-31318574	Unclassified_Cell_type_specific	MORC2-AS1;MORC2-AS1;MORC2-AS1;MORC2-AS1;MORC2-AS1	ENST00000441558.1;ENST00000432624.2;ENST00000432624.2;ENST00000422995.1;ENST00000422995.1	TSS200;1stExon;5'UTR;1stExon;5'UTR	MORC2-AS1;MORC2-AS1;MORC2-AS1;MORC2-AS1;MORC2-AS1;MTMR3	ENST00000441558.1;ENST00000432624.2;ENST00000432624.2;ENST00000422995.1;ENST00000422995.1;ENST00000464734.1	TSS200;1stExon;5'UTR;1stExon;5'UTR;5'UTR	chr22:31318085-31318475	3		NA		NA	NA	TRUE	TRUE	-0.181547	-0.421619
0.0245659	0.0245659	cg09159452	chr397	2609861	-	22781214	63803143	AACAAAACAAACAATAATATTTTCCTACTTTCCAAATTTATCATTTTCCA	AACGAAACAAACGATAATATTTTCCTACTTTCCGAATTTATCGTTTTCCG	I	A	Red	NA	NA	NA	NA	NA	NA		OpenSea	CTCTGCCAGGAGGGCGAGGCAGGCGATGATGTTTTCCTGCTTTCCGAGTTTGTCGTTTTC[CG]GGCAGTATCAAACGCTGGCATCTCTCCACCACCCTGTCTCCGTCCTCTCTTCTTCCCTCC	GGCGAGGCAGGCGATGATGTTTTCCTGCTTTCCGAGTTTGTCGTTTTCCG	IQCE;IQCE	NM_001100390;NM_152558	Body;Body				NA	7:2576174-2576500			IQCE	ENST00000325979.7	5'UTR	IQCE;IQCE;IQCE;IQCE;IQCE;IQCE	ENST00000422276.1;ENST00000325997.9;ENST00000325979.7;ENST00000423395.1;ENST00000470731.1;ENST00000476665.1	5'UTR;5'UTR;5'UTR;5'UTR;5'UTR;5'UTR	chr7:2609680-2609950	3		NA		NA	NA	TRUE	NA	-0.436329	-0.01594
0.024539	0.024539	cg00107617	chr398	625997	+	88693594	NA	TAACTTTACAAATCTCAAACTCATTTCCTTAACATTCTCTAATTAAATCC		II			rs80150027	0.0275	NA	NA	NA	NA		OpenSea	CTCTGTCCCACGATGAATAGGGCTGACGGATGCAACTAAGACCACGATGAATAGGGCTGA[CG]GATCCAACTAGAGAATGCTAAGGAAATGAGTCTGAGATTTGCAAAGCCAGGTTGTAAAAG	CGGATCCAACTAGAGAATGCTAAGGAAATGAGTCTGAGATTTGCAAAGCC	PRKAR1B;PRKAR1B;PRKAR1B;PRKAR1B;PRKAR1B;PRKAR1B	NM_002735;NM_001164762;NM_001164761;NM_001164759;NM_001164760;NM_001164758	Body;Body;Body;Body;Body;Body				NA										chr7:625905-626290	3		NA		NA	NA	NA	NA	-0.0433021	0.983198
0.024505	0.024505	cg02757970	chr399	25427350	+	87782928	97786203	TACAAAAAACCATTTCTAAAAAACACCAAATTCAACCTAATACAATAACA	TACAAAAAACCATTTCTAAAAAACACCGAATTCGACCTAATACGATAACG	I	A	Red	NA	NA	NA	NA	NA	NA	chr2:25427101-25427577	Island	CGAGCCTTGGGGCGCGGCACCCAGGGCCTCCCCACCGGGCTCCGAGGGACGCAGCGGCCT[CG]CCACCGCATTAGGCCGAATCCGGTGCCTTCTAGAAATGGCCTCCTGCAGCTCCAGAGCGC	CGCCACCGCATTAGGCCGAATCCGGTGCCTTCTAGAAATGGCCTCCTGCA							NA	2:25280606-25281081	2:25427162-25427848	Unclassified_Cell_type_specific	AC012457.2;AC012457.2	ENST00000431650.1;ENST00000431650.1	1stExon;5'UTR	AC012457.2;AC012457.2	ENST00000431650.1;ENST00000431650.1	1stExon;5'UTR	chr2:25427080-25427675	3		NA		NA	NA	TRUE	NA	-0.209011	-0.343269
-0.024481	0.024481	cg08580014	chr400	118368634	+	17650167	62617538	AATACACCAATAAATTTTATTAATATAAACACAACAACCTCATCACCCCA	AATACACCAATAAATTTTATTAATATAAACGCAACAACCTCGTCGCCCCG	I	A	Red	NA	NA	NA	NA	NA	NA	chr10:118368579-118369424	Island	CTGTAGCGAAGACACAGTGCGGGAAGACACGCTGCTCACCCTCACGCCCTGCTAAGCTCC[CG]GGGCGACGAGGCTGCTGCGTTCACACTAATAAAATCCACTGGTGCATCTGTATGCTCTGG	CGGGGCGACGAGGCTGCTGCGTTCACACTAATAAAATCCACTGGTGCATC	PNLIPRP1	NM_006229	3'UTR			CDMR	NA	10:118358593-118359414			PNLIPRP1;PNLIPRP1;PNLIPRP1	ENST00000534537.1;ENST00000528052.1;ENST00000358834.4	3'UTR;3'UTR;3'UTR	PNLIPRP1;PNLIPRP1;PNLIPRP1;PNLIPRP1;PNLIPRP1;PNLIPRP1	ENST00000482833.1;ENST00000534537.1;ENST00000528052.1;ENST00000358834.4;ENST00000531825.1;ENST00000525820.1	3'UTR;3'UTR;3'UTR;3'UTR;5'UTR;5'UTR	chr10:118368585-118368975	3		NA		NA	NA	TRUE	NA	-0.0949206	-0.287661
-0.0244656	0.0244656	cg13080721	chr401	70564414	-	1780949	4673198	TTCCTCAATCTTAACCATTCAAAACCCTACTTTCTATAAAAAAACAACCA	TTCCTCGATCTTAACCGTTCAAAACCCTACTTTCTATAAAAAAACAACCG	I	A	Red	NA	NA	NA	NA	NA	NA	chr11:70563664-70563886	S_Shore	AAGGCTTGGTGTTTCCTCGGTCTTGGCCGTTCAGAGCCCTGCTTTCTGTGAAGGGGCAGC[CG]GGCAGCCAAGCCCGTTTTGGCTACACAGACGCCCTGAGCCTACGCTGGAGGGAAGGAACT	TTCCTCGGTCTTGGCCGTTCAGAGCCCTGCTTTCTGTGAAGGGGCAGCCG	SHANK2	NM_012309	Body				NA	11:70241762-70242131			SHANK2	ENST00000468619.1	3'UTR	SHANK2;SHANK2;SHANK2	ENST00000470759.1;ENST00000468619.1;ENST00000498519.1	3'UTR;3'UTR;3'UTR		NA	chr11:70563554-70564977	4		NA	NA	TRUE	NA	0.00521512	0.470777
0.0244488	0.0244488	cg24278615	chr402	36837152	+	94663533	NA	CTTTTCCTACCTTCTCTACCCCRTACTTTATACTAAACTATACACATCAC		II			NA	NA	NA	NA	NA	NA		OpenSea	GCATTCTCCTGAGCAAAGCTAGGGTTTTTGGGAAGTTATCAGCAAGTCTTTATTGAGCAC[CG]TGATGTGTACAGCTCAGCATAAAGCACGGGGCAGAGAAGGCAGGAAAAGCAAACACAGAC	TTTTCCTGCCTTCTCTGCCCCGTGCTTTATGCTGAGCTGTACACATCACG							NA				Y_RNA	ENST00000516416.1	TSS200	Y_RNA	ENST00000516416.1	TSS200	chr22:36837000-36837270	3		NA		NA	NA	NA	NA	-0.117105	0.364953
-0.0244295	0.0244295	cg05758861	chr403	143580823	-	71685894	82632421	AAAAAAACACCACCCTTAAAAACCAAAAACTTAAAATACAACCACCCACA	AAAAAAACGCCACCCTTAAAAACCGAAAACTTAAAATACGACCACCCGCG	I	T	Red	rs75409560	0.018298	NA	NA	NA	NA	chr8:143580769-143580975	Island	AGGCAGCCGCTCAAAAGAGCGCCACCCTTGGGGGCCGGAGACTTGGGGTACGGCCACCCG[CG]TGCTGGGATTCGGGGCCAGTTCTGGGAGTGGGCTTCCTAGAGGAAGGGAGGGAGCATGCA	CGCGGGTGGCCGTACCCCAAGTCTCCGGCCCCCAAGGGTGGCGCTCTTTT	BAI1	NM_001702	Body				TRUE	8:143577800-143577977						BAI1	ENST00000518820.1	5'UTR	chr8:143580585-143581275	3		NA		NA	NA	TRUE	NA	-0.226572	0.735862
0.0243923	0.0243923	cg12709009	chr404	170557582	-	27792110	NA	TAAAACCRTCTCACTCACTCAATAACAACTAAAAACATAATATAAAAACC		II			NA	NA	NA	NA	NA	NA		OpenSea	GGAGCAGAAACTGGAGCCGTCTCACTCACTCAGTAACAACTAAGAGCATGATGTGGAAGC[CG]GCAATTAAACCCCCTCCAGTGGGCCGCAAGGTTCCCCAGCCATACCCCACCATCAGCTCT	CGGCTTCCACATCATGCTCTTAGTTGTTACTGAGTGAGTGAGACGGCTCC							NA	6:170399027-170399765	6:170557546-170557765	Unclassified_Cell_type_specific							chr6:170556925-170557895	3		NA		NA	NA	TRUE	NA	0.108668	1.84959
0.0243854	0.0243854	cg10099827	chr405	85551514	-	19787189	28636276	AAACCACATAATCACAAAAAACCTTACATATACCCCATCAATATATAACA	AAACCGCGTAATCGCGAAAAACCTTACGTATACCCCGTCAATATATAACG	I	C	Grn	NA	NA	NA	NA	NA	NA	chr16:85551382-85551709	Island	GAACGACAAGCGGAGCCGCGTGGTCGCGAAAGGCCTTGCGTGTGCCCCGTCAGTGTGTGG[CG]CCTGGCAGGGCTGATGGAGCGCCCCTCTCCCCTCCAAGGTTTATCTCTGCTCACAGAGGA	GAGCCGCGTGGTCGCGAAAGGCCTTGCGTGTGCCCCGTCAGTGTGTGGCG							NA	16:84108884-84109210									chr16:85551385-85551730	3		NA		NA	NA	TRUE	NA	-0.171183	1.03126
0.0243691	0.0243691	cg25966908	chr406	55516751	-	67704878	NA	ACAAAAACTCCCRTATAAATCCCRAACTATTAACTAAAATAACAAACCRC		II			NA	NA	NA	NA	NA	NA	chr7:55516871-55517249	N_Shore	ATTGGAGTAAAACAGAGACTCCCGTGTGGGTCCCGGGCTGTTGGCTAGGGTGGCAGGCCG[CG]TGCATTTCCTCTCTCTGCGCCTCTCTCTGCTATGAGCACGAACTATTTTCATAATTAGAT	CGCGGCCTGCCACCCTAGCCAACAGCCCGGGACCCACACGGGAGTCTCTG							NA	7:55484207-55484246	7:55516729-55516906	Unclassified_Cell_type_specific				VOPP1	ENST00000462326.1	3'UTR	chr7:55516245-55517275	3		NA		NA	NA	TRUE	NA	-0.116595	-0.869347
0.0243546	0.0243546	cg15228509	chr407	243074717	+	81699551	NA	CTAACTCTATAAATCTTCCCTCTTTTACTCCATAACCATTCCTCAAACAC		II			NA	NA	NA	NA	NA	NA		OpenSea	CATTTCAGGTAGAGGGAACCTGAGTTGAGCCAAAGAACCTGCAGTGAGGAGACAGCTTGA[CG]TGTCTGAGGAATGGCCATGGAGCAAAAGAGGGAAGATTTACAGAGCTAGGGCCAGAGAGG	CGTGTCTGAGGAATGGCCATGGAGCAAAAGAGGGAAGATTTACAGAGCTA							NA											NA	chr1:243074679-243075345	3		NA	NA	NA	NA	-0.177034	1.23686
-0.0242866	0.0242866	cg20675702	chr408	13200491	+	64657981	13796855	AAAATAACAACAATATACTAACACCAATACCTACCACAATACTAATAACA	AAAATAACGACGATATACTAACGCCGATACCTACCGCGATACTAATAACG	I	A	Red	NA	NA	NA	NA	NA	NA	chr10:13203436-13203790	N_Shelf	TCCTCCCGCCGCCGCTGCTGCTGCTGCCGCAGGGACCTCGGCCGTCGCCCCCGCCGCCTC[CG]CCACCAGCACCGCGGCAGGCACCGGCGCCAGCACACCGCCGCCATCCTCCTCCCACCGCC	CGCCACCAGCACCGCGGCAGGCACCGGCGCCAGCACACCGCCGCCATCCT							NA	10:13240425-13240565	10:13200279-13200501	Unclassified_Cell_type_specific							chr10:13200285-13200675	3		NA		NA	NA	TRUE	NA	0.0103692	1.00188
0.0242631	0.0242631	cg20033737	chr409	28059945	-	20755122	NA	AATAAAACAAAAACAACRTTCTACTCCATCATATTTTTATCACTCTTCCC		II			rs80097146	0.011729	NA	NA	NA	NA		OpenSea	GAAAGGTGAAAGGTGGGGCAGGGGCAGCGTTCTGCTCCATCATATTTTTATCACTCTTCC[CG]TTTTCCCCAGTGACTAATTCTTTGTTCATCAGAGTGAAAAGATTGTTTGAAAAAAAAAAT	CGGGAAGAGTGATAAAAATATGATGGAGCAGAACGCTGCCCCTGCCCCAC							NA										chr22:28059665-28060170	3		NA		NA	NA	NA	NA	-0.708761	-0.74881
0.0241932	0.0241932	cg23814364	chr410	3479188	-	85792821	NA	AAAAACATTATCAAAACCACTAACCTCTACTCATTACAAATTCTAAAATC		II			NA	NA	NA	NA	NA	NA		OpenSea	CACCCAAATTGAGAAACATTGTCAAAACCACTGGCCTCTACTCATTACAAATTCTGAGGT[CG]CAAATGACAAGGAATGATGCAGGAAGTGCCCTGGATTAAAGAAGACTAAGGTCAGGCGCG	GAAACATTGTCAAAACCACTGGCCTCTACTCATTACAAATTCTGAGGTCG	TRPV1;TRPV1;TRPV1;TRPV1	NM_080706;NM_018727;NM_080705;NM_080704	Body;Body;Body;Body				NA							TRPV1;TRPV1	ENST00000570742.1;ENST00000574085.1	3'UTR;3'UTR	chr17:3478820-3479235	3		NA		NA	NA	NA	NA	0.00131146	0.41633
0.0241885	0.0241885	cg17468100	chr411	31318147	+	90809272	NA	CTTTAAAAATTTCCTCRCRTCTTTTAAATAAATACTTCCAAAAATTCTCC		II			NA	NA	NA	NA	NA	NA	chr22:31318228-31318489	N_Shore	GGATTAGAGCTGGCCACGGCTTCCCCAGAAACCTGCAGTTACTGGAGTAGGAAGAGGCCT[CG]GAGAATCCCTGGAAGCATCTACCTAAAAGACGCGAGGAAACCCCCAAAGGCCACAGGCAC	CGGAGAATCCCTGGAAGCATCTACCTAAAAGACGCGAGGAAACCCCCAAA	C22orf27	NR_026920	TSS200				TRUE		22:31318029-31318574	Unclassified_Cell_type_specific	MORC2-AS1;MORC2-AS1;MORC2-AS1	ENST00000441558.1;ENST00000432624.2;ENST00000422995.1	TSS1500;TSS200;TSS200	MORC2-AS1;MORC2-AS1;MORC2-AS1;MTMR3	ENST00000441558.1;ENST00000432624.2;ENST00000422995.1;ENST00000464734.1	TSS1500;TSS200;TSS200;5'UTR	chr22:31318085-31318475	3		NA		NA	NA	TRUE	NA	-0.098754	-1.15016
0.0241846	0.0241846	cg15279541	chr412	171036378	+	4686379	NA	CACTAATATTCACCTTAACCTAACTTCTCTAAACCTCAAATTCCTCATCC		II			NA	NA	NA	NA	NA	NA	chr6:171033351-171033942	S_Shelf	GCAACGATGAGCTCTCCTGCTTAGTGCTGATGTGCCTCAGCCCCTAACCCCACTGGTGTC[CG]GATGAGGAACTTGAGGCTCAGAGAAGCTAGGTCAAGGTGAACACCAGTGTTGAGTTTCAG	ACTGGTGTTCACCTTGACCTAGCTTCTCTGAGCCTCAAGTTCCTCATCCG							NA				XX-C2158C12.2	ENST00000438217.1	5'UTR	XX-C2158C12.2	ENST00000438217.1	5'UTR		NA		NA		NA	NA	TRUE	NA	-0.227467	-0.659556
-0.0241843	0.0241843	cg02638348	chr413	134692167	-	41695140	94774297	TTCTCCTAAAAAAATCACAAAAAATAACAACATAAACACCCACAACCCCA	TTCTCCTAAAAAAATCACAAAAAATAACAACGTAAACGCCCACAACCCCG	I	A	Red	NA	NA	NA	NA	NA	NA	chr10:134692851-134693252	N_Shore	AACATTGAGCAATTCTCCTAGAAGAGTCACAAAGAATGGCAGCGTGGGCGCCCACAGCCC[CG]GGTCTGGCAGTGGTTGAGGCTGGTGGGGGGTTAGCGTGGAGCATTCTGAAGACGGGATAG	CGGGGCTGTGGGCGCCCACGCTGCCATTCTTTGTGACTCTTCTAGGAGAA							TRUE	10:134542139-134542558									chr10:134691765-134692315	3		NA		NA	NA	TRUE	NA	0.239958	0.305723
0.0241655	0.0241655	cg18701870	chr414	102063454	-	28634284	NA	ATTCCTTTTCCTAACTTCTCTATTTTTACCAATATAACTTTTCCATCCCC		II			NA	NA	NA	NA	NA	NA		OpenSea	TCATTATAGCTATTCCTTTTCCTAGCTTCTCTATTTTTGCCAATGTAACTTTTCCATCCC[CG]TGACTAAGAGATGAATAAGAGATGTAAGAGGAAGAGCTGGTTTGGCGCAGAGCACAGTGA	CGGGGATGGAAAAGTTACATTGGCAAAAATAGAGAAGCTAGGAAAAGGAA	RFX8	NM_001145664	Body		chr2:102063368-102063368		NA										chr2:102063340-102063670	3		NA		NA	NA	NA	NA	0.0195649	0.640182
0.0241177	0.0241177	cg21657580	chr415	45748941	+	43734234	NA	ATTCTAAAACCTCRAAACTTACCCATACTAAAAAACAACTCTAAACTAAC		II			NA	NA	NA	NA	NA	NA		OpenSea	TCACGCCTCCCAAGGTGACAACACCATCCTGGGCGCCCCGGGGAGACACCCCAAGCTGGA[CG]CCAGCCCAGAGCTGCTCTCCAGCATGGGCAAGCCCCGAGGCCTTAGAATGAGAACCGGGG	CGCCAGCCCAGAGCTGCTCTCCAGCATGGGCAAGCCCCGAGGCCTTAGAA							NA										chr19:45748545-45748950	3		NA		NA	NA	NA	NA	-0.186511	-0.0793
-0.0240664	0.0240664	cg05926586	chr416	74592786	-	31641132	8650328	CAATCACAATATATATAACTCCTAAACATACAACCAAAAAACAATAACCA	CGATCACAATATATATAACTCCTAAACATACGACCAAAAAACGATAACCG	I	A	Red	NA	NA	NA	NA	NA	NA		OpenSea	GTAGCAATGGCACGGTCACAGTGTGTGTGGCTCCTGGACATGCGGCCAGGGAGCGGTGGC[CG]GCAGCAGGTCCCAGGGCTGGAGCAGCAGGCGCCAGCGACATGGCAGTGGTTGAGTTGTAG	CGGCCACCGCTCCCTGGCCGCATGTCCAGGAGCCACACACACTGTGACCG	CCDC33	NM_025055	Body				NA	15:72379619-72379840			CCDC33	ENST00000563951.1	5'UTR	CCDC33	ENST00000563951.1	5'UTR	chr15:74592725-74592915	3		NA		NA	NA	TRUE	NA	0.464657	0.161529
0.0240624	0.0240624	cg09508730	chr417	27706275	+	88709441	NA	AACCCRAAACRAAAAACTCTAAACACAACCATTAACTAACTAACTAAAAC		II			NA	NA	NA	NA	NA	NA		OpenSea	GGCCTTCGCCCAGGTGCAGCCGTAGGGACTGCGGCTCGTCAGCCTGACGCCATCAAGCTG[CG]CCCCAGCCAGCCAGTCAATGGCTGTGTCCAGAGCTTCCCGCCTCGGGCTCAGCGTAGGTG	CGCCCCAGCCAGCCAGTCAATGGCTGTGTCCAGAGCTTCCCGCCTCGGGC							NA	6:27814158-27814320	6:27705993-27706516	Unclassified							chr6:27706140-27706450	3		NA		NA	NA	TRUE	NA	-0.659812	-0.81591
0.0240561	0.0240561	cg13072055	chr418	60648732	-	3727979	NA	TCTTAACTAATAAACTTAATAATAAACTCTATATCCCCCTCTAAAAAACC		II			NA	NA	NA	NA	NA	NA		OpenSea	CAGTTCTTATTTCTTAACTAGTAGACTTGGTGGTGGGCTCTGTGTCCCCCTCTAGGAGGC[CG]CTGGGTGGACTTTGTTTTCGTAATGGCCGTACTTCATTTCCACATCAGGCTACTTGCACA	CGGCCTCCTAGAGGGGGACACAGAGCCCACCACCAAGTCTACTAGTTAAG							NA										chr18:60648565-60649115	3		NA		NA	NA	NA	NA	0.483542	0.173103
0.0240193	0.0240193	cg09039751	chr419	45672100	-	92716985	NA	CRACTTAATATAATTCTCCAAAAAATAAAAATCRCAATCRTAAAAACTCC		II			NA	NA	NA	NA	NA	NA	chr11:45671197-45672412	Island	TTGACCGGCGGCGGCTTGATGTAGTTCTCCAGGAAGTAGAGGTCGCAGTCGTAGAGGCTC[CG]CAGGAGGTCGCGGCTGGCGCCTAGCATGACCCGCCGGTCGGCCGGGCTCTTGCCCTGGGT	CGGAGCCTCTACGACTGCGACCTCTACTTCCTGGAGAACTACATCAAGCC	CHST1	NM_003654	Body				NA	11:45627478-45628945			CHST1;RP11-495O11.1	ENST00000533673.1;ENST00000525563.1	TSS1500;TSS1500	CHST1;RP11-495O11.1	ENST00000533673.1;ENST00000525563.1	TSS1500;TSS1500	chr11:45671860-45672475	3		NA		NA	NA	TRUE	NA	-0.224679	0.444265
0.0239982	0.0239982	cg05915139	chr420	123582277	-	72808836	NA	ACCTTCCACTAAAATTTTTCAATCTATACCTATATTTATCRCCCAAAACC		II			NA	NA	NA	NA	NA	NA		OpenSea	CCTGCCTGTCTGCCTTCCACTGGGGTTTTTCAATCTGTGCCTATATTTATCGCCCAAAGC[CG]CTGGGATAATGGCAAGGCCAGAAATAGCCTTGAAGACATTCACGTGAAGATGACGGGCAG	CGGCTTTGGGCGATAAATATAGGCACAGATTGAAAAACCCCAGTGGAAGG	PITPNM2	NM_020845	5'UTR		chr12:123582236-123582236		TRUE				PITPNM2;PITPNM2	ENST00000320201.4;ENST00000280562.5	5'UTR;5'UTR	PITPNM2;PITPNM2;PITPNM2;PITPNM2;PITPNM2	ENST00000451868.2;ENST00000535289.1;ENST00000320201.4;ENST00000280562.5;ENST00000542210.1	3'UTR;3'UTR;5'UTR;5'UTR;5'UTR	chr12:123582060-123582675	3		NA		NA	NA	TRUE	NA	-0.334164	0.689006
0.0239846	0.0239846	cg06809965	chr421	70070333	+	76770330	NA	CCAACACAAAACACAAAACAACTAAAACAATCCTTATAAAACAAATAAAC		II			NA	NA	NA	NA	NA	NA		OpenSea	GGCATAGGTTCTAAGGGGATGGTTGAGACCCTCCTGTTGGAAGCAGATGCTTCTGTCCAT[CG]TCCATTTGTCCCACAAGGATTGTCCCAGCTGTCCTGTGCTCTGTGCTGGGAAATGCCATG	CGTCCATTTGTCCCACAAGGATTGTCCCAGCTGTCCTGTGCTCTGTGCTG							NA		14:70070235-70071103	Unclassified								NA	chr14:70070112-70070692	6	chr14:70069980-70070744	6	NA	NA	NA	-0.0491144	-0.998569
0.0239374	0.0239374	cg04282082	chr422	124988720	-	44748296	NA	TACAAAAAATCTCCTTATTCTTAATATAACAACTATTCTACTACCTCAAC		II			NA	NA	NA	NA	NA	NA	chr9:124987743-124991086	Island	GTAGTCCATCTTGCAGAAGATCTCCTTGTTCTTGATGTAGCAGCTGTTCTGCTGCCTCAG[CG]ACGTGCGACACACGGAGCACTCGAGGCACCGCACGTGCCAGATGAGGTTGTTGACCTGGG	CGCTGAGGCAGCAGAACAGCTGCTACATCAAGAACAAGGAGATCTTCTGC	LHX6;LHX6	NM_199160;NM_014368	Body;Body				NA	9:124027609-124028731			LHX6	ENST00000560152.1	3'UTR	LHX6;LHX6;LHX6	ENST00000560152.1;ENST00000558672.1;ENST00000558672.1	3'UTR;1stExon;5'UTR	chr9:124988365-124990195	3		NA		NA	NA	TRUE	NA	0.435366	0.302303
-0.0239203	0.0239203	cg02797871	chr423	61953935	-	90673123	40746932	TCAAATATCTCTAAACTCAACACATACACAACATACAAAAAAATATTTCA	TCAAATATCTCTAAACTCAACGCATACGCGACGTACAAAAAAATATTTCG	I	A	Red	NA	NA	NA	NA	NA	NA	chr20:61953906-61954408	Island	CACAGAGTATTTTCAGATGTCTCTAGGCTCAGCGCATGCGCGGCGTGCAGGGAGGTGTTT[CG]GGGGCGGAGGTTCTGGTTCTGCGGAGAGGGATGTTGAAGACAGCGCGCCCAGCGATGGCA	TCAGATGTCTCTAGGCTCAGCGCATGCGCGGCGTGCAGGGAGGTGTTTCG	COL20A1	NM_020882	Body				NA	20:61424380-61424901						COL20A1;COL20A1	ENST00000472502.1;ENST00000479501.1	5'UTR;5'UTR	chr20:61953845-61954170	3		NA		NA	NA	TRUE	NA	0.255079	1.23918
0.0238549	0.0238549	cg14890509	chr424	45943865	-	86808423	NA	AACTAAAACRAAACATAACCAACATCACRACTCATTCTATAACCAAAATC		II			NA	NA	NA	NA	NA	NA	chr19:45942865-45943396	S_Shore	CTAGTCTTCAGAGCTGAGGCGAGGCATGGCCAGCATCACGGCTCATTCTGTGACCAGGGT[CG]GGGCTCAGGCTGGGGAAGGATGACCGTCTTTGTCACCAAATTTGATCACTGTGTCACCAG	GCTGAGGCGAGGCATGGCCAGCATCACGGCTCATTCTGTGACCAGGGTCG							NA				ERCC1	ENST00000423698.2	5'UTR	ERCC1	ENST00000423698.2	5'UTR		NA	chr19:45943801-45944657	6	chr19:45942386-45944926	6	NA	TRUE	NA	-0.0172411	0.79083
0.0238487	0.0238487	cg26539688	chr425	49421594	-	6721503	NA	ACAAAAAATATAACTAACCRAACCTAAAACCCTACAACTATAAAATCTAC		II			NA	NA	NA	NA	NA	NA		OpenSea	CGGTGGTGAGGACAGGAAGTGTGGCTGACCGAGCCTGAAGCCCTGCAGCTGTGGGGTCTA[CG]TTGGTAGGAGAGGCTCCCCTCACAACTGGAGTCGGCACTGGCCTGGTTGTCTGGGAGGCA	CAGGAAGTGTGGCTGACCGAGCCTGAAGCCCTGCAGCTGTGGGGTCTACG	NUCB1-AS1;NUCB1	NR_046633;NM_006184	Body;Body				NA				NUCB1-AS1;NUCB1	ENST00000416432.1;ENST00000485798.1	3'UTR;5'UTR	NUCB1-AS1;NUCB1;NUCB1;NUCB1;NUCB1;NUCB1	ENST00000416432.1;ENST00000465524.1;ENST00000469291.1;ENST00000492367.1;ENST00000460125.1;ENST00000485798.1	3'UTR;5'UTR;TSS1500;TSS1500;TSS200;5'UTR	chr19:49421420-49421715	3		NA		NA	NA	NA	NA	-0.125587	-0.560124
0.0238096	0.0238096	cg15037183	chr426	193027310	-	25670882	NA	ATTAAAATAACTCCACCCTTAACTACACAAACCTACAAAATTTACTTTTC		II			NA	NA	NA	NA	NA	NA		OpenSea	TTGGCTTTAGAGTTAAAATAGCTCCACCCTTAACTACACAAACCTACAAAATTTACTTTT[CG]CCAACCCACAAAATAGGTATGATATGAGCGCCCCCTACTGGTACAGCACTACTCCCACTT	TTAAAATAGCTCCACCCTTAACTACACAAACCTACAAAATTTACTTTTCG	TMEFF2;TMEFF2	NM_016192;NM_001305134	Body;Body				NA		2:193027167-193027780	Unclassified_Cell_type_specific							chr2:193027160-193027430	3		NA		NA	NA	NA	NA	-0.43753	-1.85935
0.0237504	0.0237504	cg11004181	chr427	78037880	-	45791853	NA	RAAATATACACAATATCCCTTCCTAAACTACCCAATAATCCTAAATAAAC		II			NA	NA	NA	NA	NA	NA	chr17:78039291-78039547	N_Shore	AAGTCAGTCCCGGGATGTACACAGTGTCCCTTCCTAGGCTGCCCAATAATCCTAAGTAAG[CG]TCTGTGAGAGGAAAAAAAAGTCCCCCTCATCGTGGTATACTTAATTCACACCATTTTAGG	CGCTTACTTAGGATTATTGGGCAGCCTAGGAAGGGACACTGTGTACATCC	CCDC40;CCDC40	NM_001243342;NM_017950	Body;Body				NA							CCDC40	ENST00000574799.1	5'UTR	chr17:78037680-78038355	3		NA		NA	NA	NA	NA	0.00756752	-0.594347
0.023657	0.023657	cg26220016	chr428	18477984	+	69802182	NA	ATAATCAATTAACTTCCTCAAAACACTTTCAAAACTCAACTCCATTTCCC		II			NA	NA	NA	NA	NA	NA		OpenSea	GCCTTCTCCTTTTTGGGGGAAAGCCAGGAGCACTGAAGTACATAACTAGCTTGACAAAGA[CG]GGAAATGGAGTTGAGTTCTGAAAGTGCTTTGAGGAAGTTAATTGACCATGTTGTTTTCAT	CGGGAAATGGAGTTGAGTTCTGAAAGTGCTTTGAGGAAGTTAATTGACCA							NA										chr6:18477520-18478110	3		NA		NA	NA	NA	NA	-0.398708	-1.05021
0.0235967	0.0235967	cg21556178	chr429	80708336	-	28615270	NA	TCRTAAATAAAAATCCCRAATCTATTTTATAACCTAAAAATTATCCCCRC		II			NA	NA	NA	NA	NA	NA	chr17:80708192-80708528	Island	AGCCGTTGCTCTCGTAGGTGAAGATCCCGGATCTGTTTTGTGGCCTAGAGATTGTCCCCG[CG]TTGCTCCACGGGGATCTCTGGTCGGGAAACGTGGCTGAGGACGACGTGGGGCCCATTATT	CGCGGGGACAATCTCTAGGCCACAAAACAGATCCGGGATCTTCACCTACG	FN3K	NM_022158	Body				NA	17:78301522-78304167									chr17:80708220-80708815	3		NA		NA	NA	NA	NA	-0.480775	0.327117
0.0235798	0.0235798	cg27573991	chr430	247712512	+	35787583	NA	CTTTCTCCCAAAAAAAACRACACCAAAAATCAAAACTCACCTAAATTTTC		II			NA	NA	NA	NA	NA	NA		OpenSea	GAGTGAAACTCAGGAGCTGAGAAACCGAGTCACTGTGAAAAGATGGGAAATTATCTCCTG[CG]AAAACTCAGGTGAGTCTTGACTCTTGGTGCCGCCTTTCTTGGGAGAAAGAGAACAGAGAT	TTTCTCCCAAGAAAGGCGGCACCAAGAGTCAAGACTCACCTGAGTTTTCG	C1orf150	NM_145278	1stExon				NA				C1orf150;C1orf150;C1orf150;C1orf150;C1orf150;C1orf150	ENST00000366488.4;ENST00000536561.1;ENST00000366491.2;ENST00000527084.1;ENST00000527541.1;ENST00000463359.1	1stExon;1stExon;ExonBnd;5'UTR;5'UTR;5'UTR	C1orf150;C1orf150;C1orf150;C1orf150;C1orf150;C1orf150;C1orf150	ENST00000366488.4;ENST00000536561.1;ENST00000366491.2;ENST00000527084.1;ENST00000527541.1;ENST00000463359.1;ENST00000529512.1	1stExon;1stExon;ExonBnd;5'UTR;5'UTR;5'UTR;5'UTR		NA		NA	chr1:247710783-247713673	4	NA	TRUE	NA	0.379847	-1.06857
0.023575	0.023575	cg18535787	chr431	201467171	+	66642233	NA	TATACCTTACCTTTAACATATCATATCTCATTTAATCACCAAACATACTC		II			NA	NA	NA	NA	NA	NA		OpenSea	CCGGACGACAGAGCAAGACTCCGTCTCAAAAAAAAAAAAGGATAAAAATAGCGACTTCAC[CG]AGTATGTCTGGTGATTAAATGAGATATGATATGTCAAAGGCAAGGCACAGTACTTGGCAC	GTGCCTTGCCTTTGACATATCATATCTCATTTAATCACCAGACATACTCG	CSRP1;CSRP1;CSRP1;CSRP1	NM_001193572;NM_001193571;NM_001193570;NM_004078	TSS1500;5'UTR;5'UTR;5'UTR				NA				CSRP1;CSRP1;CSRP1;CSRP1;CSRP1;CSRP1	ENST00000532460.1;ENST00000533432.1;ENST00000545649.1;ENST00000340006.2;ENST00000367306.1;ENST00000458271.2	TSS1500;5'UTR;5'UTR;5'UTR;5'UTR;3'UTR	CSRP1;CSRP1;CSRP1;CSRP1;CSRP1;CSRP1;CSRP1;CSRP1;CSRP1;CSRP1;CSRP1;CSRP1;CSRP1;CSRP1;CSRP1	ENST00000532460.1;ENST00000533188.1;ENST00000471596.1;ENST00000481851.1;ENST00000524951.1;ENST00000533432.1;ENST00000545649.1;ENST00000340006.2;ENST00000367306.1;ENST00000526256.1;ENST00000530120.1;ENST00000526317.1;ENST00000458271.2;ENST00000527573.1;ENST00000529975.1	TSS1500;3'UTR;3'UTR;3'UTR;5'UTR;5'UTR;5'UTR;5'UTR;5'UTR;3'UTR;3'UTR;3'UTR;3'UTR;3'UTR;3'UTR		NA		NA	chr1:201467144-201468744	6	NA	NA	NA	0.0529552	0.423901
0.0235395	0.0235395	cg21869609	chr432	2291613	-	30634278	76687286	AATTCAAACAACAAATACAATTACAACTAAACTCCAACAAACAAATCTCA	AATTCAAACAACGAATACGATTACGACTAAACTCCAACAAACGAATCTCG	I	A	Red	NA	NA	NA	NA	NA	NA	chr19:2289895-2291904	Island	CCAGGTCGCCCGGGTTCAGGCAGCGGATGCGGTTGCGGCTGAGCTCCAGCAGGCGGGTCT[CG]GCCGGGATGCCGTCGGGCACGGCGGTCAGGCGGCGGCGCGTGCAGGCCACCGCGCGGGTC	GGTTCAGGCAGCGGATGCGGTTGCGGCTGAGCTCCAGCAGGCGGGTCTCG	LINGO3	NM_001101391	Body			DMR	NA	19:2240853-2242893									chr19:2290345-2292030	3		NA		NA	NA	TRUE	NA	-0.127235	0.478381
0.0234394	0.0234394	cg26116937	chr433	531152	+	20621993	NA	CTACAAATACCCTCATATACTACAAAAAATAAAATCTAACTATAAACCAC		II			NA	NA	NA	NA	NA	NA	chr10:530713-531099	S_Shore	AGGAACCGCTTCTGTTTCACTTTTGTTTGGCAAGGCAAGAAAGTTAAAACCAACAGCGTC[CG]TGGCCTACAGTCAGACCCCACCTTCTGCAGCACATGAGGGCACCTGCAGAGGGGAACTCA	TGCAGGTGCCCTCATGTGCTGCAGAAGGTGGGGTCTGACTGTAGGCCACG	DIP2C	NM_014974	Body				TRUE	10:520967-521373			DIP2C	ENST00000381496.3	5'UTR	DIP2C	ENST00000381496.3	5'UTR	chr10:530960-531635	3		NA		NA	NA	TRUE	NA	0.00183726	-0.110562
0.0234378	0.0234378	cg01343981	chr434	4582488	-	86690466	NA	CAAAACTACAATTATCACCAAAAATAACTCCACTAAACAAAAAACACTCC		II			rs1626638	0.025133	NA	NA	NA	NA		OpenSea	AGTGGTTGCCACAGGGCTGCAGTTGTCACCAGGGATAGCTCCACTGAGCAGGGAACACTC[CG]TGTTGGAGGATGGGTGAGCCGGGTCCTCTGGCCACAGCAGGATGCCCACTTTTACCCTGA	CGGAGTGTTCCCTGCTCAGTGGAGCTATCCCTGGTGACAACTGCAGCCCT	CDIP1;CDIP1;CDIP1;CDIP1	NM_001199054;NM_013399;NM_001199056;NM_001199055	5'UTR;5'UTR;5'UTR;5'UTR				NA				C16orf5;C16orf5;C16orf5;C16orf5	ENST00000564828.1;ENST00000563332.1;ENST00000562334.1;ENST00000567695.1	5'UTR;5'UTR;5'UTR;5'UTR	C16orf5;C16orf5;C16orf5;C16orf5;C16orf5	ENST00000562579.1;ENST00000564828.1;ENST00000563332.1;ENST00000562334.1;ENST00000567695.1	5'UTR;5'UTR;5'UTR;5'UTR;5'UTR		NA		NA		NA	NA	NA	NA	-0.256037	1.02888
0.0233563	0.0233563	cg16679302	chr435	85622276	+	26664281	16634550	TTTCACCACCTACCCAAATTAATAAAAAATTTATACAACCCACCAAATCA	TTTCGCCGCCTACCCAAATTAATAAAAAATTTATACAACCCGCCAAATCG	I	A	Red	NA	NA	NA	NA	NA	NA		OpenSea	GGCCCTGTCTGTGACCTTTGCTGGGACAAGAAGTATTATCAGGAATATTTCTGTATTTCC[CG]ACTTGGCGGGCTGCATAAATCTCCTATCAACTTGGGCAGGCGGCGAAATCTGCCGTGGCC	TTTCGCCGCCTGCCCAAGTTGATAGGAGATTTATGCAGCCCGCCAAGTCG							TRUE	16:84179617-84179823										NA	chr16:85620945-85625053	6	chr16:85609977-85625178	6	NA	TRUE	NA	-0.0544527	0.0983609
0.0233229	0.0233229	cg06782083	chr436	50376841	-	11691104	NA	AAACCAAAAAAAACCTCCTATTTTAATCTCTCTTTAACCACAACAAAATC		II			NA	NA	NA	NA	NA	NA		OpenSea	AGCTATCTTTCAGACCAGGGGGAACCTCCTGTTTTAATCTCTCTTTGACCACAGCAAAGT[CG]CTGTTTTCTTGGCCTGCACAGCTGGTCCATCCAACAGCCTATCTCACATGAATAGCTAAC	GACCAGGGGGAACCTCCTGTTTTAATCTCTCTTTGACCACAGCAAAGTCG							NA										chr12:50376420-50376850	3		NA		NA	NA	NA	NA	0.106853	0.946074
0.0233164	0.0233164	cg17995050	chr437	55073248	+	66769845	6661562	CAAACCAACACCCTTTCACAATAACTCTCAACTACATTTCTTCAAAATCA	CGAACCAACGCCCTTTCACAATAACTCTCGACTACATTTCTTCAAAATCG	I	C	Grn	NA	NA	NA	NA	NA	NA	chr7:55072962-55073433	Island	TTCAGCGCAGGATCAGAGTCCCCCATCCCCACCCCACGCGAAGGGACGCAGGATTGACAG[CG]ACCCTGAAGAAATGCAGTCGAGAGCTATTGTGAAAGGGCGCTGGCCCGGAGGCCCCCCAG	CGGGCCAGCGCCCTTTCACAATAGCTCTCGACTGCATTTCTTCAGGGTCG							NA	7:55040384-55040927									chr7:55073240-55073495	3		NA		NA	NA	TRUE	NA	-0.128453	-0.0945802
0.0233083	0.0233083	cg10773745	chr438	123633142	+	3646208	NA	AAATTAATTACTTATACATTCTCTATTATAAAAACCCRTTACCTTCCTCC		II			NA	NA	NA	NA	NA	NA	chr12:123634826-123636176	N_Shore	ACTAGATGGGCTGGTTAGGAGAGCATCTATCTGCTTGGTGTTAAAACAGGCCTCTAGACA[CG]GAGGAAGGCAACGGGTCCCCATAACAGAGAATGTATAAGCAATCAACTCTGGACAAGAAG	CGGAGGAAGGCAACGGGTCCCCATAACAGAGAATGTATAAGCAATCAACT						CDMR	NA		12:123633023-123634606	Unclassified				PITPNM2	ENST00000542210.1	5'UTR	chr12:123632685-123633275	3		NA		NA	NA	TRUE	NA	-0.0714585	0.550497
0.0232755	0.0232755	cg10259889	chr439	101936430	-	83652437	66740958	ACAAATCCAACTCATCAATATTTTAAAAAATAACCCAACCTTAAAATACA	ACGAATCCGACTCATCAATATTTTAAAAAATAACCCGACCTTAAAATACG	I	A	Red	NA	NA	NA	NA	NA	NA	chr7:101936317-101936548	Island	TTAGCTGGGGCGGCGAGTCCGACTCATCAATATTTTAAGGAATGACCCGGCCTTGGGGTG[CG]GAATTGCTGCGCGGGCGGGGGCTGAAGACCGGCTTTTTTTTTTTTTTTTTTTTTTGGTCC	CGCACCCCAAGGCCGGGTCATTCCTTAAAATATTGATGAGTCGGACTCGC	SH2B2	NM_020979	Body				NA	7:101723065-101723182	7:101936011-101936442	Unclassified_Cell_type_specific				SH2B2	ENST00000444095.1	5'UTR	chr7:101936425-101936975	3		NA		NA	NA	TRUE	NA	0.177491	0.340275
-0.0232274	0.0232274	cg19778375	chr440	297831	+	25724577	25671934	ACACATAAATTCACACACCTATATATATATAAATATACATACAACATACA	ACACATAAATTCACGCGCCTATATATATATAAATATACATACGACGTACG	I	T	Red	NA	NA	NA	NA	NA	NA	chr12:298228-298500	N_Shore	GCACGCTGTCACCTCTCAAAAGCAAACCCAAATCACGACCCCACAGCTGCTCCTTACGCA[CG]CACGTCGTATGCACACCCACACACACACAGGCGCGTGAACTCATGTGCACACACAGGCAC	CGCACGTCGTATGCACACCCACACACACACAGGCGCGTGAACTCATGTGC							NA	12:167535-168128										NA	chr12:297660-300597	6	chr12:297830-298964	6	NA	TRUE	NA	0.0597834	1.7234
0.0231977	0.0231977	cg03188390	chr441	43131535	-	13619565	NA	CRTAAAAAAAAATACAATACTTCTAATCCTCAATCTCCTACTACACCACC		II			NA	NA	NA	NA	NA	NA	chr8:43132045-43132478	N_Shore	GGGAGCCCCCACGTGGAGGAAAGTGCAATGCTTCTGGTCCTCAGTCTCCTGCTGCACCAC[CG]CTCCTCCAGCGTGGAGTCCACCTCCAACTGCTTTTTCTCCCTCTGAAGCTGCAAAAATGG	GTGGAGGAAAGTGCAATGCTTCTGGTCCTCAGTCTCCTGCTGCACCACCG							NA	8:43250370-43250704									chr8:43131380-43132130	3		NA		NA	NA	TRUE	NA	-0.374702	-1.22008
0.0231512	0.0231512	cg18038894	chr442	48506385	-	49736560	NA	CAAATACCATAATAAAAAATACRCTTAAACTTTCRTCCTCTATTTTCTCC		II			rs77838835	0.026476	NA	NA	NA	NA	chr17:48503056-48503887	S_Shelf	ATTCGGTGTTGCAAGTGCCATGGTGAGGAATGCGCTTGGACTTTCGTCCTCTGTTTTCTC[CG]ATCTGCTCACACACAGCCTGCTTTCCTGTTGCCCAACACCCAGGCCTATTACTTACCAGA	CGGAGAAAACAGAGGACGAAAGTCCAAGCGCATTCCTCACCATGGCACTT	ACSF2	NM_025149	Body				NA		17:48506348-48506457	Unclassified_Cell_type_specific	ACSF2	ENST00000541920.1	5'UTR	ACSF2;ACSF2	ENST00000541920.1;ENST00000504945.1	5'UTR;5'UTR	chr17:48506160-48506795	3		NA		NA	NA	TRUE	NA	-0.109511	0.760361
-0.0231509	0.0231509	cg12622973	chr443	203562198	-	93660863	NA	TCCTCTACAAACTTCTAAATAACAAAAACCATAACTAATCCATCTTAAAC		II			NA	NA	NA	NA	NA	NA		OpenSea	GTAGCTTTCCTTCCTCTACAAGCTTCTGGATAGCAGGGACCATGGCTGATCCATCTTGGG[CG]TCTCTCGCAGCCCTTTTCACAAGTGGCTCCGTAAGTGCTAAAGGACCAAATGACCTCTGA	CGCCCAAGATGGATCAGCCATGGTCCCTGCTATCCAGAAGCTTGTAGAGG					chr1:203561987-203561987		NA											NA		NA		NA	NA	NA	NA	0.237781	0.756049
0.0231458	0.0231458	cg26967395	chr444	94537509	+	94798510	NA	CAATAAAACAAATTTCCCCCRAATACAAACCTATAACTTAAAAAACTAAC		II			NA	NA	NA	NA	NA	NA		OpenSea	TGAGCTGACTGAGACAGGCTATCTGTGGCTATGGGGTAACACTATATGCATTAGCAAACA[CG]TCAGTTCCTCAAGCCACAGGTCTGCATCCGGGGGAAACTTGTTCTATTGACCCTACAAAT	CGTCAGTTCCTCAAGCCACAGGTCTGCATCCGGGGGAAACTTGTTCTATT	ROR2	NM_004560	Body				NA				ROR2;ROR2	ENST00000550066.1;ENST00000375715.1	3'UTR;5'UTR	ROR2;ROR2;ROR2;ROR2;ROR2	ENST00000548585.1;ENST00000550066.1;ENST00000375715.1;ENST00000495386.1;ENST00000546883.1	3'UTR;3'UTR;5'UTR;3'UTR;3'UTR	chr9:94537265-94537570	3		NA		NA	NA	NA	NA	0.147047	-0.548959
0.0231362	0.0231362	cg02593884	chr445	2984574	-	78691348	NA	CACAATTACRTAAATATCCCCATAACRTCTAACTAAAAAACCATTTCATC		II			rs76530521	0.047118	NA	NA	NA	NA		OpenSea	GACTTCACAACCACAGTTGCGTAAATGTCCCCATAGCGTCTGGCTGAGGAGCCATTTCAT[CG]TGGCCTCCTCCACTCACCTGCTCTTCCTTCACGCCCCAAGGCGCTGGCCTCTCTTTCCAG	ACAGTTGCGTAAATGTCCCCATAGCGTCTGGCTGAGGAGCCATTTCATCG	FLYWCH1;FLYWCH1	NM_020912;NM_032296	Body;Body				NA	16:2924403-2924576			FLYWCH1	ENST00000570752.1	TSS1500	FLYWCH1;FLYWCH1	ENST00000570752.1;ENST00000575604.1	TSS1500;5'UTR		NA	chr16:2982555-2984646	6		NA	NA	TRUE	NA	-0.0116745	1.17864
0.0230781	0.0230781	cg18077307	chr446	98377791	-	13738954	9684964	CTTCCCTACCAAAACACAACAAAATACTCCTATAACAAAACCCAAAAACA	CTTCCCTACCAAAACACGACGAAATACTCCTATAACAAAACCCAAAAACG	I	A	Red	NA	NA	NA	NA	NA	NA		OpenSea	TCAGGGAGTCTCCTTCCCTGCCAGGACACGGCGAGGTGCTCCTGTGGCAAGGCCCAGAAG[CG]GGGTGGCTCCCCCAGCCTCAGTGGTTACTGCCTCTTGGGCAACGGCGGGGAGGACCTGAC	CTTCCCTGCCAGGACACGGCGAGGTGCTCCTGTGGCAAGGCCCAGAAGCG	TMEM131	NM_015348	Body				NA	2:97744147-97744414	2:98377570-98378141	Gene_Associated				TMEM131;TMEM131;TMEM131;TMEM131	ENST00000485245.1;ENST00000485245.1;ENST00000469447.1;ENST00000465767.1	3'UTR;1stExon;TSS1500;TSS200	chr2:98377405-98378050	3		NA		NA	NA	TRUE	NA	0.631077	-0.646004
0.0230764	0.0230764	cg05136264	chr447	124989408	-	28630202	NA	TAAAACTACCTTAAAAACAAATCTAAAACCCCCRAACACCAATTAACAAC		II			NA	NA	NA	NA	NA	NA	chr9:124987743-124991086	Island	GCACCCAGAGTTGGGGCTGCCTTGGAGACAAATCTGGGGCCCCCGAGCACCAATTGACAA[CG]AAATCTCCCCAGGACAATGCGCCGTAGACTGAAGGACAGGGATGGAAGGGCCTATTGGAG	CGTTGTCAATTGGTGCTCGGGGGCCCCAGATTTGTCTCCAAGGCAGCCCC	LHX6;LHX6;LHX6;LHX6	NM_001242333;NM_199160;NM_001242334;NM_014368	Body;Body;Body;Body				NA	9:124028781-124029683	9:124988970-124989731	Unclassified_Cell_type_specific	LHX6	ENST00000560152.1	TSS200	LHX6;LHX6	ENST00000558672.1;ENST00000560152.1	TSS1500;TSS200	chr9:124988365-124990195	3		NA		NA	NA	NA	NA	0.355021	0.911788
0.0230537	0.0230537	cg14218480	chr448	139842749	-	42758841	NA	CCACRCCTCTAACTACAAAACTAAATAAATTCCCRCACTAAATAAAATAC		II			NA	NA	NA	NA	NA	NA	chr9:139844292-139844693	N_Shore	AGCCTGACCCTCCACGCCTCTGACTGCAGGGCTGGGTGGGTTCCCGCACTGAGTGAAGTG[CG]TGGCCACTTGGCTGTGTGCTCTGGGACCAGAGGATGTGCAGCGCAAGGATTACAAGGCAT	CGCACTTCACTCAGTGCGGGAACCCACCCAGCCCTGCAGTCAGAGGCGTG							NA							LCN12	ENST00000484304.1	TSS1500	chr9:139842165-139842935	3		NA		NA	NA	TRUE	NA	-0.616923	0.0952906
0.023047	0.023047	cg08861456	chr449	248100276	+	11753546	NA	RATAATTAACCCCAAAAACAATAAAAACAAATAAAAACCTAAACCAAAAC		II			NA	NA	NA	NA	NA	NA	chr1:248100325-248100726	N_Shore	CCTCCGGCAACCCGAGACGTCCTTCTGGCAGGGTCCAAGCACTCACCCCCTTGCCACAGG[CG]CCTTGGCCCAGGTTCCCACTTGTCTTTATTGCTCTTGGGGCCAATCACCGACCCGGCCAC	GTGATTGGCCCCAAGAGCAATAAAGACAAGTGGGAACCTGGGCCAAGGCG	OR2L13	NM_175911	TSS1500				NA	1:246166380-246167277	1:248100017-248100863	Promoter_Associated	OR2L13	ENST00000366478.2	TSS1500	OR2L13	ENST00000366478.2	TSS1500	chr1:248100140-248100515	3		NA		NA	NA	TRUE	NA	-0.487232	-0.0374113
0.0230158	0.0230158	cg24517323	chr450	7227564	+	43605857	38752863	ACTCCAACACCCCCTTCTTCCAAAACAAAAAACACAATAAACATAATACA	ACTCCAACACCCCCTTCTTCCAAAACAAAAAACACGATAAACGTAATACG	I	A	Red	NA	NA	NA	NA	NA	NA	chr17:7227416-7227698	Island	CAGGCAGCAGGGCCCTGAGTCATCCCATTGACAAAGAAGTGGAGAGTCCCGTCCTCCCGC[CG]TACCACGCCCACCGTGTCCCCTGCCTTGGAAGAAGGGGGTGCTGGAGTGAGGAGTCAGGC	ACTCCAGCACCCCCTTCTTCCAAGGCAGGGGACACGGTGGGCGTGGTACG	NEURL4;NEURL4	NM_032442;NM_001005408	Body;Body				NA	17:7168141-7168422	17:7227541-7227926	Gene_Associated				NEURL4;NEURL4;NEURL4;RP11-542C16.2	ENST00000576485.1;ENST00000571508.1;ENST00000576485.1;ENST00000573651.1	3'UTR;TSS1500;1stExon;3'UTR	chr17:7227520-7227935	3		NA		NA	NA	TRUE	NA	0.207098	0.606447
0.022998	0.022998	cg02963878	chr451	61978070	+	74693299	69748861	CTACCACCCTAACTAACTAACATAATCTAAAAAAAAACCAAAAACCTACA	CTACCGCCCTAACTAACTAACATAATCTAAAAAAAAACCGAAAACCTACG	I	T	Red	NA	NA	NA	NA	NA	NA	chr20:61978015-61978294	Island	CCAGCCCGGCCCCAGGCCGGCCGCATGGATGCTGGCCCCGTGCACGGCAGCCCCAGGCCA[CG]CAGGCTCCCGGTCCCTTCCTAGATCATGCCAGCCAGCCAGGGCGGCAGGAAGAGGCCCAC	CGCAGGCTCCCGGTCCCTTCCTAGATCATGCCAGCCAGCCAGGGCGGCAG	CHRNA4	NM_000744	3'UTR				NA	20:61447842-61448855	20:61978028-61978194	Unclassified_Cell_type_specific	CHRNA4;CHRNA4;CHRNA4;CHRNA4	ENST00000370258.4;ENST00000370263.4;ENST00000539366.1;ENST00000463705.1	3'UTR;3'UTR;3'UTR;3'UTR	CHRNA4;CHRNA4;CHRNA4;CHRNA4;CHRNA4;CHRNA4	ENST00000370258.4;ENST00000370263.4;ENST00000539366.1;ENST00000498043.2;ENST00000467563.1;ENST00000463705.1	3'UTR;3'UTR;3'UTR;3'UTR;3'UTR;3'UTR		NA	chr20:61972901-62000983	6		NA	NA	TRUE	NA	-0.332261	0.392871
-0.0229497	0.0229497	cg03549146	chr452	69966902	-	36745528	26731132	TACTTCTAATCCTCTATTCAATAATAACATTACCTTCTACACTAACCCCA	TACTTCTAATCCTCTATTCGATAATAACGTTACCTTCTACGCTAACCCCG	I	T	Red	NA	NA	NA	NA	NA	NA		OpenSea	GTTGGGTTAACTTGCTTCTGGTCCTCTGTTCGGTGGTGGCGTTGCCTTCTGCGCTGGCCC[CG]TGGATGGATGTTCCTTTTTTCCGTGGTGACCTCCTCTCCAGGCTCTGCTTGGTGGGCTTC	CGGGGCCAGCGCAGAAGGCAACGCCACCACCGAACAGAGGACCAGAAGCA	MIR140;WWP2;WWP2	NR_029681;NM_199424;NM_007014	TSS200;Body;Body				NA	16:68524286-68524606			MIR140;WWP2	ENST00000385282.1;ENST00000544162.1	TSS200;5'UTR	WWP2;WWP2;MIR140;WWP2;WWP2;WWP2	ENST00000568818.1;ENST00000567161.1;ENST00000385282.1;ENST00000569297.1;ENST00000566463.1;ENST00000544162.1	5'UTR;TSS1500;TSS200;5'UTR;5'UTR;5'UTR	chr16:69966640-69967170	3		NA		NA	NA	TRUE	NA	0.404309	-0.25606
0.0229315	0.0229315	cg18915156	chr453	16419585	-	60604861	NA	TTAACTCAATAAAAAATAACCTCCCTTAATAAACCTAAAAAATACCACAC		II			NA	NA	NA	NA	NA	NA		OpenSea	CATTTTTGAGGTTAACTCAATGGAGAGTAGCCTCCCTTAGTGAACCTGGAAGATGCCACA[CG]CCATTTAACGTCCACTTATCAGGGTGCCCATTTGGAAGCCTCTTCCTCCTGTGCTTCTCC	TAACTCAATGGAGAGTAGCCTCCCTTAGTGAACCTGGAAGATGCCACACG							TRUE										chr17:16419380-16419870	3		NA		NA	NA	TRUE	NA	-0.356244	0.547564
0.022785	0.022785	cg04586689	chr454	48229319	-	10783853	NA	TCTATCTAAACAAACCCTAAATTACTCCTTACAAAATACCCATAATAAAC		II			NA	NA	NA	NA	NA	NA		OpenSea	CTGTTTCCTGCTCTGTCTGGGCAGGCCCTGGGTTACTCCTTGCAGGATACCCATGGTGGA[CG]GGGTGGGGACGGCGTTCTGTGTGCACAGCCTACCTCTTCCTCCCCCAGGCATGCAGACAG	CTGTCTGGGCAGGCCCTGGGTTACTCCTTGCAGGATACCCATGGTGGACG	ABCC11;ABCC11;ABCC11	NM_033151;NM_145186;NM_032583	Body;Body;Body				NA				ABCC11	ENST00000537808.1	3'UTR	ABCC11;ABCC11	ENST00000537808.1;ENST00000569172.1	3'UTR;3'UTR	chr16:48229020-48229415	3		NA		NA	NA	NA	NA	0.142657	-0.177471
0.0227496	0.0227496	cg03441844	chr455	161368947	+	23717165	NA	ATAATTTACAAACCTATATACAAATCCAAAAATACRCTAATAATTATCTC		II			NA	NA	NA	NA	NA	NA	chr1:161368863-161369932	Island	ACCACGTTCGTTTCGTTCCTCTGGACTACTGAGTTAATGATACCGGCAATCAGCGCAAAG[CG]AGATAATCACCAGCGCACTCTTGGATCTGTATACAGGTTTGTAAACTATGTGGAGGAAAC	TAGTTTACAAACCTGTATACAGATCCAAGAGTGCGCTGGTGATTATCTCG							NA	1:159635488-159636062	1:161368650-161370319	Promoter_Associated							chr1:161368765-161370455	3		NA		NA	NA	TRUE	NA	-0.130392	-0.776826
0.0226634	0.0226634	cg06458086	chr456	131162400	+	43752911	NA	TCTTACACTCTACCCTAAACCATTATAATAAATTACCAACTAATCTTTTC		II			NA	NA	NA	NA	NA	NA		OpenSea	TACCAGCTTGATCTAATTGACCAAAAAAAAAAAAAAATGAATTAAGAAAAAACATTTGGA[CG]AAAAGACCAGTTGGCAATCTACTACAATGGTCCAGGGCAGAGTGCAAGAGCCACAGAGAG	CTTGCACTCTGCCCTGGACCATTGTAGTAGATTGCCAACTGGTCTTTTCG	EPB41L2;EPB41L2;EPB41L2	NM_001431;NM_001135555;NM_001135554	3'UTR;3'UTR;3'UTR				TRUE				EPB41L2;EPB41L2;EPB41L2;EPB41L2;EPB41L2;EPB41L2;EPB41L2;EPB41L2	ENST00000531410.1;ENST00000257986.4;ENST00000530757.1;ENST00000425439.2;ENST00000368128.2;ENST00000527411.1;ENST00000524581.1;ENST00000525271.1	3'UTR;3'UTR;3'UTR;3'UTR;3'UTR;3'UTR;3'UTR;3'UTR	EPB41L2;EPB41L2;EPB41L2;EPB41L2;EPB41L2;EPB41L2;EPB41L2;EPB41L2;EPB41L2;EPB41L2;EPB41L2	ENST00000531410.1;ENST00000452150.2;ENST00000257986.4;ENST00000530757.1;ENST00000425439.2;ENST00000368128.2;ENST00000527411.1;ENST00000524581.1;ENST00000525271.1;ENST00000526782.1;ENST00000368126.2	3'UTR;3'UTR;3'UTR;3'UTR;3'UTR;3'UTR;3'UTR;3'UTR;3'UTR;3'UTR;3'UTR		NA		NA	chr6:131159412-131163340	6	NA	TRUE	NA	0.216897	0.931777
-0.022593	0.022593	cg03954144	chr457	20751679	+	50675203	80737440	AATCACCAAAAAAATACCATAAAATCAAAACACAAATAAAAAAAACAACA	AATCACCAAAAAAATACCGTAAAATCGAAACGCGAATAAAAAAAACGACG	I	C	Grn	NA	NA	NA	NA	NA	NA	chr13:20751256-20751946	Island	GCCTCCCCAGTCCTCCCTCTCTTCTGGTGCTCCCCGTTTCTTTTCGCCCCGCGGCCACCG[CG]CCGCCTCCCTCACTCGCGCCCCGATTCTACGGCACCTCCCTGGTGATCCCAGGTCCTAAC	CGCCGCCTCCCTCACTCGCGCCCCGATTCTACGGCACCTCCCTGGTGATC							NA	13:19649257-19649937									chr13:20751605-20752030	3		NA		NA	NA	TRUE	NA	0.0539305	-0.382865
0.0225687	0.0225687	cg05194426	chr458	135343193	-	90611535	NA	AAATAAACTAATAAAAAACRCCRTCAACACAAAACAAACRCTAAATATTC		II			NA	NA	NA	NA	NA	NA	chr10:135341255-135342561	S_Shore	ATCTAAAAATTAAATGAGCTGATAAAGAACGCCGTCAGCACAGAGCAGACGCTGGGTGTT[CG]CGCTCTTGAGCGTGCGCTCTGCGGGGCGCGGGCTGGTGGCGGGCGGGGGTCGCCGGCTCC	AATGAGCTGATAAAGAACGCCGTCAGCACAGAGCAGACGCTGGGTGTTCG	CYP2E1	NM_000773	Body				NA	10:135193172-135193295			CYP2E1;SPRN	ENST00000480558.1;ENST00000541506.1	5'UTR;5'UTR	CYP2E1;CYP2E1;SPRN	ENST00000477500.1;ENST00000480558.1;ENST00000541506.1	5'UTR;5'UTR;5'UTR	chr10:135343165-135343615	3		NA		NA	NA	TRUE	NA	-0.11338	-1.89652
0.0225174	0.0225174	cg16210088	chr459	31318349	+	35794234	NA	TTATAAACRATTCATAACCAACCAACRATTATAAACTATAAAAAACTTCC		II			NA	NA	NA	NA	NA	NA	chr22:31318228-31318489	Island	CGCGCCAGCAAAACCACGCAGGCGTCTTGTCGCTTCCGCCTCGAGCGTGTGGCGGGATTG[CG]GAAGCCCTCCACAGTTCATAACCGTTGGCTGGTTATGAACCGTTCATAACGGGCGTTAAT	CGGAAGCCCTCCACAGTTCATAACCGTTGGCTGGTTATGAACCGTTCATA	C22orf27	NR_026920	Body				TRUE	22:29648229-29648481	22:31318029-31318574	Unclassified_Cell_type_specific	MORC2-AS1;MORC2-AS1;MORC2-AS1;MORC2-AS1;MORC2-AS1	ENST00000441558.1;ENST00000432624.2;ENST00000432624.2;ENST00000422995.1;ENST00000422995.1	TSS200;1stExon;5'UTR;1stExon;5'UTR	MORC2-AS1;MORC2-AS1;MORC2-AS1;MORC2-AS1;MORC2-AS1;MTMR3	ENST00000441558.1;ENST00000432624.2;ENST00000432624.2;ENST00000422995.1;ENST00000422995.1;ENST00000464734.1	TSS200;1stExon;5'UTR;1stExon;5'UTR;5'UTR	chr22:31318085-31318475	3		NA		NA	NA	TRUE	NA	0.0990395	0.134056
0.0225069	0.0225069	cg01658787	chr460	1699132	+	84601319	NA	AACTTATTATAAATATCTACTATAAAATAACACTACCTCTTCACAATATC		II			NA	NA	NA	NA	NA	NA		OpenSea	GATAAGTTCCTCCTTAGGCTTGTGAATACTTTCTTGTCACCTGGCCAAATGGAATTCCAA[CG]ATATTGTGAAGAGGCAGTGCCACTTCACAGCAGACACTCACAACAAGCCACAGTCATGGG	GCTTGTTGTGAGTGTCTGCTGTGAAGTGGCACTGCCTCTTCACAATATCG	GMDS;GMDS	NM_001253846;NM_001500	Body;Body				NA							GMDS;GMDS	ENST00000380805.2;ENST00000533279.1	3'UTR;3'UTR		NA		NA	chr6:1698782-1699169	6	NA	NA	NA	0.0394214	-1.13984
0.0224693	0.0224693	cg22004527	chr461	54638426	-	81629536	NA	ACTATTATTTCCCTAATATCTAAACAAAATCAAACTCCTAACAAACCCCC		II			NA	NA	NA	NA	NA	NA		OpenSea	CTGCCTGGTGTGCTGTTGTTTCCCTGGTGTCTGAACAGAGTCAGGCTCCTGACAGGCCCC[CG]CTATTTGGAGCTGAGTCAATAGGATGTGCAAACTGAGGGAGAGGAAAGGGTGGAGGAAAA	CGGGGGCCTGTCAGGAGCCTGACTCTGTTCAGACACCAGGGAAACAACAG	CYB5RL	NM_001031672	3'UTR				TRUE				CYB5RL;AL357673.1;RP11-446E24.4;RP11-446E24.4	ENST00000401046.3;ENST00000536061.1;ENST00000525949.1;ENST00000311841.7	3'UTR;TSS1500;TSS200;3'UTR	CYB5RL;AL357673.1;RP11-446E24.4;RP11-446E24.4;CYB5RL;CYB5RL	ENST00000401046.3;ENST00000536061.1;ENST00000525949.1;ENST00000311841.7;ENST00000420054.1;ENST00000490863.1	3'UTR;TSS1500;TSS200;3'UTR;3'UTR;3'UTR	chr1:54638340-54638895	3		NA		NA	NA	NA	NA	-0.0816411	-0.380545
-0.0224638	0.0224638	cg16293892	chr462	77142620	-	89718340	86779565	AATTAACAAAACACAAACACCCACTTACCCAAAAAAAATCAAAAAAAACA	AATTAACAAAACGCGAACGCCCGCTTACCCAAAAAAAATCGAAAAAAACG	I	A	Red	NA	NA	NA	NA	NA	NA	chr5:77140542-77140914	S_Shore	AGGGAGCCGAGCAATTAGCAAGGCGCGGGCGCCCGCTTGCCCAGAGGGGGTCGGGGAGGG[CG]AGTGGGGAGACCAGGGCGCGAGGGCAAAGGGCTCCCTTCCTGGCAGGCTGCGGTCTGCAG	CGCCCTCCCCGACCCCCTCTGGGCAAGCGGGCGCCCGCGCCTTGCTAATT							TRUE	5:77178225-77178494			TBCA	ENST00000522370.1	5'UTR	TBCA	ENST00000522370.1	5'UTR	chr5:77142580-77142955	3		NA		NA	NA	TRUE	NA	0.420402	-0.0736234
0.0224606	0.0224606	cg07977783	chr463	102819658	+	75757422	NA	TAACCTTAATCACCTAACTAAACAATATTTCCAAATTCCTCTACTATAAC		II			NA	NA	NA	NA	NA	NA		OpenSea	TGGGCTATGCATAGTGACTTCCTGCCAAAGAGCACAGCGTGGGAGGAGGAGAAAGAGCAA[CG]TCACAGCAGAGGAACCTGGAAACACTGCCCAGCCAGGTGATCAAGGTCAACTTCAGCAGT	CGTCACAGCAGAGGAACCTGGAAACACTGCCCAGCCAGGTGATCAAGGTC	CINP	NM_032630	Body		chr14:102819515-102819515		NA							CINP	ENST00000561468.1	3'UTR		NA		NA		NA	NA	NA	NA	0.135119	0.521035
0.022406	0.022406	cg11965913	chr464	205819406	-	93604927	NA	RAAACAACCAATTAACAAAATAACCCCRCCCAAAATCCTTAAAACCTTTC		II			NA	NA	NA	NA	NA	NA	chr1:205818898-205819191	S_Shore	GCTAGGACAGCGGAACAACCAATTGACAGAATGACCCCGCCCAGGATCCTTAAGGCCTTT[CG]AGGGTTGTGGGTTTTCGTGCTGAGGCCAGCAGTTCCTGCAGAGCAGAGGTGAGGTCGGGC	GAACAACCAATTGACAGAATGACCCCGCCCAGGATCCTTAAGGCCTTTCG	PM20D1	NM_152491	TSS200				NA		1:205818815-205819635	Unclassified_Cell_type_specific	PM20D1;PM20D1	ENST00000367136.4;ENST00000460624.1	TSS200;TSS200	PM20D1;PM20D1	ENST00000367136.4;ENST00000460624.1	TSS200;TSS200	chr1:205819185-205819475	3		NA		NA	NA	TRUE	NA	0.839071	-1.50453
0.0223755	0.0223755	cg13653391	chr465	134896691	-	86759318	NA	CTATTAACTTAAATCTTAACTAAAAATAATCTACACAAATTCAAACTAAC		II			rs117597510	0.013021	NA	NA	NA	NA	chr10:134896690-134897151	Island	TAAGCACGAATCTGTTGGCTTGAATCTTGGCTAGGAATGGTCTGCACAAATTCAAACTGA[CG]CTGGGGGGAGACGGCTGGTTGCCGTGGCAACCAGAGAGCCGTTTTTAATTCCGCACGGTG	TGTTGGCTTGAATCTTGGCTAGGAATGGTCTGCACAAATTCAAACTGACG							NA	10:134746681-134747978									chr10:134896685-134896835	3		NA		NA	NA	TRUE	NA	0.0595273	-0.603805
0.0223713	0.0223713	cg04595807	chr466	145674353	-	87647167	NA	AAAAAACTAACTAAAAAAATCATACTAAACTATACCATAATCAACCRCCC		II			rs62530423	0.04849	NA	NA	NA	NA	chr8:145675351-145676142	N_Shore	GGCCCGGGAGGGAAGAGCTGACTGGGAGGGTCATGCTGGGCTGTGCCATGGTCAGCCGCC[CG]GATGATGGCGCTTACATTCTGCCCCCAGTTCCTCTCCATTTCTCAGCCCTCGACCCGTGA	CGGGCGGCTGACCATGGCACAGCCCAGCATGACCCTCCCAGTCAGCTCTT							NA											NA	chr8:145673180-145674913	6	chr8:145673497-145674726	6	NA	TRUE	NA	0.0362682	0.525488
0.0223645	0.0223645	cg18349077	chr467	112842902	-	38607573	NA	TTCTTACAACATAATTTACTTTTCCTCTTTTCTTCTCTATACCTTTACAC		II			NA	NA	NA	NA	NA	NA		OpenSea	TGAACTTTGACTTCTTGCAGCATAGTTTGCTTTTCCTCTTTTCTTCTCTGTGCCTTTGCA[CG]TGCCGTGTTCTTTGCTTTGTCATCCCCCACCCCCAAATACTTAACTCCTACTTAGCCTTC	TCTTGCAGCATAGTTTGCTTTTCCTCTTTTCTTCTCTGTGCCTTTGCACG	TMEM87B	NM_032824	Body				NA				TMEM87B	ENST00000463427.1	TSS1500	TMEM87B	ENST00000463427.1	TSS1500		NA		NA	chr2:112842279-112843307	6	NA	NA	NA	-0.495904	-0.219808
0.0223109	0.0223109	cg05037505	chr468	124989550	-	49798880	NA	CATTCTAAATACTAAAAACRATTAAAACCAACATTCCCTACCRAAAAACC		II			NA	NA	NA	NA	NA	NA	chr9:124987743-124991086	Island	TTTAACACGCGCATTCTGGGTGCTGGGAGCGGTTAAAGCCAACATTCCCTGCCGGAAAAC[CG]AGGCTCAGAGAGGGGCGGCGCCCGCCGGGAGTCCCCCAGAGCGTGAGCAGCAGTTCGTGG	CGGTTTTCCGGCAGGGAATGTTGGCTTTAACCGCTCCCAGCACCCAGAAT	LHX6;LHX6;LHX6;LHX6	NM_001242333;NM_199160;NM_001242334;NM_014368	Body;Body;Body;Body				NA	9:124028781-124029683	9:124988970-124989731	Unclassified_Cell_type_specific	LHX6	ENST00000560152.1	TSS200	LHX6;LHX6	ENST00000558672.1;ENST00000560152.1	TSS1500;TSS200	chr9:124988365-124990195	3		NA		NA	NA	NA	NA	0.153821	0.0595487
0.022209	0.022209	cg22272305	chr469	106346915	-	1764449	NA	TTTTAAACATAACTTTTCTCACAATAATAATAACTCCCACTATACCCACC		II			NA	NA	NA	NA	NA	NA		OpenSea	CCGGGAGACAGTTTTGGACATAGCTTTTCTCACAGTGGTAGTAGCTCCCACTATACCCAC[CG]TGACTCGGGGCTGTTCAGAATCCACCCAGGCGCCCTGAGCTCTGGGGCCTCCTGGGTAGG	CGGTGGGTATAGTGGGAGCTACTACCACTGTGAGAAAAGCTATGTCCAAA							NA				IGHD1-26	ENST00000390567.1	TSS200	IGHD1-26	ENST00000390567.1	TSS200	chr14:106346865-106347395	3		NA		NA	NA	NA	NA	-0.123092	-2.63116
-0.0222076	0.0222076	cg06122234	chr470	47929991	+	93767110	NA	ATTTATCCTTTCTCRCCCAAAAATAATTTTCAAAAACACTATTCTAACTC		II			NA	NA	NA	NA	NA	NA		OpenSea	TTATGTGGTCTTGCACAATTTACTTAACCTTAATGTTATCATCTCAAGGTTGTTGTGAAA[CG]AGCTAGAACAGTGCTTCTGAAAACCACTCTTGGGCGAGAAAGGACAAATATTCTGATAGG	CGAGCTAGAACAGTGCTTCTGAAAACCACTCTTGGGCGAGAAAGGACAAA							NA										chr11:47929740-47930155	3		NA		NA	NA	NA	NA	0.567508	-0.580611
0.0221796	0.0221796	cg16906346	chr471	24646782	-	29640259	66643265	ATAACTCAAAAAAACCATAAATACACTACCTAAATCAAACACCCTTCACA	ATAACTCAAAAAAACCGTAAATACACTACCTAAATCAAACACCCTTCGCG	I	A	Red	NA	NA	NA	NA	NA	NA	chr6:24645931-24646591	S_Shore	ACCCGGGCCAGGGTGGCTCAAGGGAGCCGTGGGTGCACTGCCTGGGTCAAACACCCTTCG[CG]AATGTGTCCCCCAGCTTGTCCCCAGCTTGTGTCACCCCAGCTACACAAGTTCCATTCTTC	CGCGAAGGGTGTTTGACCCAGGCAGTGCACCCACGGCTCCCTTGAGCCAC	KIAA0319;KIAA0319;KIAA0319;KIAA0319;KIAA0319	NM_001168376;NM_001168377;NM_001168374;NM_014809;NM_001168375	TSS1500;TSS1500;TSS1500;TSS1500;TSS1500				TRUE		6:24645905-24646847	Promoter_Associated_Cell_type_specific	KIAA0319;KIAA0319;KIAA0319	ENST00000543707.1;ENST00000430948.2;ENST00000535378.1	TSS1500;TSS1500;TSS1500	KIAA0319;KIAA0319;KIAA0319	ENST00000543707.1;ENST00000430948.2;ENST00000537886.1	TSS1500;TSS1500;TSS1500	chr6:24646585-24646935	3		NA		NA	NA	TRUE	NA	0.39441	-0.523933
-0.0221293	0.0221293	cg08681856	chr472	51411737	+	75678936	11656119	AATCACAAAAACTAACCCAAAACTCTACATCCCAAACAAAATACCTACCA	AATCGCGAAAACTAACCCAAAACTCTACGTCCCAAACAAAATACCTACCG	I	T	Red	rs34626614	0.019802	NA	NA	NA	NA	chr19:51411634-51412004	Island	GGTCATAGAGCTTACTGCAGACCTCCTCAGACACCACCGACACGTTCACGCACTGCAGCA[CG]GTAGGCATTCTGCCTGGGACGCAGAGCTCTGGGTCAGCCCCCGCGACTGGGCAGAGGACC	CGGTAGGCATTCTGCCTGGGACGCAGAGCTCTGGGTCAGCCCCCGCGACT	KLK4	NM_004917	Body				NA	19:56103447-56103816			KLK4	ENST00000324041.1	ExonBnd	KLK4	ENST00000324041.1	ExonBnd	chr19:51411565-51412035	3		NA		NA	NA	TRUE	NA	0.606653	0.313247
-0.02212	0.02212	cg05389236	chr473	36635087	-	72797894	6802335	AAACCCAAACAAAACCAACAAAAACTCTACCAACCAAAATTACTAATACA	AAACCCGAACAAAACCAACGAAAACTCTACCGACCAAAATTACTAATACG	I	A	Red	NA	NA	NA	NA	NA	NA		OpenSea	GCAACAAAAGACAAGCCCGGGCAAGGCCAGCGGGAGCTCTGCCGGCCAGAGTTGCTGATG[CG]AGGCGATGCACGGGTGTGGGGAGGGTGTTTCAGGGCTGCAGGGAAGTGGGAGGCCCCAAC	CGCATCAGCAACTCTGGCCGGCAGAGCTCCCGCTGGCCTTGCCCGGGCTT					chr6:36634782-36634782		TRUE		6:36634863-36635164	Unclassified_Cell_type_specific	PI16	ENST00000536757.1	5'UTR	PI16	ENST00000536757.1	5'UTR	chr6:36634865-36635175	3		NA		NA	NA	TRUE	NA	0.619961	0.85579
-0.0221185	0.0221185	cg20456258	chr474	962124	+	44627548	62736539	AAAAAAAAAACCTACCCTCAAAAACACACTACAAAATCTACAAAAAAACA	GAAAAAAAAACCTACCCTCGAAAACGCGCTACGAAATCTACAAAAAAACG	I	T	Red	NA	NA	NA	NA	NA	NA	chr4:961347-962155	Island	GCCCACCTGGACCCCGCACCACTCGCAGCGCACGCCGGCCAGCACGTCAGAGGAGCCGCA[CG]TCTTCCTGCAGACCTCGCAGCGCGCTCCCGAGGGCAGGTTCCCCTCCCGCCAGTGGTGGT	GGGAGGGGAACCTGCCCTCGGGAGCGCGCTGCGAGGTCTGCAGGAAGACG	DGKQ	NM_001347	Body				TRUE	4:951348-952155	4:961134-962361	Unclassified_Cell_type_specific	DGKQ	ENST00000502309.1	TSS1500	DGKQ	ENST00000502309.1	TSS1500	chr4:961865-963395	3		NA		NA	NA	TRUE	NA	0.499936	-1.00999
0.0221176	0.0221176	cg04503570	chr475	226897117	+	44652175	NA	ACTTCTTATCTATTACTATAAAATACACATCAAACATTCCTAAACCCATC		II			NA	NA	NA	NA	NA	NA		OpenSea	CCGTGGGTGTGTCTGGCCCAGTGGTAGGAGGATGTCCAGTGTCTGGCCTCTCCAGGTCTC[CG]ATGGGTCTAGGAATGTCTGATGTGCATTTTATAGTAACAGACAAGAAGTGGCTAACACTT	CTTCTTGTCTGTTACTATAAAATGCACATCAGACATTCCTAGACCCATCG	ITPKB	NM_002221	Body				TRUE											NA		NA		NA	NA	TRUE	NA	-0.259649	0.523497
-0.0220986	0.0220986	cg04562683	chr476	3638722	+	69666993	87754123	CTTCATTAAAATCCCTCCCAAACTCATAATTAAAACAACATTTCACAACA	CTTCGTTAAAATCCCTCCCGAACTCGTAATTAAAACAACGTTTCACGACG	I	T	Red	rs61747512	0.012891	NA	NA	NA	NA	chr1:3634633-3635101	S_Shelf	ACCCCCAGGCACCGCCATCCGGGCCATGCCTGTTTACAAGAAAGCGGAGCACGTGACCGA[CG]TCGTGAAACGCTGCCCCAACCACGAGCTCGGGAGGGACTTCAACGAAGGTGAGGGCCCCC	CTTCGTTGAAGTCCCTCCCGAGCTCGTGGTTGGGGCAGCGTTTCACGACG	TP73;TP73;TP73;TP73	NM_001126240;NM_005427;NM_001126242;NM_001126241	Body;Body;Body;Body				NA											NA	chr1:3636653-3639165	6	chr1:3632951-3640575	6	NA	TRUE	NA	0.514461	1.5879
0.0220946	0.0220946	cg07039683	chr477	232248695	-	77611146	NA	AAATTTTAACRTATATAAACAACCATAAAATCATCRCCATAATCAAAATC		II			NA	NA	NA	NA	NA	NA		OpenSea	TACAATGTGGTGAATTTTGACGTGTGTAAACAACCATAAAATCATCGCCATAATCAAGAT[CG]ACACAGTCAACGTCACTCCCAACAGTTTCCTCTGGGCCCCTTGTAATTCCTCCCACCTCA	AATTTTGACGTGTGTAAACAACCATAAAATCATCGCCATAATCAAGATCG							NA										chr2:232248400-232248775	3		NA		NA	NA	NA	NA	0.302015	-0.393137
0.022093	0.022093	cg16330742	chr478	74417220	-	60714864	NA	AACACCACCCATTTACTAAATAAATACAATCCATCAATACTACAAACTTC		II			NA	NA	NA	NA	NA	NA		OpenSea	GAACAGGACTCAGCACCACCCATTTGCTAAGTGGGTGCAGTCCATCAGTACTGCAGACTT[CG]CTCCAAAAGGCCGTTGCTCCTCTGACAGGAAATGGGAAACTCACAGCTACAGTGAGCTCC	GCACCACCCATTTGCTAAGTGGGTGCAGTCCATCAGTACTGCAGACTTCG	UBE2O	NM_022066	Body				TRUE										chr17:74417140-74417435	3		NA		NA	NA	NA	NA	-0.0187533	0.710718
0.0220859	0.0220859	cg17330251	chr479	94953956	+	63778158	NA	AAATAAAACTTTTAACTAAAAATACTAAACTCCTACRATAAAAACTAACC		II			NA	NA	NA	NA	NA	NA	chr7:94953769-94953971	Island	CCCCTCCCCGCCGGGTCGGCAGCTAGCTGGGCCGACCAGGTGCACAGAAGGCGTGGCTTG[CG]GTCAGCCCCCACCGCAGGAGCTCAGCACTTTCAGCCAAAAGTCCCATTTTGCTCCTTCCA	CGGTCAGCCCCCACCGCAGGAGCTCAGCACTTTCAGCCAAAAGTCCCATT	PON1	NM_000446	TSS200				TRUE		7:94953742-94954273	Unclassified_Cell_type_specific	PON1;PON1	ENST00000222381.3;ENST00000222381.3	1stExon;5'UTR	PON1;PON1;PON1	ENST00000222381.3;ENST00000222381.3;ENST00000433729.1	1stExon;5'UTR;TSS200	chr7:94953645-94954050	3		NA		NA	NA	TRUE	NA	-0.0464101	0.762823
0.0220519	0.0220519	cg24578493	chr480	38244746	-	2801399	NA	CCRACCAAATCTCAATTTTTATCCCCAATAAATTTAATCTTATAAAATCC		II			NA	NA	NA	NA	NA	NA	chr22:38245341-38245681	N_Shore	AGCCATCGCGCCCGGCCAAATCTCAATTTTTATCCCCAGTAAGTTTAGTCTTGTGAAGTC[CG]AACGTTTGAATAATTTACTCGCTGCAGGCAAACCGCCTACAACTAAATCCATCAGGCCCC	CGGACTTCACAAGACTAAACTTACTGGGGATAAAAATTGAGATTTGGCCG	EIF3L;EIF3L;MIR659	NM_016091;NM_001242923;NR_030396	TSS1500;TSS1500;TSS1500				NA		22:38244697-38244900	Promoter_Associated_Cell_type_specific	EIF3L;EIF3L;MIR659;EIF3L;EIF3L	ENST00000381683.4;ENST00000262832.7;ENST00000384963.1;ENST00000406934.1;ENST00000425539.2	TSS1500;TSS1500;TSS1500;TSS1500;TSS200	EIF3L;EIF3L;EIF3L;EIF3L;EIF3L;EIF3L;MIR659;EIF3L;EIF3L;EIF3L	ENST00000439997.1;ENST00000476955.1;ENST00000414316.1;ENST00000477256.1;ENST00000381683.4;ENST00000262832.7;ENST00000384963.1;ENST00000406934.1;ENST00000451427.1;ENST00000425539.2	TSS1500;TSS1500;TSS1500;TSS1500;TSS1500;TSS1500;TSS1500;TSS1500;TSS1500;TSS200	chr22:38244680-38245035	3		NA		NA	NA	NA	NA	-0.105487	-0.113489
0.0220311	0.0220311	cg20784693	chr481	239984030	+	12792844	35648853	CAATATACCAAACAATCTAACACACACAAACAAAACCACCAACTATAACA	CAATATACCAAACGATCTAACACACACAAACGAAACCGCCAACTATAACG	I	A	Red	rs76296070	0.027905	NA	NA	NA	NA		OpenSea	GTCCCGCACACCCTATAACTCAGCCACTTCTGCAGCAACAGGGTCCCCGCAGGCCACTGC[CG]TCACAGCTGGCGGCCCCGCCTGTGTGTGCCAGATCGCCTGGCACACTGTATATCAACCTT	CAGTGTGCCAGGCGATCTGGCACACACAGGCGGGGCCGCCAGCTGTGACG	HDAC4	NM_006037	Body				NA	2:239648846-239649055						HDAC4	ENST00000494800.1	3'UTR	chr2:239983805-239984150	3		NA		NA	NA	TRUE	NA	0.0350234	-0.942135
0.0219604	0.0219604	cg01478901	chr482	84218689	+	60709904	NA	CTACATATTTATTTTTTATTATCTACTTCCTCAAAAAACATATACTTCCC		II			NA	NA	NA	NA	NA	NA	chr16:84220196-84220779	N_Shore	CTCGAGAGACTGGAAGCTGGTAAGGGGCGCCAGAGTTCCTGAGGAGTGAAAAGTGCACTA[CG]GGAAGCATATGTTCTTTGAGGAAGCAGATAACAAAAAACAAATATGTAGCCCAAGGCCAA	CGGGAAGCATATGTTCTTTGAGGAAGCAGATAACAAAAAACAAATATGTA	TAF1C;TAF1C;TAF1C;TAF1C;TAF1C;TAF1C;TAF1C	NM_001243160;NM_001243159;NM_001243157;NM_001243158;NM_139353;NM_001243156;NM_005679	5'UTR;5'UTR;5'UTR;5'UTR;5'UTR;5'UTR;5'UTR				NA				TAF1C;TAF1C;TAF1C;TAF1C;TAF1C;TAF1C;TAF1C	ENST00000537450.1;ENST00000570117.1;ENST00000341690.6;ENST00000541676.1;ENST00000378541.4;ENST00000567759.1;ENST00000566732.1	3'UTR;5'UTR;5'UTR;5'UTR;TSS200;5'UTR;5'UTR	TAF1C;TAF1C;TAF1C;TAF1C;TAF1C;TAF1C;TAF1C;TAF1C;TAF1C;TAF1C;TAF1C;TAF1C;TAF1C;TAF1C;TAF1C;TAF1C;TAF1C;TAF1C;TAF1C	ENST00000537450.1;ENST00000570117.1;ENST00000563428.1;ENST00000561955.1;ENST00000569505.1;ENST00000341690.6;ENST00000541676.1;ENST00000566183.1;ENST00000378541.4;ENST00000566903.1;ENST00000567759.1;ENST00000565279.1;ENST00000566732.1;ENST00000569609.1;ENST00000564345.1;ENST00000562330.1;ENST00000564774.1;ENST00000564208.1;ENST00000544090.1	3'UTR;5'UTR;5'UTR;5'UTR;5'UTR;5'UTR;5'UTR;TSS1500;TSS200;5'UTR;5'UTR;5'UTR;5'UTR;5'UTR;5'UTR;TSS200;3'UTR;3'UTR;3'UTR	chr16:84218540-84218835	3		NA		NA	NA	NA	NA	-0.124233	0.592135
0.0219597	0.0219597	cg06195354	chr483	14733316	-	43609546	NA	CAACCCACTACTACACRTTAATAAAAATATCAAATAAATTACACACTCAC		II			NA	NA	NA	NA	NA	NA		OpenSea	ACCATCATACCCAACCCACTGCTGCACGTTGGTGGAAATGTCAAGTAAGTTACACACTCA[CG]TCTTTTCTGGGGAGCCTTTTATTCACGGTTCTCCCTGAGTTTGATTTCCTGAGGGAGTGT	CGTGAGTGTGTAACTTACTTGACATTTCCACCAACGTGCAGCAGTGGGTT					chr6:14732820-14732820		NA										chr6:14732980-14733935	3		NA		NA	NA	NA	NA	0.294513	0.392881
0.0219492	0.0219492	cg25456368	chr484	57547347	-	87675139	86634360	TCTCCCTTTCACCTCTACCATTTTCCAACAAATAAACAAATACAATAACA	TCTCCCTTTCACCTCTACCGTTTTCCAACAAATAAACAAATACGATAACG	I	A	Red	NA	NA	NA	NA	NA	NA		OpenSea	TGTCATTCCTATTCTCCCTTTCACCTCTACCGTTTTCCAACAGATGAGCAAATACGGTAA[CG]ATAGCATTTTGGTCTAGTTCCTGCACAAACTCATTCCTCTGCATAAAAGGCAGACCTTTG	CGTTACCGTATTTGCTCATCTGTTGGAAAACGGTAGAGGTGAAAGGGAGA	HOPX;HOPX;HOPX	NM_139212;NM_001145460;NM_032495	5'UTR;5'UTR;5'UTR				TRUE		4:57547342-57547765	Unclassified_Cell_type_specific	HOPX;HOPX;HOPX;HOPX;HOPX	ENST00000556376.1;ENST00000506661.1;ENST00000509435.1;ENST00000337881.7;ENST00000554144.1	5'UTR;5'UTR;5'UTR;5'UTR;5'UTR	HOPX;HOPX;HOPX;HOPX;HOPX;HOPX	ENST00000553379.1;ENST00000506661.1;ENST00000509435.1;ENST00000557328.1;ENST00000337881.7;ENST00000554144.1	5'UTR;5'UTR;5'UTR;5'UTR;5'UTR;5'UTR		NA	chr4:57547303-57547904	6	chr4:57547274-57548033	6	NA	TRUE	NA	0.599699	-0.368569
0.0219452	0.0219452	cg00440468	chr485	19110768	+	73771295	NA	TAAATCCTTTTATTTCTTTTCCTCACAACTCATAAATACATAACRAAACC		II			NA	NA	NA	NA	NA	NA	chr1:19110720-19110932	Island	ATTGGAGCATGGACGAGATTAGGTGGCGGAGGCGCTGGCCGGGCCAGATGCGCCTGAGCG[CG]GCCTCGTTATGTATTCATGAGCTGTGAGGAAAAGAAATAAAAGGATTCATTATCGTCCAA	CGGCCTCGTTATGTATTCATGAGCTGTGAGGAAAAGAAATAAAAGGATTC							TRUE										chr1:19110485-19110835	3		NA		NA	NA	NA	NA	-0.0614315	-0.465224
0.0219311	0.0219311	cg12379156	chr486	236516609	+	96766394	NA	ACCTCATACACAATAAATATCCAATAATCCTACAAACTCAAAACTAAAAC		II			NA	NA	NA	NA	NA	NA		OpenSea	TCCCCTCCTGGTCTCCCTTATCTGTATCTGCACACAGCTATGATAAGTGGTGGTAAAAGT[CG]TTCTAGCTCTGAGTTTGTAGGATTATTGGACACCCACTGTGCATGAGGTGACTGCTTACA	CCTCATGCACAGTGGGTGTCCAATAATCCTACAAACTCAGAGCTAGAACG							NA							EDARADD	ENST00000439430.1	5'UTR	chr1:236516500-236516690	3		NA		NA	NA	NA	NA	-0.488832	-1.00425
0.0219177	0.0219177	cg15609471	chr487	45606565	-	44635988	NA	AATTTAAAAATATCTACTAACATCCRCACAACTCATATAACTTACCCAAC		II			NA	NA	NA	NA	NA	NA		OpenSea	GTGGGGGTGGAGGTTTGGAAGTGTCTGCTGACATCCGCACAGCTCATGTGACTTGCCCAG[CG]CCCATCTCACTTCGCAGCGGAAGCCTGGGTCGGGAGCCCTGCAGTCGGATGCTCCCCTCA	GTTTGGAAGTGTCTGCTGACATCCGCACAGCTCATGTGACTTGCCCAGCG	PPP1R37	NM_019121	Body		chr19:45606484-45606484		NA		19:45606347-45606731	Unclassified	PPP1R37	ENST00000496125.2	5'UTR	PPP1R37;PPP1R37	ENST00000496125.2;ENST00000544897.1	5'UTR;5'UTR	chr19:45606420-45607715	3		NA		NA	NA	NA	NA	0.529088	0.551048
0.0218928	0.0218928	cg17416644	chr488	1474841	-	36654185	73678299	AAACATCAAAAAACTAAATAAAAATTAAACCTAATCCCCATACTTATCCA	AAACGTCGAAAAACTAAATAAAAATTAAACCTAATCCCCGTACTTATCCG	I	A	Red	rs56252165	0.016493	NA	NA	NA	NA	chr11:1471339-1471595	S_Shelf	AGGACACTGAGGAGGCGTCGAGGGGCTGAGTGAGGGTTGGACCTGGTCCCCGTGCTTGTC[CG]GCAGGACTCCCAGGCCGCACAGTGGCCGAGGAGGCAGCTCCAGGAATGGGCAAGGGAAAG	AGGCGTCGAGGGGCTGAGTGAGGGTTGGACCTGGTCCCCGTGCTTGTCCG	BRSK2	NM_003957	Body				NA	11:1431317-1431435	11:1474365-1475468	Unclassified				BRSK2;BRSK2;BRSK2	ENST00000529951.1;ENST00000526768.1;ENST00000531932.1	3'UTR;TSS1500;TSS1500	chr11:1474785-1475475	3		NA		NA	NA	TRUE	NA	-0.348708	0.0115761
0.0218881	0.0218881	cg17429870	chr489	1463662	+	91806490	NA	AAAAAATAATAAAACTAAACAAAACCAATCTCTACCTTAAACRCCTCCCC		II			NA	NA	NA	NA	NA	NA	chr11:1464295-1464899	N_Shore	GCCCTTATGTGTGATTGGCGTTTGGAGAGGCAGTGGGCTCTGGGCAGGGGGTCTCCAGGG[CG]GGGAGGCGCTCAAGGCAGAGACTGGCCCTGTTCAGCCTCACCACCCTCCTCCCCAGCCAC	CGGGGAGGCGCTCAAGGCAGAGACTGGCCCTGTTCAGCCTCACCACCCTC	BRSK2	NM_003957	Body	low-CpG:1420034-1420275			NA				BRSK2	ENST00000544817.1	TSS200	BRSK2;BRSK2	ENST00000531078.1;ENST00000544817.1	TSS200;TSS200	chr11:1463205-1463675	3		NA		NA	NA	TRUE	NA	-0.209481	-0.284749
-0.0218873	0.0218873	cg11388673	chr490	144371779	-	61621943	40691132	AAAAAAAACCCAAACAAAAAAAACTACAAACTCCTAAAAATTCAATACCA	AAAAAAAACCCGAACGAAAAAAACTACGAACTCCTAAAAATTCAATACCG	I	A	Red	NA	NA	NA	NA	NA	NA	chr8:144371446-144372076	Island	TCTGAGCCAGCGGGGAGAGGCCCGGGCGGAGGAGGCTGCGGACTCCTAGAGGTTCAGTGC[CG]GAAGTTGGGCCTGGAAAGGGGGCACCGCCTTCCCGGTTCTGGTGGCGGGGAGTGAGGGGA	CGGCACTGAACCTCTAGGAGTCCGCAGCCTCCTCCGCCCGGGCCTCTCCC				high-CpG:144443077-144443190			NA	8:144442674-144443451	8:144371346-144372088	Unclassified_Cell_type_specific				ZNF696;ZNF696	ENST00000518575.1;ENST00000523891.1	TSS1500;TSS200	chr8:144371505-144371855	3		NA		NA	NA	TRUE	NA	0.317263	0.407919
0.0218775	0.0218775	cg10829391	chr491	101069717	+	43633111	NA	AAAAATCATCACAAAAACTAAACCAACTTTATCACTCCCTACTATAAATC		II			NA	NA	NA	NA	NA	NA		OpenSea	CACCCCAAAACATCCTAATTTCTCTCCCCGGTGTCCAGCCAGAGAGCACCCAGAGGATGA[CG]ACCCACAGCAGGGAGTGACAAAGCTGGCTCAGTTTCTGTGATGACCCCTTCCCCTGCTCA	CGACCCACAGCAGGGAGTGACAAAGCTGGCTCAGTTTCTGTGATGACCCC							NA											NA	chr14:101069685-101071084	6		NA	NA	NA	NA	-0.62055	1.35533
0.0218237	0.0218237	cg04633141	chr492	1588319	-	43628956	79728500	AAACTAACAAAAACATTATAAATAAAAATCACATAAAAATAACCACTACA	AAACTAACGAAAACGTTATAAATAAAAATCACATAAAAATAACCGCTACG	I	A	Red	NA	NA	NA	NA	NA	NA	chr7:1587240-1587693	S_Shore	GCGTAGAGGGCGAGGCTGACGGAGGCGTTGTAGATGAGGGTCACATAGAGGTAGCCGCTG[CG]GACACTAGGACAGACGGGGGCTGTGGTCAGGGCGGTCCCATGACCCCGCCACTGTCCCCA	CGCAGCGGCTACCTCTATGTGACCCTCATCTACAACGCCTCCGTCAGCCT	TMEM184A	NM_001097620	Body				NA	7:1554786-1554923	7:1588031-1588543	Unclassified_Cell_type_specific	TMEM184A	ENST00000297477.4	ExonBnd	TMEM184A;TMEM184A;TMEM184A	ENST00000297477.4;ENST00000319018.7;ENST00000468535.1	ExonBnd;3'UTR;3'UTR	chr7:1588100-1588395	3		NA		NA	NA	TRUE	NA	-0.127979	1.3158
0.0218185	0.0218185	cg01530292	chr493	5669474	+	8616836	NA	AAATCTAACCTAACTTCCTAAATTAAAACAAATACTAAATCCCAAATACC		II			NA	NA	NA	NA	NA	NA		OpenSea	TCAGCCGGAAGGGACGAGCCCAACGCCAACCCTCCACACACCAGCAGCAAGCTGGAGCCA[CG]GCATCTGGGATCCAGCACCTGTCCTAATCCAGGAAGCCAGGCCAGACTTGGGACATACCT	CGGCATCTGGGATCCAGCACCTGTCCTAATCCAGGAAGCCAGGCCAGACT							NA		19:5669301-5669573	Gene_Associated_Cell_type_specific								NA	chr19:5668922-5670017	6	chr19:5668906-5670117	6	NA	NA	NA	-0.0439496	0.432623
0.0218035	0.0218035	cg01360627	chr494	31544931	+	85741166	49707192	TAATTATCTCTCAACTCCACACCATTAACCAAAAAAACATTAACCCAACA	TAATTATCTCTCAACTCCACGCCATTAACCAAAAAAACATTAACCCGACG	I	A	Red	NA	NA	NA	NA	NA	NA	chr6:31548436-31549277	N_Shelf	CTCCCTCTCTCCCTCCCTCCAGCAAACCCTCAAGCTGAGGGGCAGCTCCAGTGGCTGAAC[CG]CCGGGCCAATGCCCTCCTGGCCAATGGCGTGGAGCTGAGAGATAACCAGCTGGTGGTGCC	CGCCGGGCCAATGCCCTCCTGGCCAATGGCGTGGAGCTGAGAGATAACCA	TNF	NM_000594	Body				NA		6:31544432-31544981	Promoter_Associated							chr6:31544685-31545095	3		NA		NA	NA	TRUE	NA	-0.435804	0.356346
-0.0218008	0.0218008	cg07234876	chr495	600039	+	84805313	10755185	TTATTCTTCTAAACCAACACAAAAACCAAAAACAAAACACACAAATCACA	TTATTCTTCTAAACCGACACGAAAACCGAAAACAAAACACGCAAATCGCG	I	C	Grn	NA	NA	NA	NA	NA	NA	chr8:599904-600309	Island	GGGCTGCAGAGCCTGAGCACCCCGGACCGCGCCCGGCGAGGGCGGCCTCCCTGCGCTGAG[CG]CGACCTGCGTGTCCTGCTCTCGGCTTTCGTGCCGGTTCAGAAGAACAAGGCCGGAAGGTT	CGCGACCTGCGTGTCCTGCTCTCGGCTTTCGTGCCGGTTCAGAAGAACAA							NA	8:589905-590858									chr8:599445-600455	3		NA		NA	NA	TRUE	NA	0.0101095	2.55542
0.0217741	0.0217741	cg16677191	chr496	95159423	-	86609455	NA	ACAATAAAAAATCTTTCRCTCTTCCCCAAAATACCCATTCTCCTTATCCC		II			NA	NA	NA	NA	NA	NA		OpenSea	CACGGGTTGTAACAGTAGGAAATCTTTCGCTCTTCCCCAGGGTGCCCATTCTCCTTATCC[CG]CAAAGCAAAGTCCTCTACTCCTGGGTCTAGTTCCGGCCCCCTCTAGTGTATGGTAGCTTA	CGGGATAAGGAGAATGGGCACCCTGGGGAAGAGCGAAAGATTTCCTACTG	GLRX;GLRX	NM_001118890;NM_002064	TSS1500;TSS1500				TRUE				GLRX;GLRX;GLRX;GLRX;GLRX;GLRX	ENST00000512469.2;ENST00000379979.4;ENST00000505427.1;ENST00000508780.1;ENST00000237858.6;ENST00000507605.1	TSS1500;TSS1500;TSS1500;TSS1500;TSS1500;TSS1500	GLRX;GLRX;GLRX;GLRX;GLRX;GLRX	ENST00000512469.2;ENST00000379979.4;ENST00000505427.1;ENST00000508780.1;ENST00000237858.6;ENST00000507605.1	TSS1500;TSS1500;TSS1500;TSS1500;TSS1500;TSS1500	chr5:95159265-95160195	3		NA		NA	NA	TRUE	NA	-0.230849	-0.861025
-0.0217701	0.0217701	cg05903289	chr497	130345205	+	49804206	85608201	ACTTCACAAAAAATTCACTTCCACACATACAAAACTCAACAACAAAAACA	ACTTCACAAAAAATTCGCTTCCGCACGTACAAAACTCAACAACAAAAACG	I	T	Red	NA	NA	NA	NA	NA	NA	chr2:130345043-130345356	Island	GGAGAAGGGCGGGCTCGCTCCGGTCTCCACCCTGTGGGCTCCCGGCGCCTGCGCGTCCCA[CG]CCCTTGCTGCTGAGTCCTGCACGTGCGGAAGCGAACTCTTTGTGAAGTCGGTGTGAAGGA	CGCCCTTGCTGCTGAGTCCTGCACGTGCGGAAGCGAACTCTTTGTGAAGT							NA	2:130061514-130062024									chr2:130344945-130345250	3		NA		NA	NA	TRUE	NA	0.690826	0.242001
0.0217619	0.0217619	cg01723420	chr498	48593613	-	34750942	NA	TAAAACAAATACCTCATCACAAAATACCTAAATAAAACAAATACCAACCC		II			NA	NA	NA	NA	NA	NA		OpenSea	CCACTTCTACATAAGGCAAATGCCTCATCACAGGATGCCTGGATAAGGCAAATGCCAACC[CG]TAGGTAATCAAGCTGTTTCTGCAGGGCAATTCCCTTTTCTGCCTATAAATACTGCCAGCC	CGGGTTGGCATTTGCCTTATCCAGGCATCCTGTGATGAGGCATTTGCCTT	MIR5095;N4BP1	NR_039970;NM_153029	Body;Body				NA				RP11-44I10.3	ENST00000563994.1	5'UTR	RP11-44I10.3;N4BP1	ENST00000563994.1;ENST00000564124.1	5'UTR;3'UTR	chr16:48593420-48593710	3		NA		NA	NA	NA	NA	0.00293314	-0.35198
0.0216114	0.0216114	cg11315777	chr499	30449989	+	79690504	NA	CATACCTCCCATATCTTAATCTATTTAAACTACTATTAAAAAATAACAAC		II			NA	NA	NA	NA	NA	NA	chr21:30445575-30446255	S_Shelf	AGTGGGAGCCCAGGCAGAGGAGGCGCCGAGAGCGAGGGAGGGCTGTGAGGACTGCCAGCA[CG]CTGTCACCTCTCAATAGCAGCCCAAACAGATTAAGACATGGGAGGTATGGTCTCTATTCT	CGCTGTCACCTCTCAATAGCAGCCCAAACAGATTAAGACATGGGAGGTAT	MAP3K7CL;MAP3K7CL;MAP3K7CL;MAP3K7CL;MAP3K7CL;MAP3K7CL;MAP3K7CL;MAP3K7CL;MAP3K7CL;MAP3K7CL;MAP3K7CL;MAP3K7CL	NM_001286634;NM_001286623;NM_001286622;NM_001286618;NM_001286617;NM_020152;NM_001286634;NM_001286623;NM_020152;NM_001286622;NM_001286618;NM_001286617	1stExon;1stExon;1stExon;1stExon;1stExon;1stExon;5'UTR;5'UTR;5'UTR;5'UTR;5'UTR;5'UTR				NA				C21orf7;C21orf7;C21orf7;C21orf7;C21orf7;C21orf7;C21orf7	ENST00000496779.1;ENST00000545939.1;ENST00000286791.5;ENST00000496779.1;ENST00000545939.1;ENST00000286791.5;ENST00000399935.2	1stExon;1stExon;1stExon;5'UTR;5'UTR;5'UTR;5'UTR	C21orf7;C21orf7;C21orf7;C21orf7;C21orf7;C21orf7;C21orf7;C21orf7;C21orf7;C21orf7;C21orf7	ENST00000496779.1;ENST00000419845.1;ENST00000545939.1;ENST00000492930.1;ENST00000286791.5;ENST00000496779.1;ENST00000419845.1;ENST00000545939.1;ENST00000492930.1;ENST00000286791.5;ENST00000399935.2	1stExon;1stExon;1stExon;1stExon;1stExon;5'UTR;5'UTR;5'UTR;5'UTR;5'UTR;5'UTR		NA	chr21:30449094-30450399	6	chr21:30447993-30450485	6	NA	NA	NA	0.0423342	-0.82008
-0.021581	0.021581	cg02849754	chr500	40627977	-	56619149	NA	RTCCCRCCTATACCRCTCTTTAAAACCAAAACRTAATAAAAACTACCACC		II			NA	NA	NA	NA	NA	NA	chr20:40627224-40628025	Island	CGGCCGAGCGCGTCCCGCCTGTGCCGCTCTTTGGGGCCAGAGCGTAGTGGAGGCTGCCAC[CG]CCGTGCAACGGCAGGAACAGGGCGCCCAGCAACGCGTCCGCGCTTCGGAAGCTCATCATG	TCCCGCCTGTGCCGCTCTTTGGGGCCAGAGCGTAGTGGAGGCTGCCACCG							NA	20:40060334-40061490			RP5-1121H13.4	ENST00000431589.1	5'UTR	RP5-1121H13.4	ENST00000431589.1	5'UTR		NA	chr20:40626915-40628115	6		NA	NA	TRUE	NA	0.361674	1.87681
0.0215227	0.0215227	cg02913140	chr501	88119612	-	37804870	NA	RTTCATCCATAATCCTCRTAATCTAAATCTTTTTTCTCCCCATAATCCCC		II			NA	NA	NA	NA	NA	NA		OpenSea	CTGTCTGTTACGTTCATCCATAATCCTCGTAATCTGAATCTTTTTTCTCCCCATAGTCCC[CG]TTTTTCTTCTCTCTCTCGTCCCTGAAATTATGTATTTTTTCCTTCCTTTTCTTTCTCTTT	CGGGGACTATGGGGAGAAAAAAGATTCAGATTACGAGGATTATGGATGAA	MEF2C;MEF2C;MEF2C;MEF2C;MEF2C;MEF2C;MEF2C;MEF2C;MEF2C;MEF2C	NM_001193349;NM_001193348;NM_001308002;NM_001193349;NM_001193348;NM_001308002;NM_001193350;NM_002397;NM_001193347;NM_001131005	1stExon;1stExon;1stExon;5'UTR;5'UTR;5'UTR;5'UTR;5'UTR;5'UTR;5'UTR				NA				MEF2C;MEF2C;MEF2C;MEF2C;MEF2C;MEF2C;MEF2C;MEF2C;MEF2C	ENST00000539796.1;ENST00000508569.1;ENST00000510942.1;ENST00000514028.1;ENST00000514015.1;ENST00000437473.2;ENST00000504921.2;ENST00000340208.5;ENST00000424173.2	TSS200;5'UTR;5'UTR;5'UTR;5'UTR;5'UTR;5'UTR;5'UTR;5'UTR	MEF2C;MEF2C;MEF2C;MEF2C;MEF2C;MEF2C;MEF2C;MEF2C;MEF2C;MEF2C;MEF2C;MEF2C;MEF2C;MEF2C;MEF2C;MEF2C;MEF2C;MEF2C;MEF2C	ENST00000509373.1;ENST00000539796.1;ENST00000509373.1;ENST00000506716.1;ENST00000507984.1;ENST00000511086.1;ENST00000508610.1;ENST00000513252.1;ENST00000508569.1;ENST00000510942.1;ENST00000514028.1;ENST00000514015.1;ENST00000503075.1;ENST00000437473.2;ENST00000504921.2;ENST00000502983.1;ENST00000340208.5;ENST00000424173.2;ENST00000515093.1	1stExon;TSS200;5'UTR;5'UTR;5'UTR;3'UTR;5'UTR;5'UTR;5'UTR;5'UTR;5'UTR;5'UTR;5'UTR;5'UTR;5'UTR;5'UTR;5'UTR;5'UTR;3'UTR		NA	chr5:88119555-88120294	6		NA	NA	NA	NA	-0.00304589	0.491668
-0.021499	0.021499	cg03651054	chr502	50194643	+	90661331	NA	CRATATCTAAACAACRAAATATCTTCCAAATTCRTCTCCTCACTATTAAC		II			NA	NA	NA	NA	NA	NA		OpenSea	CCCACTGTGGCTGCACCCCGAGGAGGAGTCCGTGGCAGGAGGCCCACACCCAGGACCCGG[CG]CCAACAGTGAGGAGACGAACCTGGAAGACATCCCGCTGTCCAGACACCGCGAGGGAGGCG	GGTGTCTGGACAGCGGGATGTCTTCCAGGTTCGTCTCCTCACTGTTGGCG							NA	13:49092410-49092680									chr13:50194340-50194870	3		NA		NA	NA	TRUE	NA	0.0775896	0.924274
0.0214733	0.0214733	cg09740468	chr503	3025325	+	38710206	NA	CACTACTAAACTATTCATTAACTAACTTTTTCCTACATCCCCATCTTATC		II			NA	NA	NA	NA	NA	NA		OpenSea	GGGAAATAAGCACAGGCCTATTTCTTTCTCAAGACGGAAAAACCGAGCCCCAGAAAATGG[CG]ATAAGATGGGGATGCAGGAAAAAGCTAGCTAATGAACAGTTCAGCAGTGGGCACCGTGTG	ACTGCTGAACTGTTCATTAGCTAGCTTTTTCCTGCATCCCCATCTTATCG							NA				RP1-90J20.11	ENST00000563388.1	5'UTR	RP1-90J20.11	ENST00000563388.1	5'UTR	chr6:3025025-3025475	3		NA		NA	NA	TRUE	NA	0.381401	-0.849893
0.0214236	0.0214236	cg16562776	chr504	56606401	-	68739915	NA	ATTAATCTCRAAACTACCRAACTAAAATCCTAACATATACCTAATAATAC		II			NA	NA	NA	NA	NA	NA		OpenSea	CACTTCTGGCTGTTGGTCTCGGGGCTACCGGACTAGAATCCTAGCATGTGCCTGGTGGTG[CG]CAGCCCCGGAGGGAGGGGCAGGGCCGTGTGCACCGCTCCGCTTCCAAAGCCATGCTGGAC	TTGGTCTCGGGGCTACCGGACTAGAATCCTAGCATGTGCCTGGTGGTGCG					chr7:56606357-56606357		NA	7:56573854-56574319			RP11-760D2.5	ENST00000429367.1	TSS1500	RP11-760D2.5	ENST00000429367.1	TSS1500	chr7:56606285-56606615	3		NA		NA	NA	TRUE	NA	0.0617252	0.483147
0.0213655	0.0213655	cg20826328	chr505	48042922	-	82696372	NA	TTCTATAATATCTAATTTAAATTTTTCCTACRACTTCCCCCAACAACTAC		II			NA	NA	NA	NA	NA	NA		OpenSea	AGTCAAAGATTTTCTGTGGTATCTGGTTTGGGTTTTTCCTACGGCTTCCCCCAGCAGCTG[CG]GGCAGTGGCAGGAAGGAGGCAGGCCGACAAGCACCCACCATGGCCATGCTCCCTATGTGT	TCTGTGGTATCTGGTTTGGGTTTTTCCTACGGCTTCCCCCAGCAGCTGCG	ZNF541	NM_001277075	Body				NA				ZNF541	ENST00000487275.1	3'UTR	ZNF541	ENST00000487275.1	3'UTR	chr19:48042905-48043335	3		NA		NA	NA	NA	NA	-0.504744	0.572743
0.0213385	0.0213385	cg09614479	chr506	81967536	+	73711545	NA	AAAATATATACATCCAACAAAAATTCCACCCTACATAATTTATTATAAAC		II			NA	NA	NA	NA	NA	NA	chr10:81964681-81965558	S_Shore	GCCAGCTTCTTCGAAAGGCCCATTTTTCTCCGTGGCTGAGCGAATGCTCCTAGAATACCA[CG]TTTATAATAAATCATGTAGGGTGGAATTCCTGCTGGATGTATACACCTTTCTGCATCAGA	AGGTGTATACATCCAGCAGGAATTCCACCCTACATGATTTATTATAAACG						CDMR	NA				RP11-40F6.2;RP11-40F6.2	ENST00000422847.1;ENST00000422847.1	1stExon;5'UTR	RP11-40F6.2;RP11-40F6.2;RP11-40F6.2	ENST00000432308.1;ENST00000422847.1;ENST00000422847.1	TSS1500;1stExon;5'UTR	chr10:81966985-81967795	3		NA		NA	NA	TRUE	NA	-0.0749114	0.680571
0.0213196	0.0213196	cg02165095	chr507	17428870	-	23757150	88749225	ATAATACCCAATAAACCTCTCTCTAAATCTTCAAAACAACTCTCTCCCCA	GTAATACCCGATAAACCTCTCTCTAAATCTTCAAAACAACTCTCTCCCCG	I	C	Grn	rs61842120	0.029277	NA	NA	NA	NA		OpenSea	ATCTACTGCTACGTGATACCCGGTAGGCCTCTCTCTGGGTCTTCAGAACAGCTCTCTCCC[CG]CTTCTGCTATCTTGCTGACGCACGCTGATGACGTAAGCCGCCTTGCGCCTTGGGACTGGG	CGGGGAGAGAGCTGTTCTGAAGACCCAGAGAGAGGCCTACCGGGTATCAC	ST8SIA6	NM_001004470	Body				NA				RP11-414K1.3;RP11-414K1.3;RP11-414K1.3;ST8SIA6;ST8SIA6	ENST00000457649.2;ENST00000377597.2;ENST00000451225.2;ENST00000479513.1;ENST00000377610.2	TSS200;TSS200;TSS200;3'UTR;5'UTR	RP11-414K1.3;RP11-414K1.3;RP11-414K1.3;ST8SIA6;ST8SIA6	ENST00000457649.2;ENST00000377597.2;ENST00000451225.2;ENST00000479513.1;ENST00000377610.2	TSS200;TSS200;TSS200;3'UTR;5'UTR	chr10:17428760-17429075	3		NA		NA	NA	TRUE	NA	0.0786748	1.26091
0.0212953	0.0212953	cg03879594	chr508	85207569	+	71661133	NA	AATACCCACTAACTTTATATCRTCTAACTTCTCTAAATCTTAATTAACTC		II			NA	NA	NA	NA	NA	NA	chr16:85203157-85203941	S_Shelf	CAAGTTAGTGCATTCACTCCTTATCATGGCTCTTGAGGCCTTCTTATATCATTTTATAGA[CG]AGTCAACCAAGACTCAGAGAAGTCAGACGACACAAAGCCAGTGGGTATCTGAGGTGGGTT	CGAGTCAACCAAGACTCAGAGAAGTCAGACGACACAAAGCCAGTGGGTAT						CDMR	NA				CTC-786C10.1	ENST00000574293.1	5'UTR	CTC-786C10.1	ENST00000574293.1	5'UTR	chr16:85207280-85208375	3		NA		NA	NA	TRUE	NA	-0.511349	0.603073
0.0212626	0.0212626	cg05940452	chr509	118842484	+	29635557	82751827	TAAAAACACAAAATAAAAACACAACAACTAAAAAACAACCCTCACAAACA	TAAAAACGCGAAATAAAAACGCGACGACTAAAAAACGACCCTCACAAACG	I	C	Grn	NA	NA	NA	NA	NA	NA	chr11:118842379-118842933	Island	CCGCTCCACACCTGAGCTGCCGCCAAGCTAACTCAATCCGAGCCGGCGCATTTGAGAAGG[CG]CCTGTGAGGGTCGCTCCTCAGCCGCCGCGCTCCCACTCCGCGTCCCCACTCCGCGCCGCC	CGCCTGTGAGGGTCGCTCCTCAGCCGCCGCGCTCCCACTCCGCGTCCCCA	FOXR1;FOXR1	NM_181721;NM_181721	5'UTR;1stExon				NA	11:118347497-118348218			FOXR1;FOXR1	ENST00000317011.3;ENST00000317011.3	5'UTR;1stExon	FOXR1;FOXR1;FOXR1;FOXR1	ENST00000317011.3;ENST00000317011.3;ENST00000531539.1;ENST00000531539.1	5'UTR;1stExon;5'UTR;1stExon	chr11:118842105-118842755	3		NA		NA	NA	TRUE	NA	-0.364775	-0.84189
-0.0212349	0.0212349	cg10687131	chr510	20871002	+	3775973	NA	AATACCATAAAATTAAACAACRTCTAAATAATAACATAATTAATAAACTC		II			NA	NA	NA	NA	NA	NA	chr2:20870006-20871280	Island	GCTGGACTACGAGGCGTACCACTGCGAGGGCCTTTGCGACTTCCCTTTGCGTTCGCACCT[CG]AGCCCACCAACCATGCCATCATTCAGACGCTGCTCAACTCCATGGCACCAGACGCGGCGC	CGAGCCCACCAACCATGCCATCATTCAGACGCTGCTCAACTCCATGGCAC	GDF7	NM_182828	Body				NA	2:20732770-20735202	2:20870838-20871200	Unclassified_Cell_type_specific							chr2:20869225-20871835	3		NA		NA	NA	TRUE	NA	0.0452326	-1.53985
-0.0212049	0.0212049	cg27518156	chr511	6751984	+	43675899	NA	TCTACRCTAATTTATATAAACRACTCCAAAAACACAAATACAAAACTTAC		II			NA	NA	NA	NA	NA	NA		OpenSea	CACCCTTTCCCCTCCCCCTCCCCCTCCCCCAGCAATTTGTTCCTTTTCAAGTTTGAGACA[CG]CAAGTCTTGCATCTGTGTCTCTGGAGCCGCCTACACAAACCAGCGCAGAGATCACAGGGC	CGCAAGTCTTGCATCTGTGTCTCTGGAGCCGCCTACACAAACCAGCGCAG							NA		6:6751835-6752152	Unclassified_Cell_type_specific							chr6:6751765-6752295	3		NA		NA	NA	NA	NA	0.131809	-0.465723
0.0212032	0.0212032	cg00867835	chr512	149484985	+	4787147	90622152	CACATAATACCCATACCAAACACACTCATCTACATAAATAACAATAACCA	CACGTAATACCCATACCGAACACACTCATCTACATAAATAACAATAACCG	I	A	Red	NA	NA	NA	NA	NA	NA	chr7:149487283-149487769	N_Shelf	CGGGACTGAATGCTTCCTCCCACAGCTGCGACTCGGGGGGTGACTGTGAGTGCCTCTGCT[CG]GCCATTGCCACCTATGCAGATGAGTGTGCCCGGCATGGGCACCACGTGCGCTGGCGTAGC	CGGCCATTGCCACCTATGCAGATGAGTGTGCCCGGCATGGGCACCACGTG	SSPO	NM_198455	Body				NA	7:149115715-149115975			SSPO	ENST00000378016.2	5'UTR	SSPO;SSPO;SSPO	ENST00000262089.4;ENST00000378016.2;ENST00000475488.1	5'UTR;5'UTR;5'UTR		NA	chr7:149484298-149491215	6	chr7:149484326-149485864	6	NA	TRUE	NA	-0.17556	0.209202
0.021203	0.021203	cg00901687	chr513	48585270	+	16681898	NA	TTCTCACAATCCTTAAAAATACTACCTCTAATTATTTTAAATTTATAAAC		II			NA	NA	NA	NA	NA	NA	chr17:48585385-48586167	N_Shore	AAAAACCGAAATAATCCCAGAATGCCTCAGGGCTCCAGGGGAAGGCGAAAAAAGCGGGTG[CG]TTTATAAACTTAAAATAATCAGAGGCAGCATCTCCAAGGACTGTGAGAATGCCCCAAGTC	TCTCACAGTCCTTGGAGATGCTGCCTCTGATTATTTTAAGTTTATAAACG	MYCBPAP	NM_032133	TSS1500				NA		17:48585034-48586455	Promoter_Associated_Cell_type_specific	RP11-94C24.6;MYCBPAP;MYCBPAP;MYCBPAP	ENST00000502300.1;ENST00000323776.5;ENST00000419930.1;ENST00000436259.2	3'UTR;TSS1500;TSS1500;TSS1500	RP11-94C24.6;MYCBPAP;MYCBPAP;MYCBPAP;MYCBPAP;MYCBPAP;MYCBPAP;MYCBPAP	ENST00000502300.1;ENST00000323776.5;ENST00000470609.1;ENST00000576179.1;ENST00000419930.1;ENST00000452039.1;ENST00000458692.1;ENST00000437498.1	3'UTR;TSS1500;TSS1500;TSS1500;TSS1500;TSS1500;TSS1500;TSS1500	chr17:48585180-48585970	3		NA		NA	NA	TRUE	NA	0.031834	0.563231
0.0211399	0.0211399	cg13333132	chr514	10975803	-	55725122	NA	AACAACCRATTCTATAATAACATTAAAAACATAATTAACTACCRACCACC		II			NA	NA	NA	NA	NA	NA		OpenSea	TCCGGACAGGAAGCAACCGGTTCTATGATAACATTGAAGACATGATTGGCTACCGGCCAC[CG]TCGCTCATTAAGTGGTGCTGGATGATCATGACCCCTGGGATCTGCGCGGTAAGGGCCCCA	CGGTGGCCGGTAGCCAATCATGTCTTCAATGTTATCATAGAACCGGTTGC	SLC6A11	NM_014229	Body				NA							SLC6A11;SLC6A11	ENST00000464828.1;ENST00000464828.1	1stExon;5'UTR	chr3:10975265-10976155	3		NA		NA	NA	NA	NA	0.139206	0.617489
0.021104	0.021104	cg02011981	chr515	70256681	-	21641888	24691590	TACAAACTACCACACAAACATTAATTAAAAACATTAACCAAATACATCCA	TACAAACTACCACGCAAACGTTAATTAAAAACGTTAACCAAATACATCCG	I	A	Red	rs115257932	0.014335	NA	NA	NA	NA	chr11:70257279-70257556	N_Shore	TCATTGATGGGATGCAGACTGCCACGCAGACGTTGATTGAGGACGTTGGCCAAATGCATC[CG]GCTGCACCCGTGCTTTAGGTCCTCTCTACCTTAAGAAAGGGAGCCACGTTAGCTCAGGAG	TGCAGACTGCCACGCAGACGTTGATTGAGGACGTTGGCCAAATGCATCCG	CTTN;CTTN	NM_138565;NM_005231	Body;Body				NA	11:69934191-69934378										NA		NA	chr11:70254251-70260204	6	NA	TRUE	NA	-0.364689	0.588032
0.0210875	0.0210875	cg23118561	chr516	51565237	+	89737372	66683947	AAAAAACAACTCACATACCCAACTAAAAAATAAAATCATTTCTCTCCCCA	AAAAAACGACTCACGTACCCGACTAAAAAATAAAATCATTTCTCTCCCCG	I	T	Red	NA	NA	NA	NA	NA	NA		OpenSea	AGAGCGAGCTGGCCTGCTTTCTCCCAGTAACCCTGACCAGCAGACAGCAAGCCCGCTACA[CG]GGGAGAGAAATGATCTCATTCCTCAGCCGGGCACGTGAGCCGCCTTCTTTCTCTCACACA	CGGGGAGAGAAATGATCTCATTCCTCAGCCGGGCACGTGAGCCGCCTTCT							TRUE	13:50463231-50463281									chr13:51565105-51565515	3		NA		NA	NA	TRUE	NA	0.772328	0.374122
0.021079	0.021079	cg21015705	chr517	134401153	+	17726102	NA	TATAACTTTAAAATCATAACATACACAAAACRCAATTATCTACAAACCCC		II			NA	NA	NA	NA	NA	NA		OpenSea	CTCCCTCTTTGTTGTTTGTATGCCGTGCTCAGAAGCTAGCCAGAGGATTCCGTTCAGAAA[CG]GGGCCTGTAGATAATTGCGTTTTGTGTATGCCATGATTTCAAAGTTATACTTGTGTTGTT	CGGGGCCTGTAGATAATTGCGTTTTGTGTATGCCATGATTTCAAAGTTAT	INPP5A	NM_005539	Body				NA				INPP5A	ENST00000432898.3	5'UTR	INPP5A	ENST00000432898.3	5'UTR	chr10:134400705-134401215	3		NA		NA	NA	NA	NA	-0.225202	0.425237
0.021068	0.021068	cg13155430	chr518	42795929	-	88694980	NA	TATACCTCTATCTAATTATCAATTACCTACAACTCTTTCTAATTTTATTC		II			NA	NA	NA	NA	NA	NA	chr21:42798146-42798884	N_Shelf	CTGGCTGAGGTTGTGCCTCTATCTGGTTATCAGTTGCCTGCAGCTCTTTCTGATTTTGTT[CG]TGAACAAGGGCCCTTAGGGAAGCCTCCCGCTGTTGGAAACAGCAGCAGCATCACCCAGAG	GTGCCTCTATCTGGTTATCAGTTGCCTGCAGCTCTTTCTGATTTTGTTCG	MX1	NM_001144925	5'UTR				NA				MX1;MX1	ENST00000490220.1;ENST00000398600.2	5'UTR;5'UTR	MX1;MX1;MX1;TMPRSS3	ENST00000490220.1;ENST00000398600.2;ENST00000413778.1;ENST00000553129.1	5'UTR;5'UTR;5'UTR;3'UTR	chr21:42795540-42795995	3		NA		NA	NA	NA	NA	-0.149564	0.879996
0.0210045	0.0210045	cg10590925	chr519	1463620	-	90770833	NA	CCTATAACATCACCAAACTAAACTACTATTAACCCTTATATATAATTAAC		II			NA	NA	NA	NA	NA	NA	chr11:1464295-1464899	N_Shore	CTGATTGGCTGCCTATGACATCACCAGGCTGGGCTGCTATTGGCCCTTATGTGTGATTGG[CG]TTTGGAGAGGCAGTGGGCTCTGGGCAGGGGGTCTCCAGGGCGGGGAGGCGCTCAAGGCAG	CGCCAATCACACATAAGGGCCAATAGCAGCCCAGCCTGGTGATGTCATAG	BRSK2	NM_003957	Body	low-CpG:1420034-1420275			NA				BRSK2	ENST00000544817.1	TSS200	BRSK2;BRSK2	ENST00000531078.1;ENST00000544817.1	TSS200;TSS200	chr11:1463205-1463675	3		NA		NA	NA	TRUE	NA	-0.169839	-0.204365
0.020996	0.020996	cg10183963	chr520	137263731	-	27618838	NA	TAACAAATAACTAAACCAAAATAACTACAACRCTTCCTAAACRCTACTAC		II			NA	NA	NA	NA	NA	NA		OpenSea	TCCGGGCGGCGTGGCAGGTGGCTGGGCCAAGATGGCTGCAGCGCTTCCTGGGCGCTGCTG[CG]TGTTGAAACCCGTCTGTGACGTGGCCAGCGGTGTTGAAATAAGTGCCTGTGCATTTCCCA	CGCAGCAGCGCCCAGGAAGCGCTGCAGCCATCTTGGCCCAGCCACCTGCC	RXRA	NM_002957	Body				NA				RXRA	ENST00000356384.4	TSS200	RXRA;RXRA	ENST00000356384.4;ENST00000484822.1	TSS200;5'UTR	chr9:137263665-137263975	3		NA		NA	NA	NA	NA	-0.0240661	-0.329326
-0.0209901	0.0209901	cg14780446	chr521	48565104	+	39666106	NA	TAAAAAAATACTAACTAAAAAATCCAAAAAACCAAATCAACTCACCCATC		II			NA	NA	NA	NA	NA	NA	chr19:48565069-48565324	Island	TCTGGGATGGCTTTGGATCAGAAGTTCGTTGGATGTGGCCGACCGCGGGTGCTTCGGGAG[CG]ATGGGTGAGTTGATTTGGCTCTCTGGACTTCCCAGCCAGCACCTCCCCATTGCCCGCTTC	GGGGAGGTGCTGGCTGGGAAGTCCAGAGAGCCAAATCAACTCACCCATCG	PLA2G4C;PLA2G4C;PLA2G4C	NM_003706;NM_001159322;NM_001159323	Body;Body;Body				NA	19:53256817-53257122									chr19:48565000-48565595	3		NA		NA	NA	TRUE	NA	0.126358	-0.38298
0.0209668	0.0209668	cg15054019	chr522	25192749	+	74718528	NA	RCTACTAAATCCTAACTTAATTCTTCCACTCAACTCTTTATCTCAAAAAC		II			NA	NA	NA	NA	NA	NA		OpenSea	AAGGAAGGAAGGAAGGAAAGAAAAAAAAAATAAATAAAAATGAAAGATAAAGCATAGGGA[CG]TCTCTGAGACAAAGAGCTGAGTGGAAGAATCAAGTTAGGACTCAGCAGCGCAGGATGGCG	CTGCTGAGTCCTAACTTGATTCTTCCACTCAGCTCTTTGTCTCAGAGACG							NA											NA		NA	chr1:25192701-25193079	3	NA	NA	NA	0.0244138	0.360069
0.0209293	0.0209293	cg26075639	chr523	2758392	-	3710165	94674530	CAAAACAAAACTTATACAACCAAACTTAATCTTATAATCAAAAAAAAACA	CAAAACAAAACTTATACAACCGAACTTAATCTTATAATCAAAAAAAAACG	I	A	Red	NA	NA	NA	NA	NA	NA	chr7:2758004-2758257	S_Shore	TGTCCCTTCTAACAGGACAGGGCTTGTGCAGCCGGGCTTGGTCTTGTGGTCAGGGAGAAG[CG]GGCAGGCCAGGGCCGAGCTGCGTCCGGCTCTCAGGGACTTCCTCTCCCTGTGCTCTGCCC	CAGGACAGGGCTTGTGCAGCCGGGCTTGGTCTTGTGGTCAGGGAGAAGCG							NA	7:2724041-2725105	7:2758379-2759228	Unclassified	AC006028.9;AMZ1	ENST00000412266.1;ENST00000489665.1	3'UTR;5'UTR	AC006028.9;AMZ1	ENST00000412266.1;ENST00000489665.1	3'UTR;5'UTR	chr7:2757725-2758630	3		NA		NA	NA	TRUE	NA	0.217913	-1.0803
-0.0209293	0.0209293	cg13614409	chr524	31506752	+	22611550	84601962	ACAAAAACCACAAACTACTTTATAACACATCACCATAAAAACAAAAATCA	ACGAAAACCGCGAACTACTTTATAACGCGTCGCCATAAAAACAAAAATCG	I	A	Red	NA	NA	NA	NA	NA	NA		OpenSea	GCCAGGTTAAGCCTCCTGCGTGGCCAGCACCCCTTGGCAGGGGCAGAACTCCCTGGAACC[CG]ATCCTTGTCTCCATGGCGACGCGTCACAAAGCAGCCCGCGGCTCCCGCAAGCGCTGAGAT	GCGGGAGCCGCGGGCTGCTTTGTGACGCGTCGCCATGGAGACAAGGATCG	C13orf26	NM_152325	TSS200				NA	13:30404752-30405018			TEX26-AS1;TEX26;TEX26-AS1;RP11-252M21.3	ENST00000429200.1;ENST00000380473.3;ENST00000411835.1;ENST00000451495.1	TSS1500;TSS200;TSS200;TSS1500	TEX26-AS1;TEX26;TEX26;TEX26-AS1;RP11-252M21.3	ENST00000429200.1;ENST00000479195.1;ENST00000531960.1;ENST00000411835.1;ENST00000451495.1	TSS1500;TSS200;TSS200;TSS200;TSS1500	chr13:31506645-31506935	3		NA		NA	NA	TRUE	NA	0.0462581	0.334615
0.0209243	0.0209243	cg07683388	chr525	198029332	+	53719594	90650128	AAAACCAACAACCTAAAATCCAAAACAAAAATTAAAACACAAAAACCCCA	AAAACCAACGACCTAAAATCCGAAACAAAAATTAAAACGCGAAAACCCCG	I	C	Grn	NA	NA	NA	NA	NA	NA	chr2:198029068-198029438	Island	CCGGCTTCGCGGCCGCTCGGAGCCGGGAGCATGCGCGGTGAGCCCCCTCCCCTGCTGCTG[CG]GGGTTCCCGCGCCCCAACCCCTGCCCCGGACCTCAGGTCGCTGGCCCCTCCTGCCCCGGA	CGGGGTTCCCGCGCCCCAACCCCTGCCCCGGACCTCAGGTCGCTGGCCCC	ANKRD44	NM_153697	Body				TRUE	2:197737203-197737644			ANKRD44	ENST00000539527.1	5'UTR	ANKRD44;ANKRD44	ENST00000463879.1;ENST00000539527.1	3'UTR;5'UTR	chr2:198028885-198029495	3		NA		NA	NA	TRUE	NA	-0.146726	0.195883
-0.0208903	0.0208903	cg21482472	chr526	81229358	-	13683260	35763973	CCCAACAAAAACAACAAAATAAAAACTCCTTAATATAACAACTAACCCCA	CCCGACGAAAACGACAAAATAAAAACTCCTTAATATAACAACTAACCCCG	I	A	Red	NA	NA	NA	NA	NA	NA	chr13:81229047-81229445	Island	CTCCTCCCGCAGCCCGGCGGGGGCGGCAAGGTGGGGACTCCTTGGTGTGGCAGCTGACCC[CG]GGCTCGGAGGTGCAGGTCACGCTGCATTGAGGATGTGCTTATCTTGTCGTCCTCCGTCGG	CCCGGCGGGGGCGGCAAGGTGGGGACTCCTTGGTGTGGCAGCTGACCCCG							NA	13:80126929-80127419									chr13:81229165-81229395	3		NA		NA	NA	TRUE	NA	-0.109518	-0.309828
0.0208323	0.0208323	cg11123646	chr527	99215537	-	80715955	NA	TAAAAATATATACCCAAAATACCRATACTATTAAATAACACACTTCAATC		II			NA	NA	NA	NA	NA	NA		OpenSea	CAGGTCAATTTTGGGAGTGTGTACCCAGAATACCGATGCTATTAGATGGCACACTTCAAT[CG]CATCCTCTGCCTTTATTCTTCAGAGATAAACACAGGCAGTTGGGGGACCGAGGCCAGGAA	GGGAGTGTGTACCCAGAATACCGATGCTATTAGATGGCACACTTCAATCG	STK24;STK24	NM_001032296;NM_001286649	Body;Body				NA		13:99215367-99215772	Unclassified	STK24;STK24	ENST00000376541.3;ENST00000481288.1	5'UTR;3'UTR	STK24;STK24;STK24	ENST00000491878.1;ENST00000376541.3;ENST00000481288.1	3'UTR;5'UTR;3'UTR	chr13:99215265-99215750	3		NA		NA	NA	NA	NA	-0.685491	-0.00371857
0.0207967	0.0207967	cg06693983	chr528	55889216	-	28665929	17771128	AAAAAACATACAAAAAAAACACATATAAACACTAATCTAAACATACAACA	AAAAAACGTACGAAAAAAACACATATAAACGCTAATCTAAACGTACAACG	I	A	Red	NA	NA	NA	NA	NA	NA	chr19:55889005-55889476	Island	CCTCCCTTGTCCAGAAAACGTGCGGAGGAAGCACATGTGGGCGCTGGTCTGGACGTGCAG[CG]GCCTCCTCCTCCTGAGCTGCAGCATCTGCTTGTTCTGGCGAGTGGGCCTGGGATAGGGCG	AGAAAACGTGCGGAGGAAGCACATGTGGGCGCTGGTCTGGACGTGCAGCG	TMEM190	NM_139172	Body				TRUE	19:60580847-60581288									chr19:55889085-55889675	3		NA		NA	NA	TRUE	NA	-0.144639	0.865941
0.0207538	0.0207538	cg07100877	chr529	79018560	-	12789914	NA	AATTATATTACRAACCTATAATAATTTTCCCTTCCAACCTCAATCAAATC		II			NA	NA	NA	NA	NA	NA		OpenSea	GTCTTCAGGCTGATTGTATTACGAGCCTATGATGGTTTTCCCTTCCAACCTCAGTCAGAT[CG]CAGCCCGCAGTTTATGACAACAGGAAGGTTTCCATGGGGACAGCTGATTCTATTGGACGA	ATTGTATTACGAGCCTATGATGGTTTTCCCTTCCAACCTCAGTCAGATCG	BAIAP2;BAIAP2;BAIAP2;BAIAP2	NM_017450;NM_006340;NM_001144888;NM_017451	Body;Body;Body;Body		chr17:79018501-79018501		NA	17:76631962-76633294	17:79018408-79019057	Unclassified_Cell_type_specific	BAIAP2;BAIAP2	ENST00000392411.3;ENST00000573894.1	5'UTR;5'UTR	BAIAP2;BAIAP2;BAIAP2;BAIAP2;BAIAP2;BAIAP2	ENST00000575989.1;ENST00000571530.1;ENST00000576470.1;ENST00000392411.3;ENST00000570913.1;ENST00000573894.1	5'UTR;5'UTR;5'UTR;5'UTR;5'UTR;5'UTR	chr17:79018345-79019650	3		NA		NA	NA	NA	NA	-0.00327528	0.0705219
0.020737	0.020737	cg09781427	chr530	6826362	+	66804952	NA	CATTCCCACTCCACTATTAAAAACTAAAACATAAATACCCAACAACTACC		II			NA	NA	NA	NA	NA	NA		OpenSea	AACAAAAAAAAAACAAAAAAAAAACGCACTCTGCTGTTGAGAGCTGGGGCATAAATGCCA[CG]GCAGTTGCTGGGCATTTATGCCCCAGCTCTTAACAGTGGAGTGGGAATGGATCTCTCCAG	CGGCAGTTGCTGGGCATTTATGCCCCAGCTCTTAACAGTGGAGTGGGAAT					chr6:6826283-6826283		NA											NA	chr6:6826125-6827418	6	chr6:6819715-6827748	6	NA	NA	NA	-0.245343	0.00271463
0.0207224	0.0207224	cg20778216	chr531	152950812	+	49697895	NA	CTTTCTCTTAATACATTATTCACCCCCTCTTCTTTCTATCTAATTATTTC		II			rs114908625	0.013032	NA	NA	NA	NA		OpenSea	GTACTTTAAATAAGAATTTCCTAACCCTAGGTTTAGCTGAAGAGAAGGTATTGCCATAAA[CG]AAATAATTAGACAGAAAGAAGAGGGGGTGAATAATGCACCAAGAGAAAGAAACGGCCTCC	TTTCTCTTGGTGCATTATTCACCCCCTCTTCTTTCTGTCTAATTATTTCG	SYNE1;SYNE1	NM_033071;NM_182961	5'UTR;5'UTR				NA				SYNE1;SYNE1;SYNE1;SYNE1;SYNE1	ENST00000423061.1;ENST00000367248.3;ENST00000367255.5;ENST00000367253.4;ENST00000466159.2	5'UTR;5'UTR;5'UTR;TSS1500;TSS1500	SYNE1;SYNE1;SYNE1;SYNE1;SYNE1;SYNE1;SYNE1	ENST00000423061.1;ENST00000367248.3;ENST00000367255.5;ENST00000537750.1;ENST00000367253.4;ENST00000466159.2;ENST00000461872.2	5'UTR;5'UTR;5'UTR;5'UTR;TSS1500;TSS1500;3'UTR		NA		NA		NA	NA	NA	NA	0.288432	0.77897
0.0206994	0.0206994	cg01571001	chr532	128215433	-	35671213	42633298	TCTCAACCAACTAATCTTTATTCCCAACAAAAATAATAAATAACCAATCA	TCTCGACCGACTAATCTTTATTCCCGACGAAAATAATAAATAACCAATCG	I	T	Red	NA	NA	NA	NA	NA	NA	chr3:128215212-128216905	Island	GGTAATTTTTCATCTCGGCCGGCTAATCTTTGTTCCCGGCGAAGATAATGAATAGCCAGT[CG]TTATCTGCCCGGCTCCCGGAGGCTGCCCGAGAATGGGGTTGTACAGGGCTGGGAATTGTT	CGACTGGCTATTCATTATCTTCGCCGGGAACAAAGATTAGCCGGCCGAGA						CDMR	NA	3:129697903-129699569			RP11-475N22.4	ENST00000468377.1	5'UTR	RP11-475N22.4;RP11-475N22.4	ENST00000464242.1;ENST00000468377.1	5'UTR;5'UTR	chr3:128215185-128215770	3		NA		NA	NA	TRUE	NA	-0.595746	1.19658
0.0206447	0.0206447	cg17887974	chr533	47464389	+	2623328	NA	CRCCRAATACTTCTACCATATAATTAATAAACACACTATCATACTAACCC		II			NA	NA	NA	NA	NA	NA		OpenSea	CCAAGTGCCACCCACAACAACCACATCCAACCTCCGCATGTGGTTCTTGTCTGGTCTGCA[CG]GGCCAGCATGACAGTGTGCCCATCAACCACATGGCAGAAGCACTCGGCGGGTAGAGGACC	CGGGCCAGCATGACAGTGTGCCCATCAACCACATGGCAGAAGCACTCGGC	SCAP	NM_012235	Body				NA				SCAP	ENST00000545718.1	5'UTR	SCAP;SCAP	ENST00000545718.1;ENST00000468965.1	5'UTR;TSS200	chr3:47464285-47464775	3		NA		NA	NA	NA	NA	-0.365373	-0.355438
0.0206446	0.0206446	cg05627557	chr534	37418009	+	15696149	NA	AAACCAAATACAAAACCCCAACTACAAAATCCTTATACTTAAAAAAAATC		II			NA	NA	NA	NA	NA	NA		OpenSea	TTTGGAGGTCTGGCTGGCATTATCTTGATTTCAGCCCAATGGTAGTGGAGAAAATGTTTG[CG]ACTCCCCCTAAGCACAAGGATTCTGTAGTTGGGGCTCTGCACTTGGTTTGTTTCAAGATT	AACCAAGTGCAGAGCCCCAACTACAGAATCCTTGTGCTTAGGGGGAGTCG							TRUE				SULT6B1	ENST00000407963.1	5'UTR	SULT6B1;SULT6B1;SULT6B1;SULT6B1	ENST00000420611.1;ENST00000416345.1;ENST00000433192.1;ENST00000407963.1	TSS1500;5'UTR;5'UTR;5'UTR		NA		NA	chr2:37416498-37418025	6	NA	TRUE	NA	0.0747012	0.396716
0.0206057	0.0206057	cg23226914	chr535	247537224	+	86750120	88784958	ATCCCAACACCCAATATACACTAACTACAAACACCAAATAAACCTAAACA	ATCCCAACACCCAATATACGCTAACTACAAACACCGAATAAACCTAAACG	I	A	Red	rs140603747	0.0371	NA	NA	NA	NA		OpenSea	CCCGCGCCCCGCGCCCCTCGCCAACCCCCGGTGCGAGCCCAGGGCACCGAGCCCCGCAGC[CG]CTCAGGCCCACCCGGTGCCTGCAGCCAGCGCACACTGGGTGCTGGGACCAGCACTGAGCG	GTCCCAGCACCCAGTGTGCGCTGGCTGCAGGCACCGGGTGGGCCTGAGCG							NA	1:245603678-245604136	1:247536959-247537612	Unclassified_Cell_type_specific							chr1:247536985-247537535	3		NA		NA	NA	TRUE	NA	-1.0079	-2.04121
-0.0206055	0.0206055	cg13830619	chr536	9555480	-	61695955	78657466	TTTCCCCCATAACTCTTAAAACAACCATCACAAAAATAAAAAACACACCA	TTTCCCCCGTAACTCTTAAAACAACCATCGCAAAAATAAAAAACACGCCG	I	C	Grn	rs148973280	0.0169	NA	NA	NA	NA		OpenSea	AGTCTGTCCCTCTTTCCCCCGTGGCTCTTGGGACAACCATCGCAGGGGTGGGAGGCACGC[CG]CGGGAGACGGGGACTGACAGCCAGCCCCTCTTCCTCCCTGGTTCTTAGGACCCCCATCGC	TTTCCCCCGTGGCTCTTGGGACAACCATCGCAGGGGTGGGAGGCACGCCG							NA	12:9446489-9447897	12:9555122-9555531	Unclassified_Cell_type_specific							chr12:9555380-9555775	3		NA		NA	NA	TRUE	NA	-0.252941	-0.0863549
-0.0205672	0.0205672	cg07313626	chr537	247681931	-	47800993	3682292	CAACCACTAAACACAAAAAAACATAAAAATAAACAAAAACACTCACCCCA	CAACCGCTAAACGCGAAAAAACATAAAAATAAACGAAAACACTCACCCCG	I	C	Grn	rs73146529	0.02882	NA	NA	NA	NA	chr1:247681399-247681951	Island	CGGGAAAGCCCGCAGCCGCTGGACGCGGGAGGACATGGAGGTAGGCGGGAACACTCACCC[CG]CGATTTCGTGTGGTCCGCGAAGCTTTTTCTCTTCAGGACAACACTGCACAATGGCATCCA	CGGGGTGAGTGTTCCCGCCTACCTCCATGTCCTCCCGCGTCCAGCGGCTG							NA	1:245747809-245748574			C1orf150;C1orf150;C1orf150;C1orf150;C1orf150;C1orf150;C1orf150	ENST00000366490.3;ENST00000366491.2;ENST00000366489.1;ENST00000531662.1;ENST00000527084.1;ENST00000527541.1;ENST00000463359.1	5'UTR;5'UTR;5'UTR;5'UTR;5'UTR;5'UTR;5'UTR	C1orf150;C1orf150;C1orf150;C1orf150;C1orf150;C1orf150;C1orf150;C1orf150;C1orf150	ENST00000366490.3;ENST00000366491.2;ENST00000366489.1;ENST00000526896.1;ENST00000531662.1;ENST00000527084.1;ENST00000527541.1;ENST00000463359.1;ENST00000529512.1	5'UTR;5'UTR;5'UTR;5'UTR;5'UTR;5'UTR;5'UTR;5'UTR;5'UTR	chr1:247681245-247681975	3		NA		NA	NA	TRUE	NA	-0.280887	0.067822
0.0205655	0.0205655	cg27481559	chr538	87037038	-	43713174	NA	CRATTTCATTCCRCTCTTAATTTTAATTTACCTAAAAAATCCTCTCCTAC		II			NA	NA	NA	NA	NA	NA	chr2:87036600-87037001	S_Shore	GGCTTATTCACCGATTTCATTCCGCTCTTGGTTTTAGTTTACCTGGAAGGTCCTCTCCTG[CG]CTGGCTCTGGGGGTGCTTGGAACCAGAGCCCCTTAGTCGAAGCGCGTCCTGCTGCCAGCT	GATTTCATTCCGCTCTTGGTTTTAGTTTACCTGGAAGGTCCTCTCCTGCG					chr2:87036674-87036674		NA	2:86890112-86890636	2:87036617-87037232	Unclassified_Cell_type_specific							chr2:87036485-87037235	3		NA		NA	NA	TRUE	NA	-0.217033	-1.0655
0.0205598	0.0205598	cg05463164	chr539	120868589	-	99609246	NA	CCTCATATAACTTACAATCTAATAAAACTAATACCAACAACRAAAATACC		II			NA	NA	NA	NA	NA	NA		OpenSea	GGGGTCCCTGCCCTCATGTGGCTTACAATCTAATGGAACTAATACCAGCAACGGAAGTGC[CG]CTAGCGACTTGATTAAAACTTTTTTTTTTTTTTTTGAGACGGAGTTTCGCTCTTGCTGCC	CGGCACTTCCGTTGCTGGTATTAGTTCCATTAGATTGTAAGCCACATGAG							NA		12:120868192-120869355	Unclassified							chr12:120868265-120868610	3		NA		NA	NA	NA	NA	0.173163	-0.906462
0.0205423	0.0205423	cg05878073	chr540	74766220	+	85698583	NA	TCATTATTCTAAACTCCACRATAAAATCTTTCCCTCTCTCTATATCTCTC		II			NA	NA	NA	NA	NA	NA	chr14:74769366-74769815	N_Shelf	TTCCTGCTTCCTGGAGGCTAAGTTCCACTAGGCATTACGGTCACACTGGACTGGAGAGGA[CG]AGAGACACAGAGAGAGGGAAAGATCTTACCGTGGAGTTCAGAACAATGAGCATGACAGCC	CATTGTTCTGAACTCCACGGTAAGATCTTTCCCTCTCTCTGTGTCTCTCG	ABCD4;ABCD4	NR_003256;NM_005050	Body;Body				NA							ABCD4;ABCD4;ABCD4;ABCD4;ABCD4;ABCD4;ABCD4;ABCD4;ABCD4;ABCD4;ABCD4	ENST00000475240.1;ENST00000556477.1;ENST00000477803.1;ENST00000489678.1;ENST00000493427.1;ENST00000493752.1;ENST00000553745.1;ENST00000557554.1;ENST00000469672.1;ENST00000556119.1;ENST00000555617.1	3'UTR;3'UTR;3'UTR;TSS1500;3'UTR;3'UTR;3'UTR;3'UTR;3'UTR;3'UTR;3'UTR	chr14:74765765-74766350	3		NA		NA	NA	TRUE	NA	0.267702	-0.342831
0.02051	0.02051	cg02837600	chr541	46714458	-	99650833	95684496	AAAAACAACTTTCCCTCCAAAAAAAACTTCACAAACATCCACTCTCTACA	AAAAACAACTTTCCCTCCAAAAAAAACTTCACAAACATCCGCTCTCTACG	I	A	Red	NA	NA	NA	NA	NA	NA	chr21:46714984-46715206	N_Shore	GTGTTCAGCGTTGGGGGCAGCTTTCCCTCCAAGAGGAGCTTCACAAACATCCGCTCTCTG[CG]GGGCCGCCTCTCCGTGGCCTGGGGCCGCTGTCGGAGGAAGGCTCTCCAGCTGCCGTCATC	GGGGGCAGCTTTCCCTCCAAGAGGAGCTTCACAAACATCCGCTCTCTGCG	LOC642852	NR_026943	Body				TRUE	21:45538722-45539652	21:46714374-46715423	Unclassified	LINC00205	ENST00000433465.1	5'UTR	LINC00205	ENST00000433465.1	5'UTR	chr21:46714365-46714550	3		NA		NA	NA	TRUE	NA	-0.18987	-0.0618858
0.0205095	0.0205095	cg22138654	chr542	54355226	-	69708982	NA	TACATTTCCATAATTACRACAATACCACATTATTTACCTCATTTCCTACC		II			NA	NA	NA	NA	NA	NA		OpenSea	TGTCATCAGCCTGCATTTCCATGGTTGCGACAATACCACATTATTTGCCTCATTTCCTAC[CG]CAGTTCCTCAATCACTCTGAATTCAGCGGCACTAGCCTCATTGCTCTCGGATGAGCACAC	GCATTTCCATGGTTGCGACAATACCACATTATTTGCCTCATTTCCTACCG					chr19:54355100-54355100		NA										chr19:54354840-54355335	3		NA		NA	NA	NA	NA	-0.0776522	-1.66926
-0.0205062	0.0205062	cg25630875	chr543	23593187	+	39744164	NA	CTAATCTCCTTAATCCATAAAACATCRAAAAAACTCCAAATACCAAAATC		II			NA	NA	NA	NA	NA	NA		OpenSea	ACCACAGCTCACTTCCCCCACCCAAAGGCCAAAGGAACTGAGCGTTAATAACCAACATAG[CG]ATCTTGGTACCTGGAGCCCCCTCGATGTCCCATGGATTAAGGAGACCAGATTCCTCCATA	TGGTCTCCTTAATCCATGGGACATCGAGGGGGCTCCAGGTACCAAGATCG	BCR;BCR	NM_004327;NM_021574	Body;Body				TRUE							BCR;BCR;BCR;BCR	ENST00000480973.1;ENST00000479188.1;ENST00000463770.1;ENST00000487679.1	TSS200;5'UTR;5'UTR;5'UTR	chr22:23593020-23593495	3		NA		NA	NA	NA	NA	0.608068	0.727627
0.0204791	0.0204791	cg02861719	chr544	21925815	-	85649247	NA	TCTCCAAAAACTCCAAAAACTAAACTTCCTATAAACAATACTAAAAAACC		II			NA	NA	NA	NA	NA	NA		OpenSea	GAGTGACCAGATCTCCAAGAGCTCCAGAGACTGAGCTTCCTGTGGACAGTGCTGGGGAGC[CG]TGGAAGGCTTCTGAGCAGGGGAGGGTTCGTCTGCACTGCTCCTTTGGGCCGGGTCCCCTG	CGGCTCCCCAGCACTGTCCACAGGAAGCTCAGTCTCTGGAGCTCTTGGAG	RAP1GAP;RAP1GAP;RAP1GAP	NM_002885;NM_001145657;NM_001145658	Body;Body;Body				NA							RAP1GAP	ENST00000495204.1	3'UTR	chr1:21925565-21925915	3		NA		NA	NA	NA	NA	-0.357212	-0.628291
0.0204783	0.0204783	cg23916460	chr545	28999450	+	26750968	NA	TAATAAATAAACACATATCAAACTCTTAACAAAACATACAAAAAACCCTC		II			NA	NA	NA	NA	NA	NA		OpenSea	GTGACAGAGTGAGACCTTGTGTTAAAAAAAAAAAAAAAAGATAAAATAGCTAAGATTCAC[CG]AGGGCCTCCTGCATGCCTTGCTAAGAGTCTGACATGTGTTCACTCACTAATCTGACTGCC	AGTGAGTGAACACATGTCAGACTCTTAGCAAGGCATGCAGGAGGCCCTCG	LAT;LAT;LAT;LAT	NM_001014989;NM_001014988;NM_001014987;NM_014387	Body;Body;Body;Body				NA				RP11-264B17.3;RP11-264B17.3;RP11-264B17.3;RP11-264B17.3;RP11-264B17.3	ENST00000569969.1;ENST00000568899.1;ENST00000564447.1;ENST00000564447.1;ENST00000566415.1	5'UTR;5'UTR;1stExon;5'UTR;TSS1500	RP11-264B17.3;RP11-264B17.3;LAT;RP11-264B17.3;RP11-264B17.3;RP11-264B17.3	ENST00000569969.1;ENST00000568899.1;ENST00000562701.1;ENST00000564447.1;ENST00000564447.1;ENST00000566415.1	5'UTR;5'UTR;3'UTR;1stExon;5'UTR;TSS1500	chr16:28999425-28999650	3		NA		NA	NA	NA	NA	-0.128695	0.563359
0.0204302	0.0204302	cg03982376	chr546	149806659	+	35621147	NA	TATTATCTCTAACACAAACTAATACCTTAATCCCTAATCAAAAAAACTTC		II			NA	NA	NA	NA	NA	NA		OpenSea	GGACATGGCACAGGGAGGACTCTGTCCCTGCCTTCACGAAGGGGAATTCCAAACGAGTCA[CG]AAGTCCTTCTGACTAGGGACCAAGGCACTAGCCTGTGTCAGAGATAACATGGCCCTGTGG	GTTATCTCTGACACAGGCTAGTGCCTTGGTCCCTAGTCAGAAGGACTTCG	ZC3H12D	NM_207360	TSS1500				NA		6:149805583-149806902	Promoter_Associated	ZC3H12D;ZC3H12D;ZC3H12D	ENST00000416573.2;ENST00000542614.1;ENST00000409806.3	TSS1500;TSS1500;TSS1500	ZC3H12D;ZC3H12D;ZC3H12D	ENST00000416573.2;ENST00000542614.1;ENST00000409806.3	TSS1500;TSS1500;TSS1500	chr6:149805825-149806855	3		NA		NA	NA	NA	NA	-0.345297	-0.451783
0.0204181	0.0204181	cg09929456	chr547	125441060	+	98810501	NA	CAAACAACTTATACAAACCTTAAATTTCAAAATATAAACACACTTTCCCC		II			NA	NA	NA	NA	NA	NA	chr11:125439122-125439730	S_Shore	TCTGAATGGCATTAGTCCAGTTGGGTCAATGAGGAGCAGTTTGGTGAAGTGGTTAAAGGT[CG]GGGAAAGTGTGCTTATATTTTGAAATTTAAGGTTTGTACAAGCTGCTTGTGAAATTCTGT	CGGGGAAAGTGTGCTTATATTTTGAAATTTAAGGTTTGTACAAGCTGCTT	EI24;EI24;EI24;EI24	NM_004879;NM_001290135;NR_110770;NR_110769	5'UTR;5'UTR;Body;Body				NA				EI24;RP11-791J7.2;EI24;EI24	ENST00000278903.6;ENST00000530526.1;ENST00000526081.1;ENST00000530985.1	5'UTR;3'UTR;TSS1500;5'UTR	EI24;EI24;EI24;EI24;EI24;EI24;EI24;EI24;EI24;RP11-791J7.2;EI24;EI24;EI24;EI24;EI24;EI24;EI24;EI24;EI24	ENST00000529812.1;ENST00000278903.6;ENST00000534546.1;ENST00000524723.1;ENST00000531636.1;ENST00000527842.2;ENST00000529765.1;ENST00000527520.2;ENST00000527131.1;ENST00000530526.1;ENST00000527675.1;ENST00000527235.2;ENST00000526081.1;ENST00000530985.1;ENST00000531350.1;ENST00000534430.1;ENST00000525737.1;ENST00000527628.1;ENST00000535422.1	5'UTR;5'UTR;5'UTR;5'UTR;5'UTR;5'UTR;5'UTR;5'UTR;5'UTR;3'UTR;TSS1500;TSS1500;TSS1500;5'UTR;5'UTR;5'UTR;5'UTR;5'UTR;5'UTR	chr11:125440800-125441175	3		NA		NA	NA	NA	NA	-0.077899	0.888082
-0.0203984	0.0203984	cg25792518	chr548	48545950	-	80805825	56739183	AACCACCTCACAAATCTAACAATACTACAAATACAATAACACAAAATTCA	GACCACCTCGCGAATCTAACAATACTACAAATACAATAACACGAAATTCG	I	A	Red	NA	NA	NA	NA	NA	NA	chr17:48545570-48546900	Island	GAAGGCACCGGCGGCCACCTCGCGGATCTGGCAGTGCTGCAGGTGCAATGACACGAGGTT[CG]GCATGGCCCGGAACGAATTGGCAGCCAGCACCGGGAAGTTGTTGCGCTGTAGGTTGAGCA	GGCCACCTCGCGGATCTGGCAGTGCTGCAGGTGCAATGACACGAGGTTCG	ACSF2;CHAD	NM_025149;NM_001267	Body;1stExon				TRUE	17:45900609-45901921			CHAD;CHAD;ACSF2	ENST00000258969.4;ENST00000508540.1;ENST00000506085.1	1stExon;1stExon;5'UTR	ACSF2;ACSF2;ACSF2;ACSF2;ACSF2;ACSF2;CHAD;CHAD;ACSF2;ACSF2;ACSF2;ACSF2	ENST00000512119.1;ENST00000510410.1;ENST00000513101.1;ENST00000507769.1;ENST00000509806.1;ENST00000513544.1;ENST00000258969.4;ENST00000508540.1;ENST00000511288.1;ENST00000506085.1;ENST00000508734.1;ENST00000503387.1	TSS1500;3'UTR;5'UTR;5'UTR;5'UTR;5'UTR;1stExon;1stExon;5'UTR;5'UTR;5'UTR;TSS1500	chr17:48545625-48547675	3		NA		NA	NA	TRUE	NA	0.801794	0.166221
0.0203909	0.0203909	cg11429005	chr549	38367185	+	17647905	NA	AAACTTTCTTATAACRCTTCACCTAACACTTAATTAAATTACCAATAAAC		II			rs76427025	0.020833	NA	NA	NA	NA		OpenSea	GGACCCTCTGGATTAATCGAATTACAGCTGCTACCCAGGAACACGGCCCGAAGTACCCAG[CG]TTCACTGGCAATTTAATTAAGTGCCAGGTGAAGCGCCACAAGAAAGTCCCAGCGAATCTG	GACTTTCTTGTGGCGCTTCACCTGGCACTTAATTAAATTGCCAGTGAACG							NA	21:37288728-37289126	21:38366871-38367229	Unclassified_Cell_type_specific							chr21:38367160-38367515	3		NA		NA	NA	NA	NA	-0.379453	-1.12759
-0.020302	0.020302	cg15255946	chr550	32729563	+	5713965	26699870	AAAATACAAACACTTCAACAACAACATTAAAAAATTCCAAACAATAACCA	AAAATACGAACGCTTCGACAACGACGTTAAAAAATTCCAAACGATAACCG	I	A	Red	NA	NA	NA	NA	NA	NA	chr6:32729342-32729877	Island	CCCGCTCCTGCTCCAAGAAGTCCTTATAGTTGTTCCAGTCCTCGATGCTCCGCCCCAGCT[CG]GTCACCGCCTGGAACTCCCCAACGTCGCTGTCGAAGCGCCCGTACTCCTCGCGGTTATAG	CGGTCACCGCCTGGAACTCCCCAACGTCGCTGTCGAAGCGCCCGTACTCC	HLA-DQB2	NR_003937	Body				NA	6:32836929-32837855									chr6:32729445-32729795	3		NA		NA	NA	TRUE	NA	0.355285	1.65226
0.0202924	0.0202924	cg17082800	chr551	9430153	+	59756878	NA	AAAAAATTAAACAAAAATATCCTCCCTATTCATAACCCCTAAAAACTCCC		II			NA	NA	NA	NA	NA	NA		OpenSea	GGCGGAGGAAGTGGCAGGAAGAAGCCGGTGAGAGGCATCCTTCCAGTTGCTCATCCTGCA[CG]GGAGCTCTCAGGGGTTATGAATAGGGAGGACATTCTTGTTCAACCCCTTCTGGTTGTGGC	CGGGAGCTCTCAGGGGTTATGAATAGGGAGGACATTCTTGTTCAACCCCT	ASAP2;ASAP2	NM_001135191;NM_003887	Body;Body				NA											NA		NA		NA	NA	NA	NA	-0.562196	0.521186
0.0202882	0.0202882	cg07376381	chr552	32741518	-	28741111	77729136	TCACTACATTCTTTCATCACTTTATCCATCCATTCATTCATTCAAAATCA	TCACTACGTTCTTTCGTCGCTTTATCCATCCATTCATTCATTCAAAATCG	I	T	Red	NA	NA	NA	NA	NA	NA	chr1:32740710-32741544	Island	GGCGGGCCAGACTCACTGCGTTCTTTCGTCGCTTTGTCCATCCATTCATTCATTCAGGAT[CG]TTTTCACTGTCGGTCCGGGACTTCGACCAGAACCAGGGAGAGGTGGTGAAACATTACAAG	CGATCCTGAATGAATGAATGGATGGACAAAGCGACGAAAGAACGCAGTGA	LCK;LCK	NM_005356;NM_001042771	Body;Body				NA	1:32513298-32514277			LCK;LCK	ENST00000336890.5;ENST00000398345.2	ExonBnd;5'UTR	LCK;LCK;LCK;LCK	ENST00000469956.1;ENST00000336890.5;ENST00000398345.2;ENST00000469765.1	5'UTR;ExonBnd;5'UTR;5'UTR		NA	chr1:32738304-32742527	6		NA	NA	TRUE	NA	-0.171643	0.615939
0.0202808	0.0202808	cg20090478	chr553	9403086	-	24750910	NA	CCTCTCCCCTATTTATTTAACTAAAATAAAATTCATATAACTTAAACCTC		II			NA	NA	NA	NA	NA	NA		OpenSea	ATCTTACATCTCCTCTCCCCTGTTTATTTGACTAAAGTGAAGTTCATGTGGCTTGAGCCT[CG]TTTCCTGGGGAAATCAGCCTGGCTTAGGATTCCATTGTCTTCTGGGACTGGGAAGATGTG	CGAGGCTCAAGCCACATGAACTTCACTTTAGTCAAATAAACAGGGGAGAG	ASAP2;ASAP2	NM_001135191;NM_003887	Body;Body				NA										chr2:9402960-9403930	3		NA		NA	NA	NA	NA	-0.0807823	0.441296
-0.0202045	0.0202045	cg10768932	chr554	198590738	-	42735541	NA	ATTTCCTAAATTATTACCACAAATCATAAATCTATAACRCTCAAATATTC		II			NA	NA	NA	NA	NA	NA		OpenSea	CTGGTTTTATAGTTTCCTAAGTTATTGCCACAGGTCATGGATCTGTGGCGCTCAAATGTT[CG]CTCACAAGGTTCACAGCACATTCTTTGCAGTTGCACCACCCAGCTAGGAGGGGCGAAACC	TTTCCTAAGTTATTGCCACAGGTCATGGATCTGTGGCGCTCAAATGTTCG							NA		1:198589759-198590795	Promoter_Associated							chr1:198590620-198590910	3		NA		NA	NA	TRUE	NA	0.155567	0.0796145
0.0201559	0.0201559	cg19339902	chr555	8292261	+	76691184	NA	CACATCAACTTCCTAATTCTAATTTTACACCCATTACCTAAAATATCACC		II			NA	NA	NA	NA	NA	NA		OpenSea	ACGGGAAGCTACAGGGTAGTGCCACAAGGTCCCAGGAGACTTTCCGCCAGCTTCCCTCAA[CG]GTGACATCTTAGGTAATGGGTGCAAAACCAGAACCAGGAAGTTGATGTGGGTACGAGCAC	CGGTGACATCTTAGGTAATGGGTGCAAAACCAGAACCAGGAAGTTGATGT	HTRA3	NM_053044	Body				NA	4:8343088-8343286									chr4:8292180-8292515	3		NA		NA	NA	TRUE	NA	0.288098	0.0192711
0.0201277	0.0201277	cg13228701	chr556	78614522	-	41730589	76738348	AAAAACCACATAATACTAATTAAAAATATAAACATACAAAAACAACAACA	AAAAACCGCGTAATACTAATTAAAAATATAAACGTACGAAAACGACGACG	I	A	Red	NA	NA	NA	NA	NA	NA	chr11:78614205-78614597	Island	CAGGGAGTTAATGGAGGCCGCGTGGTGCTGGTTGGGGGTGTGGGCGTGCGAGAGCGGCGG[CG]GCGGCGTCCGGAGCCGCGCGTGGTTCTGCAGGCCGCCCGGATGATCTAGGGCACAAACAT	CGCCGCCGCTCTCGCACGCCCACACCCCCAACCAGCACCACGCGGCCTCC	ODZ4	NM_001098816	Body				NA	11:78291854-78292267						ODZ4	ENST00000533013.1	3'UTR	chr11:78614205-78614590	3		NA		NA	NA	TRUE	NA	0.0935419	0.681821
-0.0201261	0.0201261	cg06188045	chr557	10626010	-	7638823	NA	AACTTTAAAATTTTCCAATTCTTTCTCAATATTCTCCTCTATCAAATTAC		II			NA	NA	NA	NA	NA	NA		OpenSea	ACCGTAATGGAAGCTTTGAAGTTTTCCAGTTCTTTCTCAGTGTTCTCCTCTGTCAGGTTG[CG]TTCCCTTTCAGCCTGGTTAATTCTAGATTCCAGAGTGTAGCTGTCATTTCTAAAGGCCAA	CGCAACCTGACAGAGGAGAACACTGAGAAAGAACTGGAAAACTTCAAAGC	MRVI1;MRVI1;MRVI1;MRVI1;MRVI1;MRVI1	NM_001100167;NM_001206881;NM_001100163;NM_001098579;NM_130385;NM_001206880	Body;Body;Body;Body;Body;Body				NA				LYVE1	ENST00000531706.1	3'UTR	LYVE1;MRVI1;MRVI1	ENST00000531706.1;ENST00000534266.1;ENST00000529448.1	3'UTR;3'UTR;3'UTR	chr11:10625945-10626290	3		NA		NA	NA	NA	NA	0.375078	0.454123
0.0201165	0.0201165	cg11070030	chr558	114232702	+	63625533	NA	ATACACRACTAATAAAATATTCCTCTTCACCCCTTCTCCCTATAAAACCC		II			NA	NA	NA	NA	NA	NA		OpenSea	TCCAGGCGACACGTCGTCTGTTGCGGTCGCTGTCATACAATCCCTTTCCCCGTAAGACGG[CG]GGTCCCACAGGGAGAAGGGGTGAAGAGGAATATTTTATCAGCCGTGTACATATGTAACCA	TACACGGCTGATAAAATATTCCTCTTCACCCCTTCTCCCTGTGGGACCCG							NA	12:112717039-112717309									chr12:114232685-114232930	3		NA		NA	NA	TRUE	NA	-0.32237	0.113389
-0.0200961	0.0200961	cg21358336	chr559	6558440	+	98730187	NA	ATTCCTTTTAAAAATAAAAATCTACCTCCCTAAACTCCTACCCCTCAAAC		II			NA	NA	NA	NA	NA	NA	chr17:6558221-6558441	Island	AGGCCCGCTTAGCCCGCGCTGGCTCCGGAATGGCGAGGGGGCGGTGCCGGGCTGTGGGAG[CG]CCTGAGGGGCAGGAGTCCAGGGAGGCAGACTTTTACCCTCAAAAGGAATGAGTCCCAGAG	CGCCTGAGGGGCAGGAGTCCAGGGAGGCAGACTTTTACCCTCAAAAGGAA							NA	17:6498691-6501511	17:6558346-6558630	Unclassified_Cell_type_specific	CTC-281F24.1	ENST00000576138.1	TSS200	CTC-281F24.1	ENST00000576138.1	TSS200	chr17:6558045-6559475	3		NA		NA	NA	TRUE	NA	0.410993	-0.17968
0.0200908	0.0200908	cg19586199	chr560	14225172	+	60653293	6625549	AAATACCCAAAAAATCTTATCAAAACAACTCTCCCCTTAACACAACCACA	AAATACCCAAAAAATCTTATCAAAACAACTCTCCCCTTAACGCAACCGCG	I	T	Red	NA	NA	NA	NA	NA	NA	chr19:14228461-14229264	N_Shelf	CAACCCAGAGGCCACTGGGTGTGGAGGAGGGACAGATAGGGCCCTCCGAGTTTCTGTAGA[CG]CGGTTGCGCTAAGGGGAGAGCTGCCTTGATAAGACCTCTTGGGCACCCATACAACTGCCA	CGCGGTTGCGCTAAGGGGAGAGCTGCCTTGATAAGACCTCTTGGGCACCC	PRKACA;PRKACA	NM_207518;NM_002730	TSS200;Body				NA				PRKACA	ENST00000350356.2	TSS200	PRKACA	ENST00000350356.2	TSS200	chr19:14224905-14225190	3		NA		NA	NA	TRUE	NA	-0.109249	1.49723
0.0200769	0.0200769	cg14372705	chr561	19141030	+	20773952	NA	CCRAAACCAAAACCATCTAAAAAACTTCCTCACTCACTTATAAATAACCC		II			NA	NA	NA	NA	NA	NA	chr22:19136293-19138512	S_Shelf	GGAGAGGATAGGCGTGTTCCTGCCAGCAGCACCAGCTGAAGGACCCATCCACCCCCTGCA[CG]GGTCACCTACAAGTGAGTGAGGAAGCCTTCCAGATGGCTCTGGCCCCGGCCACCATTGGA	CGGGTCACCTACAAGTGAGTGAGGAAGCCTTCCAGATGGCTCTGGCCCCG							NA		22:19140996-19141110	Unclassified_Cell_type_specific								NA	chr22:19140671-19141104	4		NA	NA	TRUE	NA	0.0109799	0.313991
-0.0200737	0.0200737	cg06357748	chr562	1025529	+	98761930	99696233	AACAATTCCAAAAACAAATAAAAAAACAACAAATTCAAATCTCCACACCA	AACAATTCCGAAAACGAATAAAAAAACAACAAATTCGAATCTCCACGCCG	I	T	Red	NA	NA	NA	NA	NA	NA		OpenSea	TGCAGACGCCTCCCAGGGCCCTGCTCCCACCCCTCGCTCACCCTCACTCTTCTCAGCTGA[CG]GCGTGGAGACTCGAACCTGCTGCTTCTCCATCCGCTCCCGGAACTGCTGCTGCAGCTGCT	CGGCGTGGAGACTCGAACCTGCTGCTTCTCCATCCGCTCCCGGAACTGCT	RAD52	NM_134424	Body				NA	12:895636-896166	12:1025443-1025688	Gene_Associated_Cell_type_specific	RAD52;RAD52	ENST00000535376.1;ENST00000535376.1	3'UTR;1stExon	RAD52;RAD52;RAD52;RAD52;RAD52;RAD52;RAD52;RAD52;RAD52	ENST00000535376.1;ENST00000535376.1;ENST00000228345.5;ENST00000468231.1;ENST00000543912.1;ENST00000461568.1;ENST00000481052.1;ENST00000488642.2;ENST00000463750.1	3'UTR;1stExon;3'UTR;3'UTR;3'UTR;3'UTR;3'UTR;3'UTR;3'UTR	chr12:1025425-1025895	3		NA		NA	NA	TRUE	NA	0.35785	-0.867449
0.0200171	0.0200171	cg19215181	chr563	1693221	-	58644245	NA	AACAACTCTATATAACCCTAAACCTAACACTCCRATAACACTTAATAAAC		II			NA	NA	NA	NA	NA	NA		OpenSea	AAGAACAGCTAAACAGCTCTATGTGGCCCTGAGCCTGGCACTCCGGTAGCACTTGGTGAA[CG]CTGGATGAATGTAGCACTTGGTGAATGCTAGATGAATGGCTTAATGAGTCAGCAAAGGAA	ACAGCTCTATGTGGCCCTGAGCCTGGCACTCCGGTAGCACTTGGTGAACG					chr8:1693210-1693210		NA										chr8:1693145-1694135	3		NA		NA	NA	NA	NA	0.179132	-0.239752
0.0200114	0.0200114	cg02072940	chr564	31656126	+	49678568	NA	AAAATAAAAATACTACCAATACAAAAATAAAAATAAACCAATTATCACCC		II			NA	NA	NA	NA	NA	NA		OpenSea	GTACAGGACCCTGGTATCTTCAGAGAACAGAGCAGTGGGAAGGGAGAGCTCAGAGGGAGA[CG]GGTGACAACTGGCCCACCCCTATCCCTGCACTGGTAGCATTCTTACCCTCCCCTTGCTAT	CGGGTGACAACTGGCCCACCCCTATCCCTGCACTGGTAGCATTCTTACCC	BAT5	NM_021160	Body				NA				ABHD16A;LY6G6E	ENST00000471644.1;ENST00000461287.1	3'UTR;3'UTR	ABHD16A;ABHD16A;ABHD16A;ABHD16A;ABHD16A;ABHD16A;ABHD16A;ABHD16A;ABHD16A;LY6G6E	ENST00000468205.1;ENST00000475742.1;ENST00000492084.1;ENST00000495769.1;ENST00000471644.1;ENST00000477016.1;ENST00000468205.1;ENST00000474007.1;ENST00000490209.1;ENST00000461287.1	3'UTR;3'UTR;3'UTR;3'UTR;3'UTR;3'UTR;1stExon;TSS200;TSS200;3'UTR	chr6:31656005-31656395	3		NA		NA	NA	TRUE	NA	-0.331553	0.406521
[truncated: 7 more columns]

## Sheet: Suppl Table 2
Supplementary Table 2. Percentage of overlapping cell/tissue-type specific probes between the current study and Moss et al. (2018) cell/tissue type methylomic atlas and comparison in cell type/tissue compositions between this study and Moss et al. (2018). Bonferroni corrected alpha = 0.05/20 = 0.0025. Blue: Mayo < Moss; red: Mayo > Moss.
Cell Types/Tissues	% Probe Overlap	Moss et al. (2018) Reference		Mayo Bipolar Subjects		p-value	p < 0.0025
		Mean	SD	Mean	SD
B-cells EPIC	0.71	-		-		-
CD8T-cells EPIC	0.65	-		-		-
CD4T-cells EPIC	0.6	-		-		-
NK-cells EPIC	0.54	-		-		-
Neutrophils EPIC	0.53	0.354	0.177	0.359	0.071	0.266
Erythrocyte progenitors	0.53	0.25	0.137	0.264	0.067	0.658
Monocytes EPIC	0.54	0.126	0.052	0.09	0.031	0.008
Left atrium	0.77	0.033	0.024	0.003	0.004	< 0.001	*
Cortical neurons	0.79	0.029	0.015	0.023	0.008	0.259
Prostate	0.76	0.026	0.014	0	0	< 0.001	*
Vascular endothelial cells	0.8	0.024	0.023	0.079	0.015	< 0.001	*
Colon epithelial cells	0.74	0.021	0.009	0.011	0.005	< 0.001	*
Lung cells	0.68	0.013	0.012	0.002	0.004	< 0.001	*
Kidney	0.77	0.009	0.011	0	0.001	< 0.001	*
Hepatocytes	0.79	0.005	0.008	0.012	0.005	< 0.001	*
Pancreatic acinar cells	0.81	0.003	0.005	0.006	0.004	0.011
Adipocytes	0.77	0.002	0.018	0	0	0.53
Pancreatic beta cells	0.71	0.002	0.005	0.001	0.003	0.911
Thyroid	0.62	0.002	0.005	0	0	0.049
Breast	0.81	0.001	0.004	0.003	0.004	0.013
Bladder	0.74	0.001	0.005	0.003	0.004	< 0.001	*
Pancreatic duct cells	0.67	0.001	0.003	0	0	0.055
Upper GI	0.81	0	0	0	0	-
Head and neck larynx	0.79	0	0	0.003	0.004	< 0.001	*
Uterus cervix	0.77	0	0.001	0	0	0.061
Average	0.708

## Sheet: Suppl Table 3
Supplementary Table 3. Top 2000 CpG sites differed between rapid cyclers and non-rapid cyclers.
Name	chr	pos	strand	AddressA	AddressB	ProbeSeqA	ProbeSeqB	Type	NextBase	Color	Probe_rs	Probe_maf	CpG_rs	CpG_maf	SBE_rs	SBE_maf	Islands_Name	Relation_to_Island	Forward_Sequence	SourceSeq	UCSC_RefGene_Name	UCSC_RefGene_Accession	UCSC_RefGene_Group	Phantom4_Enhancers	Phantom5_Enhancers	DMR	X450k_Enhancer	HMM_Island	Regulatory_Feature_Name	Regulatory_Feature_Group	GencodeBasicV12_NAME	GencodeBasicV12_Accession	GencodeBasicV12_Group	GencodeCompV12_NAME	GencodeCompV12_Accession	GencodeCompV12_Group	DNase_Hypersensitivity_NAME	DNase_Hypersensitivity_Evidence_Count	OpenChromatin_NAME	OpenChromatin_Evidence_Count	TFBS_NAME	TFBS_Evidence_Count	Methyl27_Loci	Methyl450_Loci	Random_Loci	logFC	AveExpr	t	P.Value
cg15379887	chr3	88107415	+	6685545		TAATAACAATTATTAACRTTCTTATTCATCTTTTCAATCACCCTCCTTCC		II			NA	NA	NA	NA	NA	NA	chr3:88107550-88108509	N_Shore	CCAGGAAGTCATGCCTTTACTGTAAAACACGAAAAACAAATGGAAGGAAAAAATGGGGGA[CG]GAAGGAGGGTGACTGAAAAGATGAACAAGAACGTCAACAACTGCCACCACGCAGGTGTTT	CGGAAGGAGGGTGACTGAAAAGATGAACAAGAACGTCAACAACTGCCACC	CGGBP1;CGGBP1	NM_003663;NM_001008390	5'UTR;5'UTR								CGGBP1;CGGBP1;CGGBP1;CGGBP1;RP11-159G9.5;CGGBP1	ENST00000309534.6;ENST00000482016.1;ENST00000398392.2;ENST00000474441.1;ENST00000473136.1;ENST00000462901.1	5'UTR;5'UTR;TSS1500;3'UTR;TSS1500;5'UTR	CGGBP1;CGGBP1;CGGBP1;CGGBP1;RP11-159G9.5;CGGBP1;CGGBP1	ENST00000309534.6;ENST00000482016.1;ENST00000398392.2;ENST00000474441.1;ENST00000473136.1;ENST00000467332.1;ENST00000462901.1	5'UTR;5'UTR;TSS1500;3'UTR;TSS1500;5'UTR;5'UTR	chr3:88106900-88108070	3					TRUE	TRUE		-0.441175	-2.98518	-4.88158	4.25316e-06
cg21822905	chr1	2341337	+	51689143	73620580	CCAACTCAACATATAACAAAAACCACCAAATACCAACCTAATTCCCTACA	CCAACTCAACATATAACAAAAACCACCGAATACCAACCTAATTCCCTACG	I	A	Red	NA	NA	NA	NA	NA	NA	chr1:2339876-2340246	S_Shore	TCTGTCTCCCGCCCACCGAGCACACTCTCCATGGCGGCAGGATGCCCGGGGCGAGCCCCT[CG]TAGGGAACCAGGCTGGCACTCGGTGGTCCTTGCTACATGCTGAGCTGGGGTTGGGAGCCT	CCAGCTCAGCATGTAGCAAGGACCACCGAGTGCCAGCCTGGTTCCCTACG	PEX10;PEX10	NM_002617;NM_153818	Body;Body						1:2341209-2341349	Unclassified_Cell_type_specific	PEX10	ENST00000502666.1	3'UTR	PEX10;PEX10;PEX10;PEX10;PEX10;PEX10	ENST00000515760.1;ENST00000502666.1;ENST00000504111.1;ENST00000514502.1;ENST00000515760.1;ENST00000508384.1	3'UTR;3'UTR;3'UTR;3'UTR;1stExon;3'UTR					chr1:2330778-2351383	6		TRUE		0.796408	3.11886	4.8165	5.53063e-06
cg16177693	chr1	27240669	-	50602902		CATTAAAAACCCCACRTAACACTAATATCACCTCAATCAATAAAATAACC		II			NA	NA	NA	NA	NA	NA		OpenSea	GGGGGAGGGGGCATTGGGAACCCCACGTGGCACTGATATCACCTCAGTCAATGAAGTGGC[CG]GTGCAGGGCACAGGGCCACCTGCCGCTCACTCAGCTGCCCCTTATCAGATGACTCAAGTG	CGGCCACTTCATTGACTGAGGTGATATCAGTGCCACGTGGGGTTCCCAAT	NR0B2	NM_021969	TSS200								NR0B2	ENST00000254227.3	TSS1500	NR0B2	ENST00000254227.3	TSS1500	chr1:27240245-27241010	3						TRUE		-0.601151	2.55758	-4.7154	8.28601e-06
cg10927086	chr11	44968798	+	75625429		CCCTAACATAATCACTAAACCAAAAAACAAACTAACCTATTCTCAAAATC		II			NA	NA	NA	NA	NA	NA	chr11:44971048-44972685	N_Shelf	GGTTTTTCCTGTCTCGACGGTCATTCACATGGGCAGAACATGAAGAATTCCTGTCCTTTT[CG]ACTCTGAGAATAGGCCAGCCTGCCCCTTGGCCCAGTGACCATGTCAGGGCCCTCAAGGGC	CGACTCTGAGAATAGGCCAGCCTGCCCCTTGGCCCAGTGACCATGTCAGG	TP53I11;TP53I11;TP53I11;TP53I11;TP53I11;TP53I11	NM_001258320;NM_006034;NM_001258323;NM_001258324;NM_001258322;NM_001258321	5'UTR;5'UTR;5'UTR;5'UTR;5'UTR;5'UTR								TP53I11;TP53I11;TP53I11;TP53I11;TP53I11	ENST00000308220.9;ENST00000533940.1;ENST00000395648.3;ENST00000525680.1;ENST00000308212.5	5'UTR;5'UTR;5'UTR;5'UTR;5'UTR	TP53I11;TP53I11;TP53I11;TP53I11;TP53I11;TP53I11;TP53I11;TP53I11;TP53I11;TP53I11;TP53I11;TP53I11;TP53I11;TP53I11;TP53I11;TP53I11;TP53I11;TP53I11	ENST00000531928.1;ENST00000532921.1;ENST00000308220.9;ENST00000533443.1;ENST00000533940.1;ENST00000533937.1;ENST00000528473.1;ENST00000532253.1;ENST00000525145.1;ENST00000395648.3;ENST00000525680.1;ENST00000530035.1;ENST00000527685.1;ENST00000308212.5;ENST00000354556.4;ENST00000533443.1;ENST00000525138.1;ENST00000533955.1	3'UTR;3'UTR;5'UTR;5'UTR;5'UTR;5'UTR;5'UTR;5'UTR;5'UTR;5'UTR;5'UTR;5'UTR;5'UTR;5'UTR;5'UTR;1stExon;TSS200;3'UTR	chr11:44968585-44968990	3								-0.653749	2.78287	-4.6706	9.89668e-06
cg12219838	chr6	3083420	+	61767924	85772314	TTACATTAACATCATTCAAATACTCAAACACCATATAATAAAAAATACCA	TTACGTTAACGTCATTCAAATACTCGAACGCCATATAATAAAAAATACCG	I	C	Grn	NA	NA	NA	NA	NA	NA		OpenSea	ACTGAATAATGAAGAGCACAATGAGCTGAGGGAAGTGGACGGCACCGCTAAGAAGAATGG[CG]GCACCCTCTACTACATGGCGCCCGAGCACCTGAATGACGTCAACGCAAAGCCCACAGAGA	CGGCACCCTCTACTACATGGCGCCCGAGCACCTGAATGACGTCAACGCAA	RIPK1	NM_003804	Body					6:3028313-3028465			RIPK1	ENST00000479389.1	5'UTR	RIPK1;RIPK1	ENST00000490396.1;ENST00000479389.1	5'UTR;5'UTR								TRUE		0.743859	3.09423	4.62528	1.18336e-05
cg18168101	chr8	104153627	+	72746889	41643888	AACCAAAAAATAACAAATAAACCAAAACAAAACAAAAACAACCCTAAACA	AACCAAAAAATAACAAATAAACCAAAACGAAACGAAAACGACCCTAAACG	I	A	Red	NA	NA	NA	NA	NA	NA	chr8:104152726-104153390	S_Shore	GGGTGGGAGGACAGCCCACCTCCTCCGCACACATATCCCTCAGCCACCCACCCCCTGATC[CG]CCCAGGGCCGCCTCCGCCCCGCTTTGGCCCATCTGCCATCCCCTGGCCACCTGCGTACCC	CGCCCAGGGCCGCCTCCGCCCCGCTTTGGCCCATCTGCCATCCCCTGGCC	C8orf56;BAALC;BAALC	NR_027071;NM_024812;NM_001024372	TSS200;Body;Body					8:104221903-104222825			C8orf56;C8orf56	ENST00000436771.1;ENST00000521246.1	TSS200;5'UTR	C8orf56;C8orf56	ENST00000436771.1;ENST00000521246.1	TSS200;5'UTR	chr8:104153465-104153850	3						TRUE		0.462731	-4.63658	4.57816	1.42356e-05
cg19777507	chr3	179057082	+	1664129		CCTAACTAACAACCCTCTAAATCTATATAAATCTATCCTATAATCCTTTC		II			NA	NA	NA	NA	NA	NA		OpenSea	AAGAACTTGGAGACTCTGATTCCCAGTTTCTGACCCCCTGGTCAATTTCTATCAAATGGC[CG]AAAGGACTACAGGATAGACTTATACAGATCTAGAGGGTTGTTAGCCAGGTGTGGTGGTTG	CTGGCTAACAACCCTCTAGATCTGTATAAGTCTATCCTGTAGTCCTTTCG											RP11-255C15.3	ENST00000569932.1	TSS1500	RP11-255C15.3	ENST00000569932.1	TSS1500										0.420522	2.07959	4.52036	1.78327e-05
cg04889181	chr8	38643728	+	61715930		TAAAAATTATTCCTCTCAAAACCACCAAAACACCTTCTTCCAAATAAATC		II			NA	NA	NA	NA	NA	NA	chr8:38644473-38645760	N_Shore	GTACCACCTGGAACACCTTATCCAGGCAAGGAGATCATTAAGCCTGGTGTTTGAGGCAAT[CG]ATTCACTTGGAAGAAGGTGCTTTGGTGGTTTTGAGAGGAACAATCCCTACATGAAATCCC	AGGGATTGTTCCTCTCAAAACCACCAAAGCACCTTCTTCCAAGTGAATCG	TACC1;TACC1;TACC1	NM_001122824;NM_006283;NM_001146216	TSS1500;TSS1500;5'UTR						8:38643564-38643761	Unclassified_Cell_type_specific	TACC1;TACC1;TACC1;TACC1;TACC1;TACC1	ENST00000317827.4;ENST00000276520.8;ENST00000519416.1;ENST00000520615.1;ENST00000443388.2;ENST00000520340.1	TSS1500;TSS1500;5'UTR;5'UTR;5'UTR;5'UTR	TACC1;TACC1;TACC1;TACC1;TACC1;TACC1;TACC1;TACC1;TACC1;TACC1	ENST00000524354.1;ENST00000317827.4;ENST00000276520.8;ENST00000519416.1;ENST00000520615.1;ENST00000443388.2;ENST00000520340.1;ENST00000522752.1;ENST00000522544.1;ENST00000523239.1	5'UTR;TSS1500;TSS1500;5'UTR;5'UTR;5'UTR;5'UTR;5'UTR;5'UTR;5'UTR	chr8:38643500-38643875	3						TRUE		0.45538	2.38067	4.51879	1.79413e-05
cg13035604	chr14	39575913	-	28782187		AAAATCAAACTAACRCAATAACTCACRCCTATAATTCCAAAAATATCACC		II			NA	NA	NA	NA	NA	NA	chr14:39572095-39572703	S_Shelf	TAAAAAAGATGAAAGTCAGGCTGGCGCAGTGGCTCACGCCTATAATTCCAGGGATGTCAC[CG]TGTTGGCCAGGCTAGTCTTGAATTCCTGGCCTCAAGTGATCCGACCACCTCAGCCTCCCA	CGGTGACATCCCTGGAATTATAGGCGTGAGCCACTGCGCCAGCCTGACTT														SEC23A	ENST00000555425.1	5'UTR								TRUE		0.488477	1.44685	4.51563	1.81632e-05
cg09166900	chr19	17488585	-	57805255		RCTATTAATTCAACRAACTTAACTTACCTCAAAACAAACTAACTACAAAC		II			NA	NA	NA	NA	NA	NA	chr19:17487895-17488125	S_Shore	CGGGGTCTCACGCTGTTAGTTCAGCGAACTTGACTTACCTCAAGACAGGCTGGCTACAGA[CG]TGCACCCACTTCACCAGGGCGGTGCTGATTAAGTGCCACAAAACGTGGGAAATGTGCCAG	CTGTTAGTTCAGCGAACTTGACTTACCTCAAGACAGGCTGGCTACAGACG	PLVAP	NM_031310	TSS1500								PLVAP	ENST00000252590.3	TSS1500	PLVAP	ENST00000252590.3	TSS1500	chr19:17488445-17488675	3								1.00274	-1.80369	4.46784	2.1852e-05
cg22402769	chr6	32056718	+	76793879		TTAACTAACTACRTCCCCAAACTAAAATAAACCRATTTATAATATCCTAC		II			NA	NA	NA	NA	NA	NA	chr6:32055067-32055601	S_Shore	GCAGCGTCCCGTCTGCTTCAGGGGGCACTTCCAGCCTCACCCTCTGGTTGCCGGCACTGA[CG]TAGGACACCACAAATCGGTCCACCTCAGCCTGGGGACGCAGCCAGCCAAGCTCCAGTGTT	TGGCTGGCTGCGTCCCCAGGCTGAGGTGGACCGATTTGTGGTGTCCTACG	TNXB	NM_019105	Body														chr6:32056640-32057115	3						TRUE		0.475694	3.17583	4.39962	2.83969e-05
cg14267065	chrX	30671787	-	4656948	86704321	CCAAAATAACATATAAAAAAACACTAAACCAAAACAAAAATCAAAAAACA	CCGAAATAACATATAAAAAAACGCTAAACCGAAACGAAAATCGAAAAACG	I	A	Red	NA	NA	NA	NA	NA	NA	chrX:30670739-30671869	Island	TTTTTGGTGAGCCCGGGGTGACATGTGAAGAGGCGCTGAGCCGGGGCGGGAGTCGGGGGA[CG]GAGGGGGTGGCTGTTGTGTCCCCATCCCGCATCTCTCCGGCCCGGTGCCCCGGCCGCTGG	CCGGGGTGACATGTGAAGAGGCGCTGAGCCGGGGCGGGAGTCGGGGGACG	GK;GK;GK	NM_203391;NM_000167;NM_001128127	Body;Body;Body					X:30580708-30582096	X:30670643-30672199	Promoter_Associated	GK;GK	ENST00000427190.1;ENST00000451432.2	5'UTR;5'UTR	GK;GK	ENST00000427190.1;ENST00000451432.2	5'UTR;5'UTR	chrX:30671700-30672335	3						TRUE		0.93693	-1.87257	4.30747	4.03041e-05
cg08757719	chrX	102862789	-	18766896	98641924	TCCCAATCCTTCAAAATTAAATAATAAAATAAATCAAACAAAAAAAACCA	TCCCGATCCTTCGAAATTAAATAATAAAATAAATCAAACAAAAAAAACCG	I	A	Red	NA	NA	NA	NA	NA	NA	chrX:102862719-102863148	Island	CCGTCCCCAGCCTCCCGGTCCTTCGGGGTTGGATGGTGAGGTGGGTCAGGCAAGGGGGGC[CG]AGCTCGGGTGACGCGGCGCTCACGTGACCCGCCGGGCGCCTACGTGGGCACCAGCCCCCG	CGGCCCCCCTTGCCTGACCCACCTCACCATCCAACCCCGAAGGACCGGGA	TCEAL3;TCEAL3	NM_001006933;NM_032926	TSS200;TSS200					X:102749376-102750145	X:102862382-102863309	Promoter_Associated_Cell_type_specific	TCEAL3;TCEAL3;TCEAL3	ENST00000372628.1;ENST00000243286.3;ENST00000477014.1	5'UTR;TSS200;TSS200	TCEAL3;TCEAL3;TCEAL3	ENST00000372628.1;ENST00000243286.3;ENST00000477014.1	5'UTR;TSS200;TSS200	chrX:102862225-102863335	3						TRUE		0.90937	-3.59221	4.2851	4.38509e-05
cg03528353	chr17	61819722	+	3735829		TCAAACTCTACATAACCTAACTTAAACAAACCTAATAAATTTCCACAAAC		II			NA	NA	NA	NA	NA	NA	chr17:61818684-61819397	S_Shore	ATCTTGTCCCCTCAGTATCTTTTTTTTTCCCCCGAAGCCTTCCTCATCCACAGCTGAAGC[CG]TTTGTGGAAACCTATCAGGTTTGTCCAAGCCAGGTTATGCAGAGCTTGAGAAATGAGGAA	CAAGCTCTGCATAACCTGGCTTGGACAAACCTGATAGGTTTCCACAAACG	STRADA;STRADA;STRADA;STRADA;STRADA;STRADA	NM_001165970;NM_001003788;NM_001165969;NM_001003786;NM_001003787;NM_153335	TSS1500;TSS1500;TSS1500;TSS1500;TSS1500;TSS1500					17:59173454-59173600			STRADA	ENST00000336174.5	TSS1500	STRADA	ENST00000447001.2	TSS1500	chr17:61819700-61820375	3						TRUE		-0.55419	-3.02873	-4.2839	4.40496e-05
cg11950261	chr1	38019271	-	91615983		RCTTAAACCTCRATATAAAAACCTTTCTAACAAATAACCRAAAAAACAAC		II			NA	NA	NA	NA	NA	NA	chr1:38019606-38019823	N_Shore	TTAGGTAGCTCGCTTAGACCTCGATGTGAAAACCTTTCTGGCAGGTAACCGGAAAGACAA[CG]CCCACACTCCATTTGTGGGAGGGATGGGGAAAATCTCAATCCAATTTAACAGATTATCAG	CTTAGACCTCGATGTGAAAACCTTTCTGGCAGGTAACCGGAAAGACAACG	SNIP1	NM_024700	Body						1:38019228-38019335	Promoter_Associated_Cell_type_specific	SNIP1	ENST00000468040.1	3'UTR	SNIP1;SNIP1	ENST00000493916.1;ENST00000468040.1	3'UTR;3'UTR	chr1:38019205-38019530	3						TRUE		-0.511982	-2.34359	-4.27176	4.6107e-05
cg06265786	chr3	48298058	-	21805919		AACAACTCCTTCAAAAAACTAAAACCTATAATTTAATAACAAACCTACTC		II			NA	NA	NA	NA	NA	NA		OpenSea	TTGCCCTTTGGAACAACTCCTTCAGGAAGCTGAGGCCTGTGATTTGGTAACAGACCTGCT[CG]GTAGGCCATCTTCACACACCCCTCAATCTTGCAGTTCTCTTCCCGTCATAGGCCTGTGAT	ACAACTCCTTCAGGAAGCTGAGGCCTGTGATTTGGTAACAGACCTGCTCG	ZNF589	NM_016089	Body								ZNF589;ZNF589	ENST00000454212.1;ENST00000296437.4	TSS200;5'UTR	ZNF589;ZNF589	ENST00000454212.1;ENST00000296437.4	TSS200;5'UTR										0.519017	2.19703	4.26871	4.66398e-05
cg07515989	chr1	43250763	-	84699214		TCTCATATAAAAATACCRTATCCCCAAAATAAACCCTCAAATAAACCTCC		II			rs114501200	0.020851	NA	NA	NA	NA	chr1:43250762-43251082	Island	GCGGACCCCCATCTCATGTAGGAATGCCGTGTCCCCAGGGTGAGCCCTCAGGTGAGCCTC[CG]CGGCCGCGTGGAAGGGGCGAGAAGGGCGCTGCCCGGGTGCTGTCGGCGACCAGCCCGGCT	CTCATGTAGGAATGCCGTGTCCCCAGGGTGAGCCCTCAGGTGAGCCTCCG					chr1:43250353-43250353		TRUE	1:43022976-43023841	1:43250502-43251691	Unclassified_Cell_type_specific	C1orf50;C1orf50	ENST00000492801.1;ENST00000536543.1	5'UTR;5'UTR	C1orf50;C1orf50;C1orf50	ENST00000492801.1;ENST00000464081.1;ENST00000536543.1	5'UTR;5'UTR;5'UTR	chr1:43250705-43251635	3						TRUE		0.833381	-2.38859	4.24851	5.03108e-05
cg06270993	chr7	23338250	-	27660904		AATTCTAACRCAATCAATAAATATATAACCTAAACAAATTACTTCCCTAC		II			NA	NA	NA	NA	NA	NA	chr7:23338797-23339264	N_Shore	AACTGGCTTCTGATTCTGACGCAGTCAGTAAGTGTATGACCTGGGCAAGTTGCTTCCCTG[CG]GCGTCCCACGCCCCCAAAACCCCCCACCCCCCCACCCGTGCCAGGAATCTATCGCAGTTC	ATTCTGACGCAGTCAGTAAGTGTATGACCTGGGCAAGTTGCTTCCCTGCG	C7orf30	NM_138446	TSS1500						7:23338181-23339614	Promoter_Associated	MALSU1;MALSU1	ENST00000466681.1;ENST00000479974.1	TSS1500;TSS200	MALSU1;MALSU1;MALSU1;MALSU1	ENST00000466681.1;ENST00000287543.4;ENST00000481564.1;ENST00000479974.1	TSS1500;TSS1500;TSS1500;TSS200	chr7:23338000-23338495	3						TRUE		0.387988	2.3794	4.23686	5.2553e-05
cg05328461	chr19	10231566	-	90702595		ATTCRAAAAAAACAATCCTTTTACTTAAACTATTCCTTATCTTCTTTCCC		II			NA	NA	NA	NA	NA	NA	chr19:10230162-10230682	S_Shore	AAGAAACCAAAGTTCGGGGAAAACAATCCTTTTGCTTAAACTGTTCCTTGTCTTCTTTCC[CG]ATCCCAATGATTCAGATGCCAAGTGGCCTCCCCTCAGCCACTCCCTCTTCTTTTCTTTGT	CGGGAAAGAAGACAAGGAACAGTTTAAGCAAAAGGATTGTTTTCCCCGAA	EIF3G	NM_003755	TSS1500								EIF3G	ENST00000253108.3	TSS1500	EIF3G	ENST00000253108.3	TSS1500	chr19:10231545-10231815	3						TRUE		0.591534	1.69329	4.20988	5.81215e-05
cg08301115	chr13	52604424	+	35618851		ACTCTTCCAAAATTTATACTCTCTCTAACCTCTATAACAATAAAAATTCC		II			NA	NA	NA	NA	NA	NA		OpenSea	AAGCAAGTTCAGAGGGGACTGTTCCCCAGGTCCAGAGAGAGGAACCTGCCCCAGAAGAAG[CG]GAACCCCTATTGCTACAGAGGTCAGAGAGAGTACAAACTCTGGAAGAGCTAGAAGAGCTG	CGGAACCCCTATTGCTACAGAGGTCAGAGAGAGTACAAACTCTGGAAGAG	UTP14C	NM_021645	Body																							0.321556	2.71636	4.20875	5.83657e-05
cg25203425	chr2	121572108	+	83677477		CTATACRACCTAATTCACAACAAAACATAAACTAATACCAATCTATAACC		II			NA	NA	NA	NA	NA	NA		OpenSea	GTTGATCAGATTTCATGCTGAGAGCAGTGTTGGGTGGGGTGGAGCAGGGGTCCCATCCTC[CG]GCTACAGACTGGCACCAGTCCATGCCCTGTTGTGAACCAGGCCGCATAGCGGGAGGTGAG	CGGCTACAGACTGGCACCAGTCCATGCCCTGTTGTGAACCAGGCCGCATA	GLI2	NM_005270	Body								GLI2;GLI2	ENST00000314490.11;ENST00000435313.2	5'UTR;5'UTR	GLI2;GLI2;GLI2;GLI2	ENST00000482119.1;ENST00000472722.1;ENST00000314490.11;ENST00000435313.2	5'UTR;5'UTR;5'UTR;5'UTR	chr2:121571885-121572215	3								-0.564402	1.95228	-4.20393	5.94229e-05
cg23439404	chr1	209829322	-	45712129		AACTCAAACTCAAACCACACCTAAATACAATAAATCATAACTAAATCCTC		II			NA	NA	NA	NA	NA	NA		OpenSea	GGGCACCAGGTGACTCAAGCTCAGGCCACACCTGAATACAGTGAATCATGGCTGAGTCCT[CG]TCTGTGGGACAGGGTGGACTCCAGGAACGGCCCTGGGGATTTGCCATGTGACTAAAGCTT	CGAGGACTCAGCCATGATTCACTGTATTCAGGTGTGGCCTGAGCTTGAGT					chr1:209829183-209829183												chr1:209829205-209829575	3								-0.73174	2.3316	-4.19949	6.04133e-05
cg05730092	chr14	101036470	+	78604180		TTAATACATTCTTATTAATTTTAAACAAACTCCCTAACAAATCATTCRCC		II			NA	NA	NA	NA	NA	NA	chr14:101033876-101035229	S_Shore	CACTGCTCAGGAGCCTTTCCCACCCAAAGGCTGTCTCTGGTTGCCAACCTCAATCACTCA[CG]GCGAATGACCTGCCAGGGAGTTTGTCTAAAATTAATAAGAATGTATTAAAATTTAATTTT	CGGCGAATGACCTGCCAGGGAGTTTGTCTAAAATTAATAAGAATGTATTA	BEGAIN	NM_020836	TSS1500								BEGAIN;BEGAIN	ENST00000554747.1;ENST00000355173.2	TSS1500;TSS1500	BEGAIN;BEGAIN;BEGAIN	ENST00000554747.1;ENST00000556188.1;ENST00000355173.2	TSS1500;TSS1500;TSS1500			chr14:101002620-101045303	6			TRUE	TRUE		-0.613753	1.09194	-4.18965	6.26643e-05
cg08297626	chr13	113461838	+	78699162		TAAAACCTTATCCCAAATAAAAATTAAACTACCTAAATCACAAACAACRC		II			NA	NA	NA	NA	NA	NA	chr13:113464191-113464413	N_Shelf	ACGAAACGAACTGTGCTGCCTGGAGAACAGAACATGAGGGAGACTCACGCTTCCCAAGGA[CG]CGCTGCCTGTGACTCAGGCAGTTTAACTCCTACCTGGGATAAGGCCTCACTTCATGTCGG	CGCGCTGCCTGTGACTCAGGCAGTTTAACTCCTACCTGGGATAAGGCCTC	ATP11A;ATP11A	NM_015205;NM_032189	Body;Body				TRUE	13:112509130-112509899			ATP11A;ATP11A	ENST00000432166.1;ENST00000466946.1	5'UTR;5'UTR	ATP11A;ATP11A;ATP11A	ENST00000432166.1;ENST00000466946.1;ENST00000459908.1	5'UTR;5'UTR;5'UTR	chr13:113461400-113461935	3								0.707023	2.92672	4.1757	6.59925e-05
cg10854984	chr14	23298472	-	91681309		AAAACTCTATCAAAATATTAATATCTAATTTTATTCTCCATAAAATCTAC		II			NA	NA	NA	NA	NA	NA	chr14:23298984-23299313	N_Shore	CTTTTATACCGAGAGCTCTATCAGGATATTGATGTCTGGTTTTGTTCTCCATAAAATCTA[CG]CCTAATACAGCACTTATCACACAGAATTTTTTTTGAGACAAGGTCTCGCTCTGTTACCCA	GAGCTCTATCAGGATATTGATGTCTGGTTTTGTTCTCCATAAAATCTACG	MRPL52;MRPL52;MRPL52;MRPL52;MRPL52;MRPL52	NM_178336;NM_180982;NM_181307;NM_181306;NM_181305;NM_181304	TSS1500;TSS1500;TSS1500;TSS1500;TSS1500;TSS1500								MRPL52;MRPL52;MRPL52;MRPL52;MRPL52;MRPL52;MRPL52;MRPL52;MRPL52;MRPL52	ENST00000355151.5;ENST00000397496.3;ENST00000555345.1;ENST00000432849.3;ENST00000553711.1;ENST00000397505.2;ENST00000557221.1;ENST00000311892.6;ENST00000556840.1;ENST00000555536.1	TSS1500;TSS1500;TSS1500;TSS1500;TSS1500;TSS1500;TSS1500;TSS1500;TSS1500;TSS1500	SLC7A7;MRPL52;MRPL52;MRPL52;MRPL52;MRPL52;MRPL52;MRPL52;MRPL52;MRPL52;MRPL52;MRPL52;MRPL52;MRPL52	ENST00000488800.1;ENST00000557543.1;ENST00000355151.5;ENST00000556214.1;ENST00000555345.1;ENST00000432849.3;ENST00000553711.1;ENST00000556465.1;ENST00000397505.2;ENST00000557221.1;ENST00000311892.6;ENST00000556840.1;ENST00000461594.1;ENST00000555536.1	5'UTR;TSS1500;TSS1500;TSS1500;TSS1500;TSS1500;TSS1500;TSS1500;TSS1500;TSS1500;TSS1500;TSS1500;TSS1500;TSS1500										0.471331	1.75571	4.15175	7.21102e-05
cg04947514	chr14	78082976	-	58734118	64632964	TAACAACACCAAACACAAAACAAACTCTATAAACAATAACAACAACAACA	TAACAACACCAAACGCAAAACAAACTCTATAAACGATAACAACGACGACG	I	A	Red	rs7155278	0.019676	NA	NA	NA	NA	chr14:78082584-78083250	Island	GCCGCATCTTCCTGGCAGCACCAGGCGCAAGGCAGGCTCTGTAGGCGGTGGCAGCGGCGG[CG]GCTGCTCCAAGTCCCGCTCCGCACCCCACCCACCTCCCCGAAACCGGAAATGGCTGCAGC	CGCCGCCGCTGCCACCGCCTACAGAGCCTGCCTTGCGCCTGGTGCTGCCA	SPTLC2;SPTLC2	NM_004863;NM_004863	5'UTR;1stExon	high-CpG:77152700-77152897				14:77152192-77153003	14:78082638-78083643	Promoter_Associated	SPTLC2;SPTLC2	ENST00000216484.2;ENST00000216484.2	1stExon;5'UTR	SPTLC2;SPTLC2	ENST00000216484.2;ENST00000216484.2	1stExon;5'UTR	chr14:78082965-78083455	3						TRUE		0.6465	-4.70912	4.15069	7.23929e-05
cg06005844	chr17	14206874	+	74798548		CAAATAAAAACACCAAAATTCACRCRACTAACCAAAACRTAAATCCAAAC		II			NA	NA	NA	NA	NA	NA	chr17:14204168-14207702	Island	CCCGGGCTGTGACCCATTCTCGGGACACTGGTGGATAAGAATGGGGTCTCTGGAGTCCGA[CG]CCTGGATTCACGTCCTGGCTAGTCGCGTGAACCTTGGTGCTCTCATCTGTGCAGTGGGAA	CGCCTGGATTCACGTCCTGGCTAGTCGCGTGAACCTTGGTGCTCTCATCT	HS3ST3B1;MGC12916	NM_006041;NR_026880	Body;TSS200			CDMR		17:14144436-14148427	17:14205319-14207043	Promoter_Associated							chr17:14206680-14207810	3						TRUE		0.861586	-3.01039	4.12795	7.87257e-05
cg07596120	chr22	42476528	-	63778528	97627533	ATCCAAAACCAACACTAAAAACACAACATCCAAATTTCTTCCTAATACCA	ATCCAAAACCAACGCTAAAAACGCAACATCCGAATTTCTTCCTAATACCG	I	T	Red	NA	NA	NA	NA	NA	NA	chr22:42475474-42476094	S_Shore	GGTGAAGCTCGTATCCAAGGCCAGCGCTGAGGACGCAGCATCCGGGTTTCTTCCTGGTAC[CG]TCCCCACCAGGTCCTGTCTTTTTCCAACACTGAACGCTATCACATGCTTGAGTTTTTCTA	CGGTACCAGGAAGAAACCCGGATGCTGCGTCCTCAGCGCTGGCCTTGGAT	C22orf32	NM_033318	Body					22:40806423-40806475	22:42475086-42476629	Promoter_Associated	C22orf32	ENST00000549112.1	5'UTR	C22orf32;C22orf32;C22orf32;C22orf32	ENST00000484235.1;ENST00000547929.1;ENST00000549112.1;ENST00000550923.1	5'UTR;5'UTR;5'UTR;5'UTR	chr22:42476380-42476790	3						TRUE		-0.495487	-3.62815	-4.1228	8.02333e-05
cg25266281	chr2	242904768	+	81798384	45717229	AATCAAAAAACCAAAACATTAAACACACAACATTTTATTTCATTACTACA	AATCAAAAAACCGAAACGTTAAACGCACGACGTTTTATTTCATTACTACG	I	C	Grn	rs114993155	0.013032	NA	NA	NA	NA		OpenSea	CTAAAAACAAGTGTGCCCGCAGAAGTGAGGCGGCACGCCCGTTACTCCTCACGCAGGAAG[CG]CAGCAATGAAACAAAACGCCGTGCGTTTAACGCTTCGGTTTCTTGATTTTGAGATGACCG	CGCAGCAATGAAACAAAACGCCGTGCGTTTAACGCTTCGGTTTCTTGATT								2:242553411-242553474			AC131097.3	ENST00000430555.1	5'UTR	AC131097.3;AC131097.3;AC131097.3;AC131097.3	ENST00000430555.1;ENST00000415434.1;ENST00000457686.1;ENST00000439601.1	5'UTR;5'UTR;5'UTR;5'UTR								TRUE		0.330805	0.282576	4.10412	8.59334e-05
cg06847750	chr17	17908375	-	24673557		AATACTACTATAACTAAACCAAATAATAACACCTAATCAATTCCTCACAC		II			NA	NA	NA	NA	NA	NA	chr17:17910139-17910468	N_Shore	GAACCTCATCGGATGCTGCTGTGGCTGGGCCAAGTGATAGCACCTAATCAATTCCTCACA[CG]TCAAGTGACACCTCAGACATGGGATAGATTTCCCCATCACATCACAGGGCAGGTGCTCCC	CGTGTGAGGAATTGATTAGGTGCTATCACTTGGCCCAGCCACAGCAGCAT	LRRC48;LRRC48;LRRC48;LRRC48	NM_001130092;NM_001130091;NM_031294;NM_001130090	Body;Body;Body;Body						17:17908012-17909053	Unclassified	LRRC48	ENST00000490517.1	5'UTR	LRRC48	ENST00000490517.1	5'UTR	chr17:17908025-17908615	3								0.913215	2.34867	4.09484	8.89078e-05
cg01300684	chr4	141230118	+	2759943		AATATTTATTCTACTCACATCATAACCCTCCCAATTAAACCTAACTAAAC		II			NA	NA	NA	NA	NA	NA		OpenSea	CTTACAGTTCAGGAGCAGGCAGCTTTGGCACTCTAGCCACAGCCCCAGTGTTTTTGCTCA[CG]CCCAGTTAGGTCTAACTGGGAGGGCCATGATGTGAGTAGAATAAACATCTGGGTGAAGAG	CGCCCAGTTAGGTCTAACTGGGAGGGCCATGATGTGAGTAGAATAAACAT	SCOC	NM_032547	5'UTR				TRUE				SCOC;RP11-425I13.3	ENST00000394205.3;ENST00000512692.1	5'UTR;3'UTR	SCOC;RP11-425I13.3	ENST00000394205.3;ENST00000512692.1	5'UTR;3'UTR			chr4:141229406-141230142	3	chr4:141229944-141230696	6		TRUE		-0.537789	2.44209	-4.09348	8.93521e-05
cg26488183	chr15	75195105	+	95647482		CTATAATTCCCTCCTCTCCTTCTCTTAACAAATAAACCAAAATATAAACC		II			NA	NA	NA	NA	NA	NA	chr15:75198639-75199494	N_Shelf	AGGTCCAAGTCCTCGTCATCTGGAATCTCATCCAGGTGATACCCATCCTGAAGCAGCTGC[CG]GCTCACATCCTGGTTCACCTGCTAAGAGAAGGAGAGGAGGGAACTATAGGCCAAGATGCA	TATAGTTCCCTCCTCTCCTTCTCTTAGCAGGTGAACCAGGATGTGAGCCG	C15orf17	NM_020447	Body								FAM219B	ENST00000563706.1	3'UTR	FAM219B;FAM219B;FAM219B;FAM219B;FAM219B;FAM219B;FAM219B;FAM219B;FAM219B;FAM219B;FAM219B;FAM219B;FAM219B	ENST00000566132.1;ENST00000569524.1;ENST00000566894.1;ENST00000563069.1;ENST00000563413.1;ENST00000570143.1;ENST00000563877.1;ENST00000566194.1;ENST00000564857.1;ENST00000567388.1;ENST00000569761.1;ENST00000563706.1;ENST00000564019.1	3'UTR;3'UTR;3'UTR;3'UTR;3'UTR;3'UTR;3'UTR;3'UTR;3'UTR;3'UTR;3'UTR;3'UTR;3'UTR	chr15:75195100-75195310	3						TRUE		0.99388	-1.11695	4.08282	9.29079e-05
cg26790305	chr4	109414353	+	87659868		ACACTAAACCCAAAACCTTCATAATTAACACAATACTAAACTAAAATTCC		II			NA	NA	NA	NA	NA	NA		OpenSea	AGCCGGCCTCAGTGGCAGGGTCTTCAAGCACACCGACTGCTGCACCAGCCTCAGTGGCCA[CG]GAATTCCAGCCCAGTACTGTGCCAACCATGAAGGTCCTGGGCTTAGTGTGCCCCCTAGTG	CGGAATTCCAGCCCAGTACTGTGCCAACCATGAAGGTCCTGGGCTTAGTG									4:109414215-109414549	Unclassified_Cell_type_specific							chr4:109414260-109414510	3								-0.61403	0.969149	-4.06438	9.93814e-05
cg27651218	chr14	93813520	+	17641241		AATAAAACCAAATAACRCAAACTCCAATACTCRTAAAACAACTAATTTAC		II			NA	NA	NA	NA	NA	NA	chr14:93813483-93814111	Island	GGGCAGAAGGGGTGGGGTAGGGGGCGAGGGCAGAGCGCCCCCTCGTGGCTGGGGCGCCTG[CG]CAAACCAGCTGCCTCACGAGCACTGGAGCTTGCGTTACTTGGCCTCACCTCACCTGTGCT	GTGAGGCCAAGTAACGCAAGCTCCAGTGCTCGTGAGGCAGCTGGTTTGCG	KIAA1409;COX8C	NM_020818;NM_182971	5'UTR;TSS200								COX8C;UNC79	ENST00000342144.2;ENST00000256339.4	TSS200;5'UTR	COX8C;UNC79	ENST00000342144.2;ENST00000256339.4	TSS200;5'UTR	chr14:93813345-93813895	3					TRUE	TRUE		-0.803243	3.53522	-4.03954	0.000108787
cg02559685	chrX	38663484	+	63645949		CCTACCCATCCCAAATACTCAATTTATAATCCAAAAAAAATATCRCCRAC		II			NA	NA	NA	NA	NA	NA	chrX:38662906-38664764	Island	CCTTTTATCTCGGTGCTGCCGGGGGAGGCGGGAGGAGGAGACACCAGGGGTGGCCCTGAG[CG]CCGGCGACACCTTTCCTGGACTATAAATTGAGCACCTGGGATGGGTAGGGGGCCAACGCA	CGCCGGCGACACCTTTCCTGGACTATAAATTGAGCACCTGGGATGGGTAG	MID1IP1;MID1IP1;MID1IP1;MID1IP1	NM_001098790;NM_021242;NM_021242;NM_001098791	5'UTR;5'UTR;1stExon;5'UTR	high-CpG:38548316-38548800				X:38547860-38550159	X:38662385-38664278	Promoter_Associated_Cell_type_specific	MID1IP1;MID1IP1;MID1IP1;MID1IP1;MID1IP1-AS1	ENST00000457894.1;ENST00000378474.3;ENST00000336949.6;ENST00000336949.6;ENST00000436893.1	5'UTR;5'UTR;1stExon;5'UTR;TSS1500	MID1IP1;MID1IP1;MID1IP1;MID1IP1;MID1IP1-AS1	ENST00000457894.1;ENST00000378474.3;ENST00000336949.6;ENST00000336949.6;ENST00000436893.1	5'UTR;5'UTR;1stExon;5'UTR;TSS1500	chrX:38663120-38663795	3						TRUE		0.640038	-3.39894	4.03492	0.000110628
cg16946033	chr10	737336	+	1696278	93804530	CTCAACACAAAAAACACACAAATTTAAAATTCCTATTTCCCAACTCATCA	CTCGACGCAAAAAACACACGAATTTAAAATTCCTATTTCCCAACTCATCG	I	T	Red	NA	NA	NA	NA	NA	NA	chr10:734707-735606	S_Shore	TGTGTGCATTTCCTGTAAGGATCGGTCCTTTCAGTGGGGAATTGTGAGAATGACATTCGA[CG]ATGAGCTGGGAAACAGGAACCCCAAACCCGTGTGCTTCCTGCGCCGAGCCGTGTGCCTCC	CTCGGCGCAGGAAGCACACGGGTTTGGGGTTCCTGTTTCCCAGCTCATCG								10:726443-727439									chr10:736965-737375	3						TRUE		0.814594	2.02143	4.02885	0.000113092
cg00264133	chr17	73154796	+	85729372		TTATATTTATCTCATTCCAACCCTCACAACTCAAAACAAATATCAAAAAC		II			NA	NA	NA	NA	NA	NA	chr17:73149830-73150885	S_Shelf	ATTAGGTCTCGGCCTTATTTTACCCAGAACTTATTCAAGATGGAGTTGCTCTGGTTCAAA[CG]TCTCTGACACCTGTTCTGAGTTGTGAGGGCTGGAATGAGATAAATATAAGAATGTACATG	CGTCTCTGACACCTGTTCTGAGTTGTGAGGGCTGGAATGAGATAAATATA																	chr17:73154580-73154830	3						TRUE		0.521397	1.75357	4.01669	0.000118187
cg22262140	chr22	21986976	+	82753178		CACTTACTTATTTACATACCACATCCTCATTAATTCTTACCRAAAAACTC		II			NA	NA	NA	NA	NA	NA	chr22:21982786-21984484	S_Shelf	ATTGGAGGTGGGGCCAATGTGGGCCCCGCCCCCAACCATTGTGTCGGAGAGGGAAGTGGA[CG]AGCTCCTCGGTAAGAACCAATGAGGATGTGGTATGCAAATAAGCAAGTGGAGGCCGCCAG	CGAGCTCCTCGGTAAGAACCAATGAGGATGTGGTATGCAAATAAGCAAGT	CCDC116	NM_152612	TSS200					22:20316846-20317341	22:21986824-21987293	Unclassified_Cell_type_specific	CCDC116	ENST00000292779.3	TSS200	CCDC116;CCDC116	ENST00000425975.1;ENST00000292779.3	TSS200;TSS200	chr22:21986765-21987175	3					TRUE	TRUE		0.680873	-1.54229	4.00619	0.000122763
cg12853675	chr11	94006098	+	87784947		ATTCCTATCATTCTTAACTCTACTAATCAACAAACACAACTATATTCCTC		II			NA	NA	NA	NA	NA	NA		OpenSea	GGAAGATCAAATCCCAAGAAGTTCTCACTCACATGGCAGGCAGTTGTTGCTGTTTGTTGA[CG]AGGAACACAGCTGTGTCTGTTGACCAGCAGAGCTAAGAATGATAGGAACTGAAAGATAGA	CGAGGAACACAGCTGTGTCTGTTGACCAGCAGAGCTAAGAATGATAGGAA											RP11-680H20.2;RP11-680H20.2	ENST00000506309.2;ENST00000515097.2	5'UTR;5'UTR	RP11-680H20.2;RP11-680H20.2	ENST00000506309.2;ENST00000515097.2	5'UTR;5'UTR			chr11:94005963-94006449	4	chr11:94004906-94006466	6				-0.517382	1.39585	-3.99456	0.00012803
cg11523984	chr2	234602272	-	59753138		CATTCCCAAATACTACACAAAATTTTCAAACCACATAACTTTTTCCCAAC		II			NA	NA	NA	NA	NA	NA		OpenSea	CCTGTGTCCTACATTCCCAGGTGCTACACAAAGTTTTCAGACCACATGACTTTTTCCCAA[CG]AGTGGCCAACTTCCTTGTTAATTTGTTGGAGCCCTATCTATTTTATTGTCTGTTTTCAAA	ATTCCCAGGTGCTACACAAAGTTTTCAGACCACATGACTTTTTCCCAACG	UGT1A6;UGT1A6;UGT1A8;UGT1A10;UGT1A9;UGT1A7	NM_205862;NM_001072;NM_019076;NM_019075;NM_021027;NM_019077	5'UTR;1stExon;Body;Body;Body;Body								UGT1A6;UGT1A6;UGT1A6;AC114812.8;UGT1A6	ENST00000373424.1;ENST00000406651.1;ENST00000305139.6;ENST00000439336.1;ENST00000480628.1	5'UTR;TSS200;1stExon;3'UTR;5'UTR	UGT1A6;UGT1A6;UGT1A6;UGT1A6;UGT1A6;UGT1A6;AC114812.8;UGT1A6	ENST00000373424.1;ENST00000446481.1;ENST00000484784.1;ENST00000478062.1;ENST00000406651.1;ENST00000305139.6;ENST00000439336.1;ENST00000480628.1	5'UTR;5'UTR;TSS200;TSS200;TSS200;1stExon;3'UTR;5'UTR					chr2:234599994-234602906	6				-0.439991	2.21603	-3.99361	0.000128472
cg17329046	chr16	24621214	+	79664126		CTTTATAAATAACTCAAATATCRCCRCTATTACTCCAACAATTACAAAAC		II			NA	NA	NA	NA	NA	NA		OpenSea	TGGGGAGGGGAGGCAGCCGAGTTGGGCTTCTAGAACGAGGCGGGATGGTGTGAGCTCAAA[CG]CCCTGCAATTGCTGGAGCAACAGCGGCGACACTTGAGTTATTCACAAAGGCTGGAATTCA	CGCCCTGCAATTGCTGGAGCAACAGCGGCGACACTTGAGTTATTCACAAA							TRUE				CTD-2540M10.1	ENST00000566108.1	TSS1500	CTD-2540M10.1	ENST00000566108.1	TSS1500	chr16:24620925-24622135	3								0.705448	-5.19366	3.98466	0.000132685
cg15045262	chr11	66688584	+	44743924		CCTCACRACTCCAAAAAAACTAACACATAAATAAATACAATCAAATAACC		II			NA	NA	NA	NA	NA	NA		OpenSea	AGGCATGAGGCAAGGGCAACGTGGCTGAGGACGAAATGCCTTACTTGGCCCTTGGCTCAA[CG]GCCACCTGACTGCATCCATTTATGTGCCAGTTCCCTTGGAGTCGTGAGGAAGACAAACCA	CGGCCACCTGACTGCATCCATTTATGTGCCAGTTCCCTTGGAGTCGTGAG	PC;PC	NM_000920;NM_001040716	5'UTR;5'UTR				TRUE				PC;PC	ENST00000524491.1;ENST00000393958.2	5'UTR;5'UTR	PC;PC;PC;PC	ENST00000531614.1;ENST00000528403.1;ENST00000524491.1;ENST00000393958.2	3'UTR;3'UTR;5'UTR;5'UTR					chr11:66688533-66689559	5				0.853181	-0.391848	3.98301	0.000133478
cg01342729	chr7	55088728	+	14757822		TCTTAACATTAACAAATAACATCTCCRAAAACTTTAACAATCCTTCTTCC		II			NA	NA	NA	NA	NA	NA	chr7:55086141-55088105	S_Shore	GGATTTTTTTTAATGCTCTTCATGTGATCTGTTGGGCAGCCAGATTTGGGGATCACTAGA[CG]GAAGAAGGATTGTTAAAGTCTCCGGAGATGTTACTTGCCAATGCTAAGAGCTCTTTGAGG	CGGAAGAAGGATTGTTAAAGTCTCCGGAGATGTTACTTGCCAATGCTAAG	EGFR;EGFR;EGFR;EGFR	NM_201283;NM_201282;NM_201284;NM_005228	Body;Body;Body;Body								EGFR;EGFR	ENST00000395504.3;ENST00000463948.1	5'UTR;5'UTR	EGFR;EGFR;EGFR	ENST00000459688.1;ENST00000395504.3;ENST00000463948.1	5'UTR;5'UTR;5'UTR	chr7:55088645-55089095	3								-0.764592	2.63458	-3.96887	0.000140443
cg03401506	chr16	2732168	-	99630427		TTTATACTTTAAATATAATTACCAAATAATAAATTTTCCTCCTATACTCC		II			NA	NA	NA	NA	NA	NA	chr16:2732272-2732940	N_Shore	CCCCCCAAATATTTGTGCTTTAGGTGTAGTTACCAGATGATGAATTTTCCTCCTATGCTC[CG]TAGTCTTGTAATAAAAAGCATGTACAGTGTAGACGTTTGCTGGCATGGCTCTTCCTTTGA	CGGAGCATAGGAGGAAAATTCATCATCTGGTAACTACACCTAAAGCACAA	KCTD5	NM_018992	TSS1500						16:2732022-2733136	Promoter_Associated	KCTD5;KCTD5	ENST00000301738.4;ENST00000564195.1	TSS1500;TSS1500	KCTD5;KCTD5;KCTD5;KCTD5	ENST00000301738.4;ENST00000570005.1;ENST00000564246.1;ENST00000564195.1	TSS1500;TSS1500;TSS1500;TSS1500	chr16:2732065-2732255	3						TRUE		-0.536205	-2.81149	-3.95668	0.000146727
cg16565993	chr9	80263881	+	53754857		TTTCTACAAAACAAATATCTTTCCCATCATAAAATACAAAACAATCAACC		II			rs115444648	0.011295	NA	NA	NA	NA	chr9:80262446-80263701	S_Shore	CAAGAGCCCAGGGTAAATATCCTCTCGGTCTCCGGACGAGGGGGCTGGGGAGAAAGGGAA[CG]GCTGATTGCTTTGCATTTTATGATGGGAAAGACACCTGCTTTGTAGAAAGGGCTGATACG	CGGCTGATTGCTTTGCATTTTATGATGGGAAAGACACCTGCTTTGTAGAA	GNA14	NM_004297	TSS1500			RDMR		9:79452083-79453831			GNA14	ENST00000341700.6	TSS1500	GNA14	ENST00000341700.6	TSS1500	chr9:80262545-80263995	3								0.708498	-4.62746	3.95464	0.000147805
cg22880770	chr2	97166341	+	77794262	35730902	CCTAAAAAAACAAAACCCAACATAAACAACCATACTACCTAAAAACTACA	CCTAAAAAAACAAAACCCGACGTAAACGACCGTACTACCTAAAAACTACG	I	C	Grn	NA	NA	NA	NA	NA	NA	chr2:97166208-97166660	Island	CCTTGGCGAAGAGGCAGCCGCGGCGGTCCACCCAGAAGCGGACCAAGTCCCCAGTGAGCG[CG]CAGCCCTCAGGCAGCACGGCCGCCCACGTCGGGCTCTGCTCCTCCAGGTCGGGGCACAGG	CCTGGAGGAGCAGAGCCCGACGTGGGCGGCCGTGCTGCCTGAGGGCTGCG	NEURL3	NR_026875	Body					2:96529936-96530362			NEURL3	ENST00000310865.3	3'UTR	NEURL3;NEURL3	ENST00000310865.3;ENST00000435380.2	3'UTR;3'UTR	chr2:97166100-97166455	3						TRUE		0.788509	0.611667	3.94691	0.00015196
cg06776709	chr7	139021255	-	94708330		AATAATAAACCATCTCCAAACAAAACTAACAACACTTTACAAATTCTATC		II			rs77690924	0.012587	NA	NA	NA	NA	chr7:139024930-139026298	N_Shelf	ACATATTCCATAATGGTGGGCCATCTCCAAACAAAGCTAACAGCACTTTGCAGGTTCTGT[CG]TGGAGATCAGCTATTCCAGGGCCAGCCCCAAAGACCAAAGACCATAGCTCCACACGGGAG	ATGGTGGGCCATCTCCAAACAAAGCTAACAGCACTTTGCAGGTTCTGTCG																								TRUE		0.614684	1.00736	3.94007	0.000155726
cg14975009	chr14	80677658	-	96652265	15789187	AAAAAAAAACTCTTCCAAACACAACACAATCCCTCTAAAATCAACATACA	AAAAAAAAACTCTTCCAAACGCAACGCAATCCCTCTAAAATCAACATACG	I	C	Grn	NA	NA	NA	NA	NA	NA		OpenSea	TTGTAGGCATCGAGGAGGAAGCTCTTCCAGACGCAGCGCAGTCCCTCTGAGGTCAGCATG[CG]CCGCCACTCTCCGCGAGTGGACTTGGAGCGGCTCAACAGCAGCACCACGTGCTTGAGCAG	AGGAGGAAGCTCTTCCAGACGCAGCGCAGTCCCTCTGAGGTCAGCATGCG	DIO2;DIO2;DIO2	NM_013989;NM_001007023;NM_000793	1stExon;1stExon;Body								CTD-2540C19.1;DIO2;DIO2	ENST00000553979.1;ENST00000555750.1;ENST00000438257.4	TSS200;1stExon;1stExon	CTD-2540C19.1;DIO2;DIO2;DIO2	ENST00000553979.1;ENST00000555750.1;ENST00000438257.4;ENST00000556811.1	TSS200;1stExon;1stExon;TSS200	chr14:80677600-80677835	3						TRUE		0.730359	2.02873	3.93446	0.000158884
cg26388970	chr16	79001619	+	35787919		CATCCTCTACAATCTCCAACTTCTAAATCCTCCTAAATCAAATCCTAACC		II			rs79001380	0.048219	NA	NA	NA	NA		OpenSea	ATTTAGCTTGGGAGAGTCTAGTGGGTGTTAGGTTCCCACAGGATGAAGGATCACCATGAA[CG]GTCAGGACCTGACTTAGGAGGACTCAGAAGCTGGAGACTGCAGAGGATGGCACAGAGTTC	CGGTCAGGACCTGACTTAGGAGGACTCAGAAGCTGGAGACTGCAGAGGAT	WWOX;WWOX	NM_016373;NM_001291997	Body;Body											WWOX	ENST00000569332.1	3'UTR	chr16:79001465-79001835	3								-0.620103	2.3068	-3.90748	0.000174937
cg09581060	chr2	928673	-	56627234		CTAAAACRTCTTAATAAAACCRCCRACTCAAAAACTAACTAAAAACAACC		II			NA	NA	NA	NA	NA	NA		OpenSea	AGAGGATAAAGCTAAAGCGTCTTAATGAAGCCGCCGGCTCAGGAGCTGGCTGAAAGCAGC[CG]CATTTACAGCCTCAGCCAGGGAAAAGTGCCTTCAGTGCAGACCTGCGTGGGCCTCCGCAA	CGGCTGCTTTCAGCCAGCTCCTGAGCCGGCGGCTTCATTAAGACGCTTTA							TRUE	2:918644-918788									chr2:928580-928775	3						TRUE		0.561986	0.613366	3.90419	0.000176998
cg02544002	chr3	129323778	+	27643876		CRCAATAAATAACTACATACCTAACCAAAATTATATTCTAAAACCACTAC		II			NA	NA	NA	NA	NA	NA	chr3:129323915-129325332	N_Shore	GCACACCTGCCACACCCATGCACCCATCACCAACGTGCAATGGTAACTCTGACAGGCTCA[CG]CAGTGGCCCCAGAACACAACTTTGGTCAGGCATGCAGTCACTTACTGCGCCCTCAGCATG	CGCAGTGGCCCCAGAACACAACTTTGGTCAGGCATGCAGTCACTTACTGC	PLXND1	NM_015103	Body														chr3:129323505-129324055	3						TRUE		-0.674283	2.5543	-3.9033	0.000177557
cg04703617	chr16	3158841	+	5609971		TACCTCCAACCACCAACTTACATACRAAACCAATAACTTAAAAATAAAAC		II			NA	NA	NA	NA	NA	NA	chr16:3156249-3156889	S_Shore	ATTGTTTTTTGGCTTCTCTTCAAGGATTTCTCAAAGGCCTCTGAAGTCCCTTCTCCCTCC[CG]TCTTACTCCCAAGCCATTGGTCCCGTATGTAAGCTGGTGGCTGGAGGCATTTAAGTTTTT	GCCTCCAGCCACCAGCTTACATACGGGACCAATGGCTTGGGAGTAAGACG											RP11-473M20.11	ENST00000570700.1	5'UTR	RP11-473M20.11	ENST00000570700.1	5'UTR	chr16:3158720-3158930	3						TRUE		0.488012	1.80103	3.90249	0.000178072
cg04266929	chr5	54522528	-	62602839	96677564	TCTATAATAATAAAAACTACACAAAAAAACCAAAAAACACACACCAAACA	TCTATAATAATAAAAACTACGCGAAAAAACCGAAAAACACGCGCCGAACG	I	A	Red	NA	NA	NA	NA	NA	NA	chr5:54522302-54523533	Island	AGGTCCTGCAGGTCTATGGTGGTGAGGGCTGCGCGGGGAGACCGGGAGACACGCGCCGGG[CG]GGCCCTGAGCCTCTCCGCCAGGCTCGCAGCTAGGACGTCAGAGCCCGGGGGAGAGAAGCT	CGCCCGGCGCGTGTCTCCCGGTCTCCCCGCGCAGCCCTCACCACCATAGA								5:54558135-54559635	5:54522275-54522597	Unclassified_Cell_type_specific	RP11-528L24.3	ENST00000515336.1	3'UTR	RP11-528L24.3	ENST00000515336.1	3'UTR	chr5:54522305-54523055	3						TRUE		0.402832	-3.72166	3.8966	0.00018184
cg09511697	chr5	5350282	-	98757864		AAATCAACACTAAATACCCATCTAAACTATAAACRTCTCAAATCTCTTTC		II			NA	NA	NA	NA	NA	NA		OpenSea	ATGGAATTTCTAAATCAGCACTAAATACCCATCTGGGCTATAAACGTCTCAGGTCTCTTT[CG]TGCTGCAGAGTAATGTAAACAGTATTTGTGTGCCTGTCTGACCACTCCTCGGTTCCCCCG	AATCAGCACTAAATACCCATCTGGGCTATAAACGTCTCAGGTCTCTTTCG																	chr5:5350145-5350735	3								0.694446	1.64406	3.8895	0.000186485
cg00223043	chr22	31011643	+	8687257		AAACATTCTAAAAAACTCCATCCTACAAACTAACCAACAAAACAACCCTC		II			NA	NA	NA	NA	NA	NA		OpenSea	ACCAGTTCCTCATGACTTCCCCCATGCGTGGGGCAGAACTGGGAACAGCATGTCTCAAGG[CG]AGGGTTGCTTTGCTGGCCAGTCTGCAGGATGGAGCCTTCCAGAATGCTCTCATGATTTCC	AGCATTCTGGAAGGCTCCATCCTGCAGACTGGCCAGCAAAGCAACCCTCG	TCN2;TCN2	NM_000355;NM_001184726	Body;Body											TCN2;TCN2;TCN2;MTMR3	ENST00000471659.1;ENST00000493542.1;ENST00000450638.1;ENST00000464734.1	TSS200;TSS200;3'UTR;5'UTR	chr22:31011405-31011735	3								0.593323	0.635828	3.88359	0.000190438
cg08013199	chr12	52521523	+	9732904		AATCCCAATCTCCACCTTCAATAAAACAAAACACAACTTATTACCCCCAC		II			NA	NA	NA	NA	NA	NA		OpenSea	ATAAGTGTTGATACAGTGTTGATAAGGATTTGGGAACCCAACAAAACCTAGAAGGCAGAG[CG]TGGGGGTAATAAGCTGTGTTTTGTCTCACTGAAGGTGGAGATTGGGATTCACGGGAATGG	ATCCCAATCTCCACCTTCAGTGAGACAAAACACAGCTTATTACCCCCACG							TRUE																	TRUE		-0.607607	2.35749	-3.87446	0.000196696
cg25022342	chr12	46385851	+	11773141	99635579	AATACCAAAAAAACAACATCCTCAAAACAAAAACAAAAAACACCACAACA	AATACCAAAAAAACGACGTCCTCAAAACGAAAACAAAAAACGCCGCAACG	I	T	Red	NA	NA	NA	NA	NA	NA	chr12:46385607-46385887	Island	TTTGCCGCGGCCCCGCCGACCGACCGCTTCACTGCCGCCTTCCTGCATTCTCGCAGACTA[CG]TTGCGGCGTCCCCTGCTCCCGCCCTGAGGACGTCGCTTTTCTGGCACTTTCATCCTATGC	CGTTGCGGCGTCCCCTGCTCCCGCCCTGAGGACGTCGCTTTTCTGGCACT	SFRS2IP	NM_004719	TSS1500					12:44671812-44672140			SCAF11;SCAF11;SCAF11;SCAF11	ENST00000395453.1;ENST00000395454.2;ENST00000419565.2;ENST00000419565.2	TSS1500;TSS1500;1stExon;5'UTR	SCAF11;SCAF11;SCAF11;SCAF11;SCAF11;SCAF11	ENST00000474828.1;ENST00000395453.1;ENST00000395454.2;ENST00000419565.2;ENST00000547018.1;ENST00000419565.2	TSS1500;TSS1500;TSS1500;1stExon;5'UTR;5'UTR	chr12:46385385-46386110	3						TRUE		0.428156	-3.02324	3.86978	0.000199986
cg17822352	chrX	102531965	-	20643139		CCACAAATCAAATATAACCCTTTCTCTATATAATATATATTTATTCTTCC		II			NA	NA	NA	NA	NA	NA		OpenSea	CTTTGCTAATCCCACAGGTCAAATGTGGCCCTTTCTCTGTGTAGTATGTATTTATTCTTC[CG]TGGTTATCAGGGAGGGACCGCACCTTCTTCTAGAGCTATTGGCCATTGGTACATCTCAGA	CGGAAGAATAAATACATACTACACAGAGAAAGGGCCACATTTGACCTGTG	TCEAL5	NM_001012979	TSS200								TCEAL5	ENST00000372680.1	TSS200	TCEAL5	ENST00000372680.1	TSS200								TRUE		0.889397	-3.05804	3.86631	0.000202454
cg10178831	chr6	423982	+	33714902		CCTATACCCTATTCAAAACAAACRAACAAAATCACCTACAAATCCTTACC		II			NA	NA	NA	NA	NA	NA	chr6:423846-424313	Island	GGAGCCCGTGGGTGCCCGGGAAGAGGGCAGGAGGTGCTGGGCCCTGCTGGGGAAGAGGAT[CG]GTAAGGACTTGCAGGTGACTTTGCTCGCCTGTCCTGAACAGGGCACAGGGAAGGCTTCCC	CGGTAAGGACTTGCAGGTGACTTTGCTCGCCTGTCCTGAACAGGGCACAG								6:368882-369954	6:423402-424198	Unclassified_Cell_type_specific							chr6:423165-424315	3						TRUE		-0.540563	3.46335	-3.86325	0.000204654
cg12648926	chr6	144981203	-	72737890		AAAAAACRAACCCACAATAAAATAACTAAAATATCCCAACRCAAACTACC		II			NA	NA	NA	NA	NA	NA		OpenSea	CGAAGTCCATGAAAAAACGGACCCACAGTGGGGTGGCTAAAATGTCCCAGCGCAAGCTGC[CG]CTGCTGCTGATGGACCATAGCTCAAGGGCAAGGCTTGTAAAGGATTTTACAAAGGATTTT	CGGCAGCTTGCGCTGGGACATTTTAGCCACCCCACTGTGGGTCCGTTTTT	UTRN	NM_007124	Body				TRUE				UTRN	ENST00000542118.1	TSS200	UTRN;UTRN;UTRN	ENST00000367525.3;ENST00000367525.3;ENST00000542118.1	5'UTR;1stExon;TSS200										0.413496	1.37258	3.86276	0.000205012
cg14247487	chr12	48144991	-	7775263		AACCCRAAAAACCRATAAAATTAAACATCTCRATCCTAAAAAACCCAATC		II			NA	NA	NA	NA	NA	NA		OpenSea	GCTCGGGCTCGGGCCCGGGGAACCGGTAGAATTGGGCATCTCGGTCCTGGAAGGCCCAGT[CG]TGTTTCACTGGGGGGCAGAGGCCCAGGCGTGGGGGAGGAGAGGAAATTGAGGCTATGTGG	CGACTGGGCCTTCCAGGACCGAGATGCCCAATTCTACCGGTTCCCCGGGC	RAPGEF3;RAPGEF3;RAPGEF3;RAPGEF3;RAPGEF3;RAPGEF3	NM_001098531;NM_001098532;NM_006105;NM_001098532;NM_006105;NM_001098531	ExonBnd;ExonBnd;ExonBnd;Body;Body;Body								RAPGEF3;RAPGEF3	ENST00000541821.1;ENST00000405493.2	5'UTR;ExonBnd	RAPGEF3;RAPGEF3;RAPGEF3;RAPGEF3;RAPGEF3	ENST00000541821.1;ENST00000495465.2;ENST00000405493.2;ENST00000482843.1;ENST00000479866.1	5'UTR;TSS200;ExonBnd;3'UTR;3'UTR	chr12:48144865-48145250	3								-0.860904	2.16647	-3.859	0.000207753
cg09425321	chr13	110390637	+	47622567		CCATCCCRACTCACAAACTTATAAACAAAAATCAAAATATACTAATATCC		II			NA	NA	NA	NA	NA	NA		OpenSea	GGAGGGACAGGAGGTGTCCATCACCTGGACACGGGACTGAACAACCACACAACCTCATGG[CG]GACACCAGCACACCTTGACCTTTGCTCATAAGTCTGTGAGTCGGGATGGGGGGCTGGCGA	CATCCCGACTCACAGACTTATGAGCAAAGGTCAAGGTGTGCTGGTGTCCG																	chr13:110390505-110391070	3								-0.477014	3.44973	-3.8584	0.000208193
cg01378512	chr11	126055457	+	74679142	64679596	CTATACCAACCAAAACTAAACAAAAAAAACCAAATATAAAAATACATACA	CTATACCGACCAAAACTAAACGAAAAAAACCGAATATAAAAATACGTACG	I	A	Red	NA	NA	NA	NA	NA	NA		OpenSea	CAGTCACCTCATTAAACCCGGTCCCCCTCCACCCCTACCCCACCCTCACCCCCAGCCCAC[CG]CACGCATCCCCACACCCGGTCCCTCCCGCTCAGCCCTGGCCGGCACAGAGAGGCTGGGTT	CTGTGCCGGCCAGGGCTGAGCGGGAGGGACCGGGTGTGGGGATGCGTGCG								11:125560259-125560736									chr11:126055125-126055575	3						TRUE		0.806259	2.34138	3.85584	0.000210087
cg02275756	chr2	59294365	+	41669226		TATCCRAAATTAACRAATTCTTAATCTCACTAACTTCAAAAAACTCRAAC		II			NA	NA	NA	NA	NA	NA		OpenSea	CAGGGCTCGGGACCTGCAGCCCGCCATGCCCGAGCCTCCTCCCCGCCGTGGGCTACGCGC[CG]CCCGAGCCTCTTGAAGTCAGTGAGACCAAGAACCCGCCAATTCCGGACACACTATTAGAA	GTCCGGAATTGGCGGGTTCTTGGTCTCACTGACTTCAAGAGGCTCGGGCG								2:59147530-59147874																TRUE		0.514588	0.862078	3.85244	0.000212619
cg25741215	chr2	63287082	-	51638942	68633272	AACCCAACAAAATAAAAACACTAACATTAACCAAAAATCCCTAAACAACA	AACCCGACAAAATAAAAACGCTAACGTTAACCGAAAATCCCTAAACAACG	I	A	Red	NA	NA	NA	NA	NA	NA	chr2:63285949-63287097	Island	GGGAGGTGGCCAGGCCCGGCAGGGTGAGGGCGCTGGCGTTGGCCGAGAGTCCCTGGGCAG[CG]GCGGCGGGAACGCGGAAGGTTCCCTCCACCCCCACCCCAACCCCCACCCCCACCCCCGGG	GGCCCGGCAGGGTGAGGGCGCTGGCGTTGGCCGAGAGTCCCTGGGCAGCG						DMR		2:63139454-63140720									chr2:63284840-63287870	3						TRUE		0.653424	-4.21411	3.8477	0.000216203
cg21855109	chr2	74332041	+	16633892		TAAACATATAATATACAAATCAACATAAACTTAAACACRACAACCACACC		II			NA	NA	NA	NA	NA	NA		OpenSea	CAAGAGGCAGTCTCCATTGGATGTCCCCACTCCCCGCAGAATGGCGTTTCCAGAGTTAGG[CG]GTGTGGTTGCCGTGCTCAAGCCCATGCTGATTTGTACACTACATGTCTAACCTACCTCAA	AGACATGTAGTGTACAAATCAGCATGGGCTTGAGCACGGCAACCACACCG	TET3	NM_144993	3'UTR						2:74331894-74332443	Gene_Associated_Cell_type_specific							chr2:74331905-74332395	3						TRUE		0.521579	-0.348944	3.84267	0.00022007
cg03494017	chr5	1724892	+	82707412		ATTATAAATTTATTCTCTCACTAAACTCAAATATTACTCACCCTACTACC		II			rs115851441	0.02269	NA	NA	NA	NA	chr5:1725183-1725420	N_Shore	ACACAGTGTCACTGGGCCACCCGCTAGAAGCAGGAGGAGGCAGCTCTGCCCACGGCATCC[CG]GCAGCAGGGTGAGCAACACCTGAGCCCAGTGAGAGAATAAACTCACAACAAGCTGCATGA	CGGCAGCAGGGTGAGCAACACCTGAGCCCAGTGAGAGAATAAACTCACAA									5:1724871-1725963	Unclassified_Cell_type_specific	CTD-2587M23.1	ENST00000565428.1	TSS1500	CTD-2587M23.1	ENST00000565428.1	TSS1500	chr5:1724625-1725115	3						TRUE		-0.775873	1.63255	-3.84227	0.000220381
cg11611793	chr8	30003498	+	7778209		ACAACTAATCAAAAACAACCCTAAAATACCCTAAACTCAAAAAATAAATC		II			NA	NA	NA	NA	NA	NA		OpenSea	TTTTCTTGACAAGTAATACAGAAGAGACTTCCTAGAGGCAAGACATCTCTTGGCTAGTAG[CG]ATCCATCTCCTGAGCCCAGGGCATTCCAGGGCTGTCCCTGATCAGTTGTTTTCCCTCTCC	CAACTGATCAGGGACAGCCCTGGAATGCCCTGGGCTCAGGAGATGGATCG	MBOAT4;MIR548O2	NM_001100916;NR_039605	TSS1500;Body								MBOAT4	ENST00000320542.3	TSS1500	MBOAT4	ENST00000320542.3	TSS1500										0.394702	2.42798	3.83685	0.000224626
cg05588798	chr12	120156255	+	85622219		ATCCTTAAAAAATAACCCAAAAACATTCRACTTAATTTAATCCTCTAAAC		II			NA	NA	NA	NA	NA	NA		OpenSea	CGTTGCTTTGCGGTGGGCAGCTGCAGAGAGACCAGGACAATGCCTTTTGGTTAGCTGGGT[CG]CCTAGAGGACCAAACTAAGCCGAATGTCCCTGGGCTATCTTTCAAGGACCCAAGACCAAA	CGCCTAGAGGACCAAACTAAGCCGAATGTCCCTGGGCTATCTTTCAAGGA	CIT	NM_007174	Body					12:118640509-118640791			CIT	ENST00000537607.1	3'UTR	CIT;CIT;CIT	ENST00000544588.1;ENST00000545913.1;ENST00000537607.1	3'UTR;3'UTR;3'UTR								TRUE		0.397239	3.19224	3.83296	0.000227725
cg10655551	chrX	45710949	+	97796840	77651596	AAAATAACTTAAACTCTAACAAACCACAAAACTAACAAAACCTACAAACA	AAAATAACTTAAACTCTAACGAACCGCGAAACTAACAAAACCTACGAACG	I	A	Red	rs188343077	0.012056	NA	NA	NA	NA	chrX:45710269-45710979	Island	CTCGCGCCCCGGAGCGGTGGTCCTCATTTCCCTTCGTCCCGGCTGGCGAGCCACCCACCT[CG]CCCGCAGGTTCTGCCAGTCCCGCGGCCCGCCAGAGCCCAAGCTATCCTCTCCGCCCCTTT	CGCCCGCAGGTTCTGCCAGTCCCGCGGCCCGCCAGAGCCCAAGCTATCCT				high-CpG:45595889-45596176				X:45595010-45596224	X:45710551-45711535	Unclassified_Cell_type_specific	RP5-1158E12.3	ENST00000414772.1	TSS1500	RP5-1158E12.3;RP5-1158E12.3	ENST00000456532.1;ENST00000414772.1	TSS200;TSS1500	chrX:45710880-45711630	3						TRUE		0.857789	-3.27399	3.83247	0.000228121
cg23214395	chr1	20141778	-	94799349		TATCTAACACTCCTCTCTCCCAAAACTACCCAACTTATTTCTTAACTTAC		II			rs7516526	0.024784	NA	NA	NA	NA		OpenSea	TTGACAACAGCTGTCTGACACTCCTCTCTCCCAGAGCTGCCCAGCTTGTTTCTTGGCTTA[CG]TCGTCCCTTCAGTTATTATTATTTATTTTCTCAAAACCTAGGGTTAATCAGTAACTTGCG	GTCTGACACTCCTCTCTCCCAGAGCTGCCCAGCTTGTTTCTTGGCTTACG	RNF186	NM_019062	TSS200								RP11-91K11.2;RNF186	ENST00000454736.1;ENST00000375121.2	5'UTR;TSS200	RP11-91K11.2;RNF186	ENST00000454736.1;ENST00000375121.2	5'UTR;TSS200	chr1:20141585-20141875	3						TRUE		-0.520048	3.19396	-3.82861	0.000231236
cg25751266	chr3	38495385	+	15651168	11626152	AAAAACTAAACCAAATCCAAAATAACTCCTAAACAACAACCACAAAACCA	AAAAACTAAACCGAATCCAAAATAACTCCTAAACGACGACCACGAAACCG	I	A	Red	NA	NA	NA	NA	NA	NA	chr3:38495088-38497151	Island	CCCCTCCCCGCCCAGCCCGCCCGCCTCTTTGTATCCAACATCCGGGTTTCCCCGCTGGCT[CG]GCTCCGTGGCCGCCGCTCAGGAGCCATTTTGGACTCGGTTCAGCTCCCCTCCCCCCCACC	CGGCTCCGTGGCCGCCGCTCAGGAGCCATTTTGGACTCGGTTCAGCTCCC	LOC100128640;ACVR2B	NR_028389;NM_001106	Body;TSS1500	high-CpG:38470337-38470791				3:38470093-38472201	3:38495060-38495555	Promoter_Associated	RP11-216F19.1;ACVR2B;ACVR2B	ENST00000441531.1;ENST00000352511.3;ENST00000352511.3	3'UTR;5'UTR;1stExon	RP11-216F19.1;ACVR2B;ACVR2B;ACVR2B	ENST00000441531.1;ENST00000465020.1;ENST00000352511.3;ENST00000352511.3	3'UTR;TSS1500;5'UTR;1stExon	chr3:38495125-38497735	3						TRUE		0.486771	-3.60649	3.82454	0.000234563
cg07141231	chr21	26980614	+	20752239		AAATATTTCCATCCTATACCTACAAAATACTTACTTCAAATAACACTCAC		II			NA	NA	NA	NA	NA	NA	chr21:26979577-26980252	S_Shore	GAATGAATGCCCTTGCAGGCAAACTTCAGCTCATTGTCTAATTTTTCTGTCCTACCAGGA[CG]TGAGTGTTATTTGAAGTAAGCACTCTGTAGGTACAGGATGGAAATATTTTCATTTACAGT	AATATTTCCATCCTGTACCTACAGAGTGCTTACTTCAAATAACACTCACG	MRPL39;MRPL39	NM_017446;NM_080794	TSS1500;TSS1500						21:26980277-26981462	Promoter_Associated	MRPL39	ENST00000307301.7	TSS1500	MRPL39;MRPL39	ENST00000419219.1;ENST00000307301.7	TSS1500;TSS1500	chr21:26980465-26980615	3								-0.543027	-3.04842	-3.81882	0.000239325
cg09289684	chr6	90676384	+	99602134		TCAAATAAAAATAACACCCATAACTATACTAATAAATAATATCRACTCCC		II			NA	NA	NA	NA	NA	NA		OpenSea	CTTAACTGAGTTTGAATCTTTTCTATATGTTATTCCTGTCTGTCAAGGGAGGAAATGAAA[CG]GGAGCCGATACCATCTATCAGCACAGCCATGGGTGCCATTTTTACCTGAAGCCATTGGGT	CGGGAGCCGATACCATCTATCAGCACAGCCATGGGTGCCATTTTTACCTG	BACH2;BACH2	NM_021813;NM_001170794	Body;Body																		chr6:90675530-90676624	5				-0.551211	1.92281	-3.81381	0.00024357
cg27539480	chr7	27147084	-	97670941		AAAAAACRTACACTTAATCATCCTTACACAAAAAACCCCTATTTCAAAAC		II			NA	NA	NA	NA	NA	NA	chr7:27147589-27148389	N_Shore	ATACACACACGGAAAGACGTACACTTAGTCATCCTTGCACAGAGAGCCCCTGTTTCAAAG[CG]CCTTTGATTTTTTTTCTCACTCTTTACAAGAAGTGCAATTAAAAAAAAAATTTAAAATTA	AAAGACGTACACTTAGTCATCCTTGCACAGAGAGCCCCTGTTTCAAAGCG	HOXA3;HOXA3;HOXA3	NM_153631;NM_153632;NM_030661	3'UTR;3'UTR;3'UTR			RDMR					HOXA3;HOXA-AS2;HOXA3	ENST00000396352.3;ENST00000518088.1;ENST00000396350.2	3'UTR;TSS1500;3'UTR	HOXA3;HOXA-AS2;HOXA3	ENST00000396352.3;ENST00000518088.1;ENST00000396350.2	3'UTR;TSS1500;3'UTR	chr7:27146865-27147415	3						TRUE		0.428219	1.71527	3.78758	0.000266978
cg20453176	chr5	135692712	+	92752489		RAATAAAAAACRCRCTACTACTAACCATCAACAAAAACTATATACRCATC		II			NA	NA	NA	NA	NA	NA	chr5:135692397-135693042	Island	GCGGGCTGAGCGTCAGGCGCTGGCCCTGCGCGAAGGCCGGGTGGTTGAGGATGGCCTCCA[CG]ATGCGCACATAGCCCTTGCTGATGGCCAGCAGCAGCGCGTCCCCCACCCGTGCCAGGTTC	GGTGGGGGACGCGCTGCTGCTGGCCATCAGCAAGGGCTATGTGCGCATCG	TRPC7;TRPC7;TRPC7	NM_001167576;NM_020389;NM_001167577	Body;Body;Body					5:135720322-135720911						TRPC7	ENST00000503275.1	1stExon								TRUE		-0.698837	2.10747	-3.78693	0.000267581
cg01432620	chr13	100636183	-	72797560		CTCATAAATTATTCATCTATAACCAAATCTCAACCAAAATCRTACCAAAC		II			NA	NA	NA	NA	NA	NA	chr13:100637112-100637472	N_Shore	GCGCCTCCCGCCTCATAGATTATTCATCTATGACCAGGTCTCAGCCAAAATCGTGCCAGA[CG]ATTTCCTAAAAGAAAGCCAAATGTTTTAGCAACTTCCCCCGTCAATATTTACTCCGAAGT	CGTCTGGCACGATTTTGGCTGAGACCTGGTCATAGATGAATAATCTATGA	ZIC2	NM_007129	Body			RDMR		13:99433731-99434185			ZIC2	ENST00000477213.1	TSS1500	ZIC2;ZIC2;ZIC2	ENST00000490085.1;ENST00000468291.1;ENST00000477213.1	TSS1500;TSS1500;TSS1500	chr13:100632740-100636615	3						TRUE		-0.469143	-2.95065	-3.78184	0.000272381
cg09847845	chr1	152487699	-	89780360		ACATATTTAACTCACTAAAAACACCTACTTAAATTTACTTCTTTACRTCC		II			NA	NA	NA	NA	NA	NA	chr1:152487978-152488270	N_Shore	TCCTGCTCTGAGCATGTTTAACTCACTGGAAACACCTGCTTGGATTTGCTTCTTTGCGTC[CG]CTCTTTCTGGGTGCTTTTCCCTCCTTGTCCCAGGCCAGGCTGACTTGTACACTAAGCCGA	CGGACGCAAAGAAGCAAATCCAAGCAGGTGTTTCCAGTGAGTTAAACATG	CRCT1	NM_019060	5'UTR								CRCT1	ENST00000368790.3	5'UTR	CRCT1	ENST00000368790.3	5'UTR	chr1:152487305-152488255	3								0.622376	0.625674	3.77773	0.000276315
cg01384686	chrX	135579487	-	9738920		AAAACTTAATTTAAAAATAATTTCCTAACRTTACCRAAAAAACCRCAATC		II			NA	NA	NA	NA	NA	NA	chrX:135579001-135580099	Island	TCGGCCTGAGCAGGGCTTAGTTTAGAAGTAATTTCCTGACGTTGCCGAGGGAGCCGCAGT[CG]CCTCAGATCCGGTCGGCGGCGGCGGCGGTGGCGGCGGCGGCAGCGCGCCTGCGCGCTCCC	GGGCTTAGTTTAGAAGTAATTTCCTGACGTTGCCGAGGGAGCCGCAGTCG	HTATSF1;HTATSF1;HTATSF1	NM_014500;NM_001163280;NM_001163280	TSS200;1stExon;5'UTR	high-CpG:135407036-135407424				X:135406459-135407765	X:135578666-135580196	Promoter_Associated_Cell_type_specific	HTATSF1;HTATSF1;HTATSF1;HTATSF1	ENST00000415377.2;ENST00000535601.1;ENST00000535601.1;ENST00000218364.4	TSS1500;1stExon;5'UTR;TSS200	HTATSF1;HTATSF1;HTATSF1;HTATSF1;HTATSF1;HTATSF1;HTATSF1;HTATSF1	ENST00000415377.2;ENST00000535601.1;ENST00000535601.1;ENST00000448450.1;ENST00000448450.1;ENST00000425695.1;ENST00000425695.1;ENST00000218364.4	TSS1500;1stExon;5'UTR;1stExon;5'UTR;1stExon;5'UTR;TSS200	chrX:135578900-135579750	3						TRUE		0.599076	-2.41654	3.77701	0.000277006
cg25936138	chr5	114193732	-	52770946		CRACCAACCRAATAAATAAAAAAACCCAACTATTCTTACTCTATAAAAAC		II			NA	NA	NA	NA	NA	NA		OpenSea	CTGCTTCCAGACGGCCAGCCGGGTGGGTGGAGGAGCCCAGCTGTTCTTGCTCTGTGAAGA[CG]GCAGGCAATGGGGACTCCAGTGTGCGAAGCGGAGCGTCGTACTGGCCACAAGGGTGCACC	GGCCAGCCGGGTGGGTGGAGGAGCCCAGCTGTTCTTGCTCTGTGAAGACG							TRUE	5:114221631-114221760									chr5:114193680-114194150	3						TRUE		0.981191	-2.65014	3.77161	0.000282262
cg05425699	chr7	47580148	+	20765582	20657573	TAAACCAACCACTATATTTCCTCTAACATCAAACACACACATTACTCACA	TAAACCAACCGCTATATTTCCTCTAACATCGAACACACACGTTACTCACG	I	T	Red	NA	NA	NA	NA	NA	NA	chr7:47576519-47577210	S_Shelf	AACTGGAGGCTGCTCCTATGAGTCCATTCCCTCACACGATCATGCATTCACCCACAGATA[CG]TGAGCAACGTGTGTGCTCGATGTCAGAGGAAATACAGCGGCTGGCTCACCCCGCCCCTCC	CGTGAGCAACGTGTGTGCTCGATGTCAGAGGAAATACAGCGGCTGGCTCA	TNS3	NM_022748	TSS1500		chr7:47579966-47579966						TNS3;TNS3	ENST00000398879.1;ENST00000311160.9	TSS1500;5'UTR	TNS3;TNS3;TNS3	ENST00000398879.1;ENST00000311160.9;ENST00000450444.1	TSS1500;5'UTR;TSS1500	chr7:47579885-47580315	3						TRUE		-1.05766	-1.57616	-3.77131	0.000282559
cg13917812	chr22	28153741	-	89735968		AATCAAATCTAATAAACCACAAAACTAAACCACCACTTCTTAAAACCTTC		II			NA	NA	NA	NA	NA	NA		OpenSea	CCTGGAAGCTGAATCAGGTCTGGTGGGCCACAGGGCTGAGCCACCACTTCTTGGAGCCTT[CG]TGCTACAGCCTGGGAGTCTCTTAGGCCCCCCACACACTTATCTGTGACCCCCAGACCTTG	ATCAGGTCTGGTGGGCCACAGGGCTGAGCCACCACTTCTTGGAGCCTTCG	MN1	NM_002430	Body								MN1	ENST00000497225.1	3'UTR	MN1	ENST00000497225.1	3'UTR			chr22:28153273-28154546	6						-0.732523	2.41054	-3.76606	0.000287766
cg11538998	chr17	21371533	-	99767274		RCCATCTAAAATCCCCRATATAATTATTTTAAATTAACTACACTAATATC		II			NA	NA	NA	NA	NA	NA	chr17:21367114-21367592	S_Shelf	TATCAAAAGACGCCATCTGAAATCCCCGATGTAGTTATTTTGGGTTAGCTGCACTAGTGT[CG]GTTCTCCAACATCCGCCCCAGCACTTTCCTGCCCCCGCCCTCTGCATGCACCCACCTCAG	CCATCTGAAATCCCCGATGTAGTTATTTTGGGTTAGCTGCACTAGTGTCG																								TRUE		-0.605826	3.13873	-3.76428	0.00028956
cg12006045	chr17	80418026	-	52715250		CCCAAAATAAACTACTACTACTATTTTTCTCTTTAAAAACTCACAACACC		II			NA	NA	NA	NA	NA	NA	chr17:80416004-80417259	S_Shore	TTTTGTATCAGCCCAGAGTAAACTACTGCTGCTGTTTTTCTCTTTGGGGGCTCACAGCAC[CG]TGCACATCACTGCTTTAAAGAAGACTGAAGTACGCGGGCATGGTGGCTCACGCCTGGAAT	CGGTGCTGTGAGCCCCCAAAGAGAAAAACAGCAGCAGTAGTTTACTCTGG	NARF;NARF;NARF;NARF	NM_001038618;NM_031968;NM_001083608;NM_012336	5'UTR;Body;Body;Body								NARF;NARF	ENST00000390006.3;ENST00000412079.2	5'UTR;5'UTR	NARF;NARF	ENST00000390006.3;ENST00000412079.2	5'UTR;5'UTR										0.341606	2.198	3.76373	0.000290113
cg09054333	chrX	142723768	+	3672355		CCATTCTACACCAAAAACCCACRAAATTCTAAAATACRAATAATTAACCC		II			NA	NA	NA	NA	NA	NA	chrX:142721410-142722958	S_Shore	TAAGGCGAAAGTGTGAGGCTTTAGCCTAAAGTGAGACTATTTAGCCGGGTTAGAAGGAGA[CG]GGTTAATTATCCGCACCTTAGAACTCCGTGGGCCTTTGGTGCAGAATGGGTTAAGCCGGA	CGGGTTAATTATCCGCACCTTAGAACTCCGTGGGCCTTTGGTGCAGAATG	SLITRK4	NM_173078	TSS1500			DMR					SLITRK4;SLITRK4;SLITRK4	ENST00000381779.4;ENST00000338017.4;ENST00000356928.1	TSS1500;TSS1500;TSS200	SLITRK4;SLITRK4;SLITRK4	ENST00000381779.4;ENST00000338017.4;ENST00000356928.1	TSS1500;TSS1500;TSS200			chrX:142721205-142724300	6	chrX:142721279-142724833	6		TRUE		0.752096	-1.16085	3.76219	0.000291674
cg10133904	chr10	102756797	-	8807177		CTACTAATAAAATACRAAACAAACCACTCCCCTCCCTAAATAAAAAACRC		II			NA	NA	NA	NA	NA	NA	chr10:102756834-102759798	N_Shore	CACTGGGTCGGCTGCTGGTGGAGTGCGGGGCAGACCACTCCCCTCCCTGGGTGGGGGGCG[CG]GCCTGAGCCGCCCCGCCCCGCCCCGCTCCACCAGGTCGGGCCAGGCGGGCGCCGGGAGCT	CGCGCCCCCCACCCAGGGAGGGGAGTGGTCTGCCCCGCACTCCACCAGCA	LZTS2	NM_032429	TSS200					10:102746704-102747633			LZTS2;LZTS2	ENST00000370223.3;ENST00000315797.4	TSS200;TSS1500	LZTS2;LZTS2;LZTS2;LZTS2;LZTS2	ENST00000429732.1;ENST00000370223.3;ENST00000315797.4;ENST00000489526.1;ENST00000426584.1	TSS1500;TSS200;TSS1500;TSS200;5'UTR	chr10:102756620-102757750	3								-0.349828	-3.07557	-3.76092	0.000292964
cg25544461	chr7	73894573	-	46779590		CAACCTAAAAATCCTTCAAAAACAAAAACACCTACTATTAAACCCTATAC		II			NA	NA	NA	NA	NA	NA	chr7:73894815-73895110	N_Shore	ATTTTCCCTGCCAGCCTGGGAATCCTTCAAGGGCAGGAGCACCTGCTGTTGGGCCCTGTG[CG]GTGTGGGACACAGTGTGAGAGAGTATTGGTGCCTGTGAGCTGGTGGCTGTGTCCCCACCC	CGCACAGGGCCCAACAGCAGGTGCTCCTGCCCTTGAAGGATTCCCAGGCT	GTF2IRD1;GTF2IRD1	NM_016328;NM_005685	5'UTR;5'UTR				TRUE				GTF2IRD1;GTF2IRD1;GTF2IRD1	ENST00000265755.3;ENST00000455841.2;ENST00000424337.2	5'UTR;5'UTR;5'UTR	GTF2IRD1;GTF2IRD1;GTF2IRD1	ENST00000265755.3;ENST00000455841.2;ENST00000424337.2	5'UTR;5'UTR;5'UTR	chr7:73894300-73895075	3						TRUE		-0.564636	2.49089	-3.75909	0.000294825
cg04227975	chr16	88071736	-	40702147		ATAAAACRATCAAATAAATACCCTAATCCCCATATACATATAAACATTAC		II			rs149669486	0.0137	NA	NA	NA	NA		OpenSea	CAGGGGAGGGGGTGGGACGGTCAGGTGAGTGCCCTGGTCCCCATGTACATGTGGGCATTG[CG]CTGCCGAGGGGTGGGGCTCTCACGGGAGGGGTGGGACGGTCATTGTGGGCATTGCGCTGC	TGGGACGGTCAGGTGAGTGCCCTGGTCCCCATGTACATGTGGGCATTGCG	BANP;BANP	NM_017869;NM_079837	Body;Body					16:86629008-86629329						BANP;BANP	ENST00000466847.1;ENST00000565242.1	5'UTR;5'UTR	chr16:88071485-88072015	3						TRUE		0.459771	1.48181	3.75867	0.000295254
cg19928446	chr17	78009730	+	9757272	72600568	AAAATAAACAAAAAAACCAACAAAAACAAACAAAAACCAAACCAAAAACA	AAAATAAACGAAAAAACCGACGAAAACAAACAAAAACCGAACCGAAAACG	I	A	Red	NA	NA	NA	NA	NA	NA	chr17:78009076-78011084	Island	GTGAGGCGCGGCGGGGCGGGGACGCGCGGGGAGGCCCGGCCCCCGGCCCGCCCCCGGGCC[CG]CCCCCGGCCCGGCCCCTGCCTGCCCCCGCCGGTCTCCCCGCCCACCTTCTGGCCCAGCCC	AAGGTGGGCGGGGAGACCGGCGGGGGCAGGCAGGGGCCGGGCCGGGGGCG	CCDC40;CCDC40;TBC1D16	NM_017950;NM_001243342;NM_019020	TSS1500;TSS1500;TSS200	high-CpG:75624048-75624346				17:75623692-75625703	17:78009550-78009764	Promoter_Associated	CCDC40;CCDC40;CCDC40;TBC1D16	ENST00000374877.3;ENST00000269318.5;ENST00000374876.4;ENST00000310924.2	TSS1500;TSS1500;TSS1500;TSS200	CCDC40;CCDC40;CCDC40;CCDC40;CCDC40;CCDC40;TBC1D16	ENST00000374877.3;ENST00000572270.1;ENST00000374876.4;ENST00000576033.1;ENST00000572083.1;ENST00000576241.1;ENST00000310924.2	TSS1500;TSS1500;TSS1500;TSS1500;TSS1500;TSS1500;TSS200	chr17:78009625-78010535	3								0.44468	-2.74163	3.7578	0.000296153
cg00659878	chr1	229706242	+	27757888	87808184	ACCTTTCTCTTAAAAATAATCTCAACAACAATAACAACAACAATAAAACA	ACCTTTCTCTTAAAAATAATCTCGACGACGATAACGACGACAATAAAACG	I	T	Red	NA	NA	NA	NA	NA	NA		OpenSea	CGAGAACGACCCCCGAACCAACCAAAGCCCGCGCGCCGCTGCATCCGGCGCCCACGCCCA[CG]TCCCACTGCCGTCGCCACCGCCGCCGAGATCATTTCCAAGAGAAAGGCTGAAGGGGATAC	GCCTTTCTCTTGGAAATGATCTCGGCGGCGGTGGCGACGGCAGTGGGACG								1:227772818-227772892																TRUE		0.603541	0.955188	3.75463	0.000299432
cg21504673	chr22	36983511	+	10634928		CTTCCCAAAAAATACAAATTACRAAACTAACACAACAAAATATTTCCTCC		II			NA	NA	NA	NA	NA	NA		OpenSea	GAAGGATGGAAGGGCAGGGCCCACCACCAGGAGGGAGATAAAAACAATCGTGTGCACTCA[CG]GAGGAAATATTCTGCTGTGTCAGCTTCGTAATCTGCATCCTCTGGGAAGTGATCAATTTG	CGGAGGAAATATTCTGCTGTGTCAGCTTCGTAATCTGCATCCTCTGGGAA	CACNG2;CACNG2	NM_006078;NM_006078	ExonBnd;Body				TRUE				CACNG2	ENST00000300105.6	ExonBnd	CACNG2	ENST00000300105.6	ExonBnd					chr22:36983366-36983706	3				-0.826955	0.950089	-3.75414	0.000299945
[truncated: 1,909 more rows]
[truncated: 6 more columns]

## Sheet: Suppl Table 4
Supplementary Table 4. Differentially methylated regions (DMRs) between rapid cyclers and non-rapid cyclers.
Chr	start	end	width	strand	no.cpgs	min_smoothed_fdr	Stouffer	HMFDR	Fisher	maxdiff	meandiff	overlapping.genes	overlapping.promoters	DMR.name
chr11	44968719	44968798	80	*	2	0.0219948	0.994384	0.957197	0.996436	-0.0531874	-0.0366573	TP53I11	TP53I11	chr11:44968719:44968798
[truncated: 62 more rows]

## Sheet: Suppl Table 5
Supplementary Table 5. Gene set analysis on genes contained CpG sites with between-group methylomic difference at p < 0.05. Gene sets significantly enriched at FDR < 0.05 are listed.
[truncated: 40 more rows]

[truncated: 1 more sheets: Suppl Table 6]
